# Supplementary material for: Crystal structure of the sodium salt of mesotrione: a triketone herbicide
Source: Acta Crystallogr E Crystallogr Commun. 2024 Feb 16;80(Pt 3):296–9. doi: 10.1107/S2056989024001439 (PMC10915670; doi:10.1107/S2056989024001439)
Supplement: Supplementary file 1 [file e-80-00296-sup1.cif]

##############################################################################
#                                                                            #
# This CIF contains the data in a paper accepted for publication in          #
# Acta Crystallographica Section E. It conforms to the requirements of       #
# Notes for Authors for Acta Crystallographica Section E, and has been       #
# peer reviewed under the auspices of the IUCr Commission on Journals.       #
#                                                                            #
# Full details of the Crystallographic Information File format               #
# are given in the paper "The Crystallographic Information File (CIF):       #
# a New Standard Archive File for Crystallography" by S. R. Hall, F. H.      #
# Allen and I. D. Brown [Acta Cryst. (1991), A47, 655-685].                  #
#                                                                            #
# The current version of the core CIF dictionary is obtainable from          #
# ftp://ftp.iucr.org/pub/cif_core.dic.                                       #
#                                                                            #
# Software is freely available for graphical display of the structure(s)     #
# in this CIF. For information consult the CIF software page                 #
# http://www.iucr.org/resources/cif/software.                                #
#                                                                            #
# This file may be used for bona fide research purposes within the           #
# scientific community so long as proper attribution is given to the journal # 
# article from which it was obtained.                                        #
#                                                                            #
##############################################################################
data_I
_audit_creation_method     'SHELXL-2019/3'
_journal_date_recd_electronic     2023-12-27
_journal_date_accepted     2024-02-13
_journal_name_full     'Acta Crystallographica, Section E'
_journal_year     2024
_journal_volume     80
_journal_issue      1
_journal_page_first     0
_journal_page_last     0
_journal_paper_category     GM
_journal_paper_doi     10.1107/S2056989024001439
_journal_coeditor_code     OI2003
_publ_contact_author_name
;
Gubina,K.
;
_publ_contact_author_address
;
National Taras Shevchenko University, Department of Chemistry, 01601 Kyiv,
Volodymyrska str. 64,
Ukraine
;
_publ_contact_author_email
;
k.gubina@knu.ua
;
_publ_section_title
;
Crystal structure of the sodium salt of mesotrione: a triketone herbicide
;
_publ_section_title_footnote     .
loop_
    _publ_author_name
    _publ_author_footnote
    _publ_author_address
    'Bereziuk, Olha' .
;
National Taras Shevchenko University, Department of Chemistry, 01601 Kyiv,
Volodymyrska str. 64,
Ukraine
;
    'Gubina, Kateryna'
;
;
;
National Taras Shevchenko University, Department of Chemistry, 01601 Kyiv,
Volodymyrska str. 64,
Ukraine
;
    'Trush, Viktor' .
;
National Taras Shevchenko University, Department of Chemistry, 01601 Kyiv,
Volodymyrska str. 64,
Ukraine
;
    'Ovchynnikov, Vladimir' .
;
National Taras Shevchenko University, Department of Chemistry, 01601 Kyiv,
Volodymyrska str. 64,
Ukraine
;
_publ_section_synopsis
;
The crystal structure of the sodium salt of mesotrione
[2-(4-methylsulfonyl-2-nitrobenzoyl)cyclohexane-1,3-dione] is described. A
one-dimensional polymer is formed by the coordination of all functional groups
except the NO~2~ group. The coordination number of the sodium atom in the
compound is 5.
;
_chemical_name_systematic
;\
<i>catena</i>-Poly[[sodium-\m~3~-2-[(4-methanesulfonyl-2-\
nitrophenyl)carbonyl]-3-oxocyclohex-1-en-1-olato] ethanol monosolvate]
;
_chemical_name_common     ?
_chemical_formula_moiety     'Na +, C14 H12 N O7 S -, C2 H6 O'
_chemical_formula_sum     'C18 H24 N Na O9 S'
_chemical_formula_iupac     '[Na (C14 H12 N O7 S)], C2 H6 O'
_chemical_formula_weight     453.43
_chemical_melting_point     ?
_space_group_crystal_system     triclinic
_space_group_name_H-M_alt     'P -1'
_space_group_name_Hall     '-P 1'
loop_
    _space_group_symop_operation_xyz
    'x, y, z'
    '-x, -y, -z'
_cell_length_a     9.9014(5)
_cell_length_b     10.7214(6)
_cell_length_c     11.9401(6)
_cell_angle_alpha     69.789(3)
_cell_angle_beta     71.074(3)
_cell_angle_gamma     66.439(3)
_cell_volume     1064.45(10)
_cell_formula_units_Z     2
_cell_measurement_reflns_used     4340
_cell_measurement_theta_min     1.862
_cell_measurement_theta_max     26.383
_cell_measurement_temperature     173(2)
_exptl_crystal_description     'prizm'
_exptl_crystal_colour     'yellow'
_exptl_crystal_size_max     0.360
_exptl_crystal_size_mid     0.230
_exptl_crystal_size_min     0.180
_exptl_crystal_density_diffrn     1.415
_exptl_crystal_density_meas     ?
_exptl_crystal_density_method     ?
_exptl_crystal_F_000     476
_exptl_absorpt_coefficient_mu     0.222
_exptl_absorpt_correction_type     multi-scan
_exptl_absorpt_process_details
;
(SADABS; Krause <i>et al.</i>,  2015)
;
_exptl_absorpt_correction_T_min     0.6787
_exptl_absorpt_correction_T_max     0.7454
_diffrn_ambient_temperature     173(2)
_diffrn_source     'sealed tube'
_diffrn_radiation_type     MoK\a
_diffrn_radiation_wavelength     0.71073
_diffrn_measurement_device_type     'Bruker APEXII CCD'
_diffrn_measurement_method     '\f and \w scans'
_diffrn_detector_area_resol_mean     ?
_diffrn_reflns_number     15328
_diffrn_reflns_av_R_equivalents     0.0386
_diffrn_reflns_av_unetI/netI     0.0460
_diffrn_reflns_theta_min     1.862
_diffrn_reflns_theta_max     26.383
_diffrn_reflns_theta_full     25.242
_diffrn_measured_fraction_theta_max     0.998
_diffrn_measured_fraction_theta_full     1.000
_diffrn_reflns_limit_h_min     -12
_diffrn_reflns_limit_h_max     12
_diffrn_reflns_limit_k_min     -13
_diffrn_reflns_limit_k_max     10
_diffrn_reflns_limit_l_min     -14
_diffrn_reflns_limit_l_max     14
_refine_special_details     ?
_reflns_number_total     4340
_reflns_number_gt     3259
_reflns_threshold_expression     'I > 2\s(I)'
_refine_ls_structure_factor_coef     Fsqd
_refine_ls_matrix_type     full
_refine_ls_R_factor_all     0.0710
_refine_ls_R_factor_gt     0.0496
_refine_ls_wR_factor_gt     0.1207
_refine_ls_wR_factor_ref     0.1333
_refine_ls_goodness_of_fit_ref     1.046
_refine_ls_restrained_S_all     1.048
_refine_ls_number_reflns     4340
_refine_ls_number_parameters     308
_refine_ls_number_restraints     22
_refine_ls_hydrogen_treatment     mixed
_refine_ls_weighting_scheme     calc
_refine_ls_weighting_details
              'w=1/[\s^2^(Fo^2^)+(0.0686P)^2^+0.3718P] where P=(Fo^2^+2Fc^2^)/3'
_atom_sites_solution_hydrogens     mixed
_atom_sites_solution_primary     ?
_atom_sites_solution_secondary     ?
_refine_ls_shift/su_max     0.000
_refine_ls_shift/su_mean     0.000
_refine_diff_density_max     0.474
_refine_diff_density_min     -0.407
_refine_ls_extinction_method     none
_refine_ls_extinction_coef     .
loop_
    _atom_type_symbol
    _atom_type_description
    _atom_type_scat_dispersion_real
    _atom_type_scat_dispersion_imag
    _atom_type_scat_source
    'C' 'C' 0.0033 0.0016
                         'International Tables Vol C Tables 4.2.6.8 and 6.1.1.4'
    'H' 'H' 0.0000 0.0000
                         'International Tables Vol C Tables 4.2.6.8 and 6.1.1.4'
    'N' 'N' 0.0061 0.0033
                         'International Tables Vol C Tables 4.2.6.8 and 6.1.1.4'
    'O' 'O' 0.0106 0.0060
                         'International Tables Vol C Tables 4.2.6.8 and 6.1.1.4'
    'Na' 'Na' 0.0362 0.0249
                         'International Tables Vol C Tables 4.2.6.8 and 6.1.1.4'
    'S' 'S' 0.1246 0.1234
                         'International Tables Vol C Tables 4.2.6.8 and 6.1.1.4'
_computing_data_collection
;
APEX2 (Bruker, 2012)
;
_computing_cell_refinement
;
SAINT (Bruker, 2012)
;
_computing_data_reduction
;
SAINT (Bruker, 2012)
;
_computing_structure_solution
;
SHELXS (Sheldrick,  2008)
;
_computing_structure_refinement
;
<i>SHELXL2019/2</i> (Sheldrick, 2015)
;
_computing_molecular_graphics
;
SHELXTL (Sheldrick,  2008)
;
_computing_publication_material
;
SHELXTL (Sheldrick,  2008)
;
loop_
    _atom_site_type_symbol
    _atom_site_label
    _atom_site_fract_x
    _atom_site_fract_y
    _atom_site_fract_z
    _atom_site_U_iso_or_equiv
    _atom_site_adp_type
    _atom_site_calc_flag
    _atom_site_occupancy
    _atom_site_disorder_assembly
    _atom_site_disorder_group
    Na Na1 0.46287(10) 0.49578(10) 0.15007(8) 0.0271(2) Uani d 1 . .
    S S1 -0.20329(6) 0.18062(6) 0.76443(5) 0.02386(17) Uani d 1 . .
    O O1 -0.34311(18) 0.29415(18) 0.78282(15) 0.0337(4) Uani d 1 . .
    O O2 -0.2105(2) 0.04798(18) 0.76771(16) 0.0361(5) Uani d 1 . .
    O O3 -0.2679(2) 0.6168(2) 0.3932(2) 0.0674(8) Uani d 1 . .
    O O4 -0.0518(2) 0.60798(18) 0.27209(15) 0.0346(4) Uani d 1 . .
    O O5 0.37328(18) 0.43201(18) 0.02826(14) 0.0295(4) Uani d 1 . .
    O O6 0.27562(18) 0.4081(2) 0.27717(15) 0.0317(4) Uani d 1 . .
    O O7 -0.07874(17) 0.3379(2) 0.23648(15) 0.0315(4) Uani d 1 . .
    O O8 0.6424(2) 0.3351(2) 0.26488(16) 0.0312(4) Uani d 1 . .
    H H8 0.723(4) 0.338(3) 0.249(3) 0.046(10) Uiso d 1 . .
    N N1 -0.1331(2) 0.5579(2) 0.36258(18) 0.0288(5) Uani d 1 . .
    C C1 -0.0937(2) 0.2401(2) 0.6198(2) 0.0201(5) Uani d 1 . .
    C C2 -0.1495(2) 0.3751(2) 0.5520(2) 0.0204(5) Uani d 1 . .
    H H2 -0.243164 0.437557 0.583606 0.025 Uiso calc 1 . .
    C C3 -0.0661(2) 0.4176(2) 0.4367(2) 0.0198(5) Uani d 1 . .
    C C4 0.0718(2) 0.3301(2) 0.38681(19) 0.0212(5) Uani d 1 . .
    C C5 0.1247(3) 0.1941(3) 0.4576(2) 0.0331(6) Uani d 1 . .
    H H5 0.218752 0.131642 0.426409 0.040 Uiso calc 1 . .
    C C6 0.0421(3) 0.1481(3) 0.5734(2) 0.0310(6) Uani d 1 . .
    H H6 0.078492 0.054489 0.620104 0.037 Uiso calc 1 . .
    C C7 -0.1024(3) 0.1529(3) 0.8723(2) 0.0360(6) Uani d 1 . .
    H H7A -0.155609 0.115410 0.954261 0.054 Uiso calc 1 . .
    H H7B -0.093852 0.242129 0.868964 0.054 Uiso calc 1 . .
    H H7C -0.001251 0.085614 0.853847 0.054 Uiso calc 1 . .
    C C8 0.1760(2) 0.3745(2) 0.2656(2) 0.0228(5) Uani d 1 . .
    C C9 0.1652(2) 0.3566(2) 0.1551(2) 0.0214(5) Uani d 1 . .
    C C10 0.0378(3) 0.3228(2) 0.1541(2) 0.0226(5) Uani d 1 . .
    C C11 0.0423(3) 0.2744(3) 0.0483(2) 0.0257(5) Uani d 1 . .
    H H11A -0.016765 0.354371 -0.007590 0.031 Uiso calc 1 . .
    H H11B -0.006094 0.200559 0.079509 0.031 Uiso calc 1 . .
    C C12 0.2020(3) 0.2168(3) -0.0229(2) 0.0276(5) Uani d 1 . .
    H H12A 0.198851 0.194847 -0.095847 0.033 Uiso calc 1 . .
    H H12B 0.258493 0.129274 0.028904 0.033 Uiso calc 1 . .
    C C13 0.2798(3) 0.3266(3) -0.0617(2) 0.0277(5) Uani d 1 . .
    H H13A 0.385898 0.286890 -0.103136 0.033 Uiso calc 1 . .
    H H13B 0.229579 0.408757 -0.121612 0.033 Uiso calc 1 . .
    C C14 0.2778(2) 0.3753(2) 0.0438(2) 0.0222(5) Uani d 1 . .
    C C15 0.5810(3) 0.3345(3) 0.3924(2) 0.0428(7) Uani d 1 . .
    H H15A 0.471176 0.351126 0.410164 0.051 Uiso calc 1 . .
    H H15B 0.594531 0.413466 0.407564 0.051 Uiso calc 1 . .
    C C16 0.6491(4) 0.2045(4) 0.4767(3) 0.0584(9) Uani d 1 . .
    H H16A 0.601652 0.212192 0.560994 0.088 Uiso calc 1 . .
    H H16B 0.633868 0.125845 0.464123 0.088 Uiso calc 1 . .
    H H16C 0.757414 0.188282 0.461518 0.088 Uiso calc 1 . .
    O O9A 0.7557(4) 0.0676(4) 0.2067(4) 0.0470(10) Uani d 0.815(5) A 1
    C C17A 0.6460(4) -0.0028(4) 0.2653(3) 0.0462(11) Uani d 0.815(5) A 1
    H H17B 0.603839 0.007405 0.350234 0.055 Uiso calc 0.815(5) A 1
    H H17A 0.695169 -0.104216 0.268723 0.055 Uiso calc 0.815(5) A 1
    C C18A 0.5179(5) 0.0571(5) 0.1970(5) 0.0668(14) Uani d 0.815(5) A 1
    H H18C 0.444488 0.006821 0.239201 0.100 Uiso calc 0.815(5) A 1
    H H18B 0.467983 0.157119 0.194744 0.100 Uiso calc 0.815(5) A 1
    H H18A 0.559228 0.045602 0.113309 0.100 Uiso calc 0.815(5) A 1
    O O9B 0.7192(18) 0.101(2) 0.174(2) 0.051(4) Uani d 0.185(5) A 2
    C C17B 0.5847(18) 0.0752(18) 0.1820(15) 0.045(2) Uani d 0.185(5) A 2
    H H17C 0.601398 0.030955 0.116176 0.054 Uiso calc 0.185(5) A 2
    H H17D 0.501848 0.165750 0.169959 0.054 Uiso calc 0.185(5) A 2
    C C18B 0.538(2) -0.021(2) 0.3067(16) 0.080(4) Uani d 0.185(5) A 2
    H H18D 0.445848 -0.036455 0.309274 0.120 Uiso calc 0.185(5) A 2
    H H18E 0.619223 -0.111630 0.318195 0.120 Uiso calc 0.185(5) A 2
    H H18F 0.519738 0.023078 0.371944 0.120 Uiso calc 0.185(5) A 2
    H H9 0.709(4) 0.153(4) 0.223(4) 0.078(13) Uiso d 1 . .
loop_
    _atom_site_aniso_label
    _atom_site_aniso_U_11
    _atom_site_aniso_U_22
    _atom_site_aniso_U_33
    _atom_site_aniso_U_12
    _atom_site_aniso_U_13
    _atom_site_aniso_U_23
    Na1 0.0234(5) 0.0371(6) 0.0197(5) -0.0147(4) -0.0002(4) -0.0042(4)
    S1 0.0249(3) 0.0274(3) 0.0163(3) -0.0136(3) -0.0001(2) 0.0001(2)
    O1 0.0266(9) 0.0376(11) 0.0238(9) -0.0107(8) 0.0063(7) -0.0027(8)
    O2 0.0493(11) 0.0315(10) 0.0288(10) -0.0248(9) -0.0026(8) -0.0005(8)
    O3 0.0473(14) 0.0426(13) 0.0484(14) 0.0102(10) 0.0132(11) 0.0123(10)
    O4 0.0408(11) 0.0342(10) 0.0242(9) -0.0214(9) -0.0043(8) 0.0066(8)
    O5 0.0272(9) 0.0438(11) 0.0191(9) -0.0216(8) 0.0012(7) -0.0036(8)
    O6 0.0289(9) 0.0544(12) 0.0191(9) -0.0259(9) -0.0009(7) -0.0072(8)
    O7 0.0196(9) 0.0551(12) 0.0245(9) -0.0200(8) 0.0034(7) -0.0137(8)
    O8 0.0224(10) 0.0427(11) 0.0277(10) -0.0150(8) -0.0043(8) -0.0035(8)
    N1 0.0326(12) 0.0253(11) 0.0214(11) -0.0096(10) -0.0015(9) -0.0015(9)
    C1 0.0213(12) 0.0264(13) 0.0138(11) -0.0117(10) -0.0014(9) -0.0038(9)
    C2 0.0181(11) 0.0241(13) 0.0179(11) -0.0072(10) -0.0001(9) -0.0070(10)
    C3 0.0226(12) 0.0209(12) 0.0173(11) -0.0099(10) -0.0054(9) -0.0019(9)
    C4 0.0199(12) 0.0302(13) 0.0138(11) -0.0119(10) -0.0029(9) -0.0020(10)
    C5 0.0224(13) 0.0358(15) 0.0222(13) -0.0007(11) 0.0027(10) -0.0026(11)
    C6 0.0276(13) 0.0248(13) 0.0237(13) -0.0031(11) -0.0025(10) 0.0044(11)
    C7 0.0393(16) 0.0509(18) 0.0184(13) -0.0244(14) -0.0039(11) 0.0001(12)
    C8 0.0180(11) 0.0279(13) 0.0176(12) -0.0083(10) -0.0021(9) -0.0006(10)
    C9 0.0182(11) 0.0284(13) 0.0156(11) -0.0101(10) -0.0011(9) -0.0022(10)
    C10 0.0213(12) 0.0235(12) 0.0195(12) -0.0078(10) -0.0054(10) 0.0004(10)
    C11 0.0251(13) 0.0313(14) 0.0237(13) -0.0139(11) -0.0043(10) -0.0057(11)
    C12 0.0297(13) 0.0288(14) 0.0231(13) -0.0094(11) -0.0042(10) -0.0064(11)
    C13 0.0276(13) 0.0368(15) 0.0164(12) -0.0149(11) 0.0007(10) -0.0039(10)
    C14 0.0188(11) 0.0264(13) 0.0165(11) -0.0069(10) -0.0048(9) 0.0009(10)
    C15 0.0311(15) 0.060(2) 0.0326(16) -0.0143(14) -0.0024(12) -0.0106(14)
    C16 0.067(2) 0.065(2) 0.046(2) -0.0285(19) -0.0158(17) -0.0064(17)
    O9A 0.034(2) 0.042(2) 0.059(3) -0.0073(17) -0.0052(15) -0.0159(18)
    C17A 0.056(3) 0.037(2) 0.044(2) -0.0167(18) -0.0024(18) -0.0139(17)
    C18A 0.047(3) 0.063(3) 0.090(4) -0.023(2) -0.009(3) -0.017(3)
    O9B 0.034(6) 0.048(6) 0.057(7) -0.005(5) 0.001(5) -0.017(5)
    C17B 0.056(4) 0.037(4) 0.045(4) -0.013(3) -0.006(3) -0.020(3)
    C18B 0.052(6) 0.075(6) 0.097(7) -0.015(6) -0.010(6) -0.015(6)
_geom_special_details
;
 All esds (except the esd in the dihedral angle between two l.s. planes)
 are estimated using the full covariance matrix.  The cell esds are taken
 into account individually in the estimation of esds in distances, angles
 and torsion angles; correlations between esds in cell parameters are only
 used when they are defined by crystal symmetry.  An approximate (isotropic)
 treatment of cell esds is used for estimating esds involving l.s. planes.
;
loop_
    _geom_bond_atom_site_label_1
    _geom_bond_atom_site_label_2
    _geom_bond_site_symmetry_2
    _geom_bond_distance
    _geom_bond_publ_flag
    Na1 O6 . 2.2815(17) ?
    Na1 O5 . 2.3191(18) ?
    Na1 O5 2_665 2.3215(17) ?
    Na1 O8 . 2.347(2) ?
    Na1 O1 2_566 2.3699(19) ?
    Na1 Na1 2_665 3.3928(18) ?
    S1 O2 . 1.4386(18) ?
    S1 O1 . 1.4445(18) ?
    S1 C7 . 1.754(3) ?
    S1 C1 . 1.773(2) ?
    O3 N1 . 1.218(3) ?
    O4 N1 . 1.218(2) ?
    O5 C14 . 1.251(3) ?
    O6 C8 . 1.237(3) ?
    O7 C10 . 1.245(3) ?
    O8 C15 . 1.443(3) ?
    O8 H8 . 0.76(3) ?
    N1 C3 . 1.466(3) ?
    C1 C2 . 1.377(3) ?
    C1 C6 . 1.386(3) ?
    C2 C3 . 1.384(3) ?
    C2 H2 . 0.9500 ?
    C3 C4 . 1.390(3) ?
    C4 C5 . 1.393(3) ?
    C4 C8 . 1.528(3) ?
    C5 C6 . 1.393(3) ?
    C5 H5 . 0.9500 ?
    C6 H6 . 0.9500 ?
    C7 H7A . 0.9800 ?
    C7 H7B . 0.9800 ?
    C7 H7C . 0.9800 ?
    C8 C9 . 1.440(3) ?
    C9 C14 . 1.442(3) ?
    C9 C10 . 1.449(3) ?
    C10 C11 . 1.504(3) ?
    C11 C12 . 1.521(3) ?
    C11 H11A . 0.9900 ?
    C11 H11B . 0.9900 ?
    C12 C13 . 1.520(3) ?
    C12 H12A . 0.9900 ?
    C12 H12B . 0.9900 ?
    C13 C14 . 1.514(3) ?
    C13 H13A . 0.9900 ?
    C13 H13B . 0.9900 ?
    C15 C16 . 1.459(4) ?
    C15 H15A . 0.9900 ?
    C15 H15B . 0.9900 ?
    C16 H16A . 0.9800 ?
    C16 H16B . 0.9800 ?
    C16 H16C . 0.9800 ?
    O9A C17A . 1.4270(19) ?
    O9A H9 . 0.90(4) ?
    C17A C18A . 1.531(2) ?
    C17A H17B . 0.9900 ?
    C17A H17A . 0.9900 ?
    C18A H18C . 0.9800 ?
    C18A H18B . 0.9800 ?
    C18A H18A . 0.9800 ?
    O9B C17B . 1.429(2) ?
    O9B H9 . 0.91(4) ?
    C17B C18B . 1.539(2) ?
    C17B H17C . 0.9900 ?
    C17B H17D . 0.9900 ?
    C18B H18D . 0.9800 ?
    C18B H18E . 0.9800 ?
    C18B H18F . 0.9800 ?
loop_
    _geom_angle_atom_site_label_1
    _geom_angle_atom_site_label_2
    _geom_angle_atom_site_label_3
    _geom_angle_site_symmetry_1
    _geom_angle_site_symmetry_3
    _geom_angle
    _geom_angle_publ_flag
    O6 Na1 O5 . . 73.86(6) ?
    O6 Na1 O5 . 2_665 159.89(7) ?
    O5 Na1 O5 . 2_665 86.04(6) ?
    O6 Na1 O8 . . 93.06(7) ?
    O5 Na1 O8 . . 122.94(7) ?
    O5 Na1 O8 2_665 . 98.52(7) ?
    O6 Na1 O1 . 2_566 90.74(7) ?
    O5 Na1 O1 . 2_566 124.59(7) ?
    O5 Na1 O1 2_665 2_566 100.41(7) ?
    O8 Na1 O1 . 2_566 110.49(7) ?
    O6 Na1 Na1 . 2_665 116.90(6) ?
    O5 Na1 Na1 . 2_665 43.05(4) ?
    O5 Na1 Na1 2_665 2_665 42.99(4) ?
    O8 Na1 Na1 . 2_665 118.24(6) ?
    O1 Na1 Na1 2_566 2_665 120.78(6) ?
    O2 S1 O1 . . 118.31(11) ?
    O2 S1 C7 . . 108.75(13) ?
    O1 S1 C7 . . 108.40(12) ?
    O2 S1 C1 . . 107.70(10) ?
    O1 S1 C1 . . 107.16(11) ?
    C7 S1 C1 . . 105.83(11) ?
    S1 O1 Na1 . 2_566 144.85(11) ?
    C14 O5 Na1 . . 136.71(15) ?
    C14 O5 Na1 . 2_665 129.29(15) ?
    Na1 O5 Na1 . 2_665 93.96(6) ?
    C8 O6 Na1 . . 136.56(15) ?
    C15 O8 Na1 . . 109.47(15) ?
    C15 O8 H8 . . 108(2) ?
    Na1 O8 H8 . . 122(2) ?
    O3 N1 O4 . . 123.5(2) ?
    O3 N1 C3 . . 118.18(19) ?
    O4 N1 C3 . . 118.3(2) ?
    C2 C1 C6 . . 120.9(2) ?
    C2 C1 S1 . . 119.19(17) ?
    C6 C1 S1 . . 119.77(18) ?
    C1 C2 C3 . . 118.5(2) ?
    C1 C2 H2 . . 120.8 ?
    C3 C2 H2 . . 120.8 ?
    C2 C3 C4 . . 122.8(2) ?
    C2 C3 N1 . . 117.48(19) ?
    C4 C3 N1 . . 119.59(19) ?
    C3 C4 C5 . . 117.3(2) ?
    C3 C4 C8 . . 125.3(2) ?
    C5 C4 C8 . . 117.2(2) ?
    C4 C5 C6 . . 121.1(2) ?
    C4 C5 H5 . . 119.5 ?
    C6 C5 H5 . . 119.5 ?
    C1 C6 C5 . . 119.4(2) ?
    C1 C6 H6 . . 120.3 ?
    C5 C6 H6 . . 120.3 ?
    S1 C7 H7A . . 109.5 ?
    S1 C7 H7B . . 109.5 ?
    H7A C7 H7B . . 109.5 ?
    S1 C7 H7C . . 109.5 ?
    H7A C7 H7C . . 109.5 ?
    H7B C7 H7C . . 109.5 ?
    O6 C8 C9 . . 126.1(2) ?
    O6 C8 C4 . . 113.4(2) ?
    C9 C8 C4 . . 119.87(19) ?
    C8 C9 C14 . . 120.88(19) ?
    C8 C9 C10 . . 119.83(19) ?
    C14 C9 C10 . . 119.3(2) ?
    O7 C10 C9 . . 121.8(2) ?
    O7 C10 C11 . . 118.6(2) ?
    C9 C10 C11 . . 119.58(19) ?
    C10 C11 C12 . . 112.88(19) ?
    C10 C11 H11A . . 109.0 ?
    C12 C11 H11A . . 109.0 ?
    C10 C11 H11B . . 109.0 ?
    C12 C11 H11B . . 109.0 ?
    H11A C11 H11B . . 107.8 ?
    C13 C12 C11 . . 108.7(2) ?
    C13 C12 H12A . . 109.9 ?
    C11 C12 H12A . . 109.9 ?
    C13 C12 H12B . . 109.9 ?
    C11 C12 H12B . . 109.9 ?
    H12A C12 H12B . . 108.3 ?
    C14 C13 C12 . . 113.39(19) ?
    C14 C13 H13A . . 108.9 ?
    C12 C13 H13A . . 108.9 ?
    C14 C13 H13B . . 108.9 ?
    C12 C13 H13B . . 108.9 ?
    H13A C13 H13B . . 107.7 ?
    O5 C14 C9 . . 123.8(2) ?
    O5 C14 C13 . . 117.54(19) ?
    C9 C14 C13 . . 118.67(19) ?
    O8 C15 C16 . . 114.3(3) ?
    O8 C15 H15A . . 108.7 ?
    C16 C15 H15A . . 108.7 ?
    O8 C15 H15B . . 108.7 ?
    C16 C15 H15B . . 108.7 ?
    H15A C15 H15B . . 107.6 ?
    C15 C16 H16A . . 109.5 ?
    C15 C16 H16B . . 109.5 ?
    H16A C16 H16B . . 109.5 ?
    C15 C16 H16C . . 109.5 ?
    H16A C16 H16C . . 109.5 ?
    H16B C16 H16C . . 109.5 ?
    C17A O9A H9 . . 104(2) ?
    O9A C17A C18A . . 111.3(4) ?
    O9A C17A H17B . . 109.4 ?
    C18A C17A H17B . . 109.4 ?
    O9A C17A H17A . . 109.4 ?
    C18A C17A H17A . . 109.4 ?
    H17B C17A H17A . . 108.0 ?
    C17A C18A H18C . . 109.5 ?
    C17A C18A H18B . . 109.5 ?
    H18C C18A H18B . . 109.5 ?
    C17A C18A H18A . . 109.5 ?
    H18C C18A H18A . . 109.5 ?
    H18B C18A H18A . . 109.5 ?
    C17B O9B H9 . . 115(3) ?
    O9B C17B C18B . . 111.6(17) ?
    O9B C17B H17C . . 109.3 ?
    C18B C17B H17C . . 109.3 ?
    O9B C17B H17D . . 109.3 ?
    C18B C17B H17D . . 109.3 ?
    H17C C17B H17D . . 108.0 ?
    C17B C18B H18D . . 109.5 ?
    C17B C18B H18E . . 109.5 ?
    H18D C18B H18E . . 109.5 ?
    C17B C18B H18F . . 109.5 ?
    H18D C18B H18F . . 109.5 ?
    H18E C18B H18F . . 109.5 ?
loop_
    _geom_hbond_atom_site_label_D
    _geom_hbond_atom_site_label_H
    _geom_hbond_atom_site_label_A
    _geom_hbond_site_symmetry_A
    _geom_hbond_distance_DH
    _geom_hbond_distance_HA
    _geom_hbond_distance_DA
    _geom_hbond_angle_DHA
    _geom_hbond_publ_flag
    O9A H9 O8 . 0.90(4) 1.98(4) 2.875(5) 170(4) yes
    O9B H9 O8 . 0.91(4) 1.98(4) 2.81(2) 152(4) yes
    O8 H8 O7 1_655 0.76(3) 1.92(3) 2.681(2) 171(3) yes
    C2 H2 O6 2_566 0.95 2.59 3.229(3) 124.5 yes
    C7 H7B O4 2_566 0.98 2.43 3.200(3) 135.1 yes
    C7 H7C O9A 2_656 0.98 2.37 3.349(5) 175.6 yes
_shelx_space_group_comment
;
The symmetry employed for this shelxl refinement is uniquely defined
by the following loop, which should always be used as a source of
symmetry information in preference to the above space-group names.
They are only intended as comments.
;
_shelx_estimated_absorpt_T_min     0.924
_shelx_estimated_absorpt_T_max     0.961
_shelx_hkl_file
;
  -1   0   0  139.09    4.18
  -1   0   0  179.41    4.27
  -1   0   0  186.11    4.26
   1   0   0  146.11    4.24
   1   0   0  179.21    4.21
  -2   0   0   71.49    1.98
  -2   0   0   76.01    2.08
  -2   0   0   68.82    2.08
   2   0   0   70.47    1.86
   2   0   0   71.70    1.98
   2   0   0   69.74    1.85
   2   0   0   77.17    2.08
   2   0   0   71.95    1.87
   2   0   0   71.10    2.09
  -3   0   0    0.07    0.12
  -3   0   0    0.17    0.20
   3   0   0    0.07    0.16
   3   0   0    0.15    0.18
   3   0   0   -0.07    0.08
   3   0   0    0.01    0.06
   3   0   0    0.03    0.08
   3   0   0    0.20    0.12
  -4   0   0    0.10    0.27
  -4   0   0    0.19    0.17
   4   0   0   -0.06    0.18
   4   0   0    0.20    0.10
   4   0   0    0.17    0.10
   4   0   0    0.21    0.09
   4   0   0   -0.09    0.21
  -5   0   0    0.12    0.31
  -5   0   0    0.39    0.22
   5   0   0    0.00    0.11
   5   0   0    0.18    0.10
   5   0   0    0.20    0.27
   5   0   0    0.18    0.27
   5   0   0    0.19    0.11
  -6   0   0    3.93    0.50
  -6   0   0    4.59    0.67
   6   0   0    5.71    0.79
   6   0   0    4.54    0.27
   6   0   0    3.88    0.62
   6   0   0    4.90    0.26
   6   0   0    4.21    0.26
  -7   0   0   29.41    1.37
  -7   0   0   28.52    1.55
   7   0   0   27.80    1.56
   7   0   0   24.79    1.44
  -8   0   0    4.79    0.70
   8   0   0    3.43    0.80
  -9   0   0    3.76    0.70
   9   0   0    1.71    0.66
 -10   0   0    1.71    0.68
  10   0   0    1.48    0.70
 -11   0   0    5.77    0.97
  11   0   0    5.34    1.16
  10  -1   0    2.02    0.78
 -10   1   0    2.42    0.70
   9  -1   0   30.65    2.02
  -9   1   0   35.94    1.74
   8  -1   0   50.27    2.41
  -8   1   0   48.94    2.03
   7  -1   0    1.76    0.80
   7  -1   0    1.06    0.52
  -7   1   0    1.92    0.47
  -7   1   0    1.63    0.66
   6  -1   0    3.13    0.28
   6  -1   0    2.87    0.63
   6  -1   0    3.40    0.27
   6  -1   0    2.90    0.58
   6  -1   0    2.83    0.25
  -6   1   0    2.95    0.62
  -6   1   0    3.43    0.48
   5  -1   0  104.98    2.79
   5  -1   0  107.97    3.36
   5  -1   0  105.48    2.81
   5  -1   0  100.55    3.40
   5  -1   0  104.99    2.79
  -5   1   0  104.05    3.30
  -5   1   0  103.89    3.13
   4  -1   0   39.05    1.59
   4  -1   0   41.74    1.55
   4  -1   0   38.93    1.16
  -4   1   0   38.14    1.14
  -4   1   0   39.70    1.52
  -4   1   0   38.75    1.38
   3  -1   0   63.68    2.00
   3  -1   0   61.99    2.06
   3  -1   0   59.70    1.71
  -3   1   0   64.98    2.00
  -3   1   0   62.01    1.70
  -3   1   0   62.60    1.88
   2  -1   0    1.74    0.19
   2  -1   0    1.83    0.31
   2  -1   0    1.16    0.23
  -2   1   0    1.37    0.20
  -2   1   0    2.10    0.34
  -2   1   0    1.52    0.17
  -2   1   0    2.07    0.30
   1  -1   0   14.20    0.55
   1  -1   0   14.99    0.57
  -1   1   0   14.34    0.55
  -1   1   0   14.79    0.49
  -1   1   0   15.97    0.58
   0  -1   0  225.45    5.48
   0   1   0  207.06    5.47
  -1  -1   0    0.36    0.10
  -1  -1   0    0.32    0.10
  -1  -1   0    0.21    0.08
  -1  -1   0    0.15    0.07
  -1  -1   0    0.41    0.10
   1   1   0    0.14    0.06
   1   1   0    0.34    0.10
   1   1   0    0.32    0.08
   1   1   0    0.17    0.07
   1   1   0    0.12    0.08
  -2  -1   0  141.95    3.75
  -2  -1   0  141.63    3.64
  -2  -1   0  141.12    3.77
  -2  -1   0  138.63    3.69
  -2  -1   0  140.52    3.63
   2   1   0  146.05    3.75
   2   1   0  140.49    3.69
   2   1   0  139.94    3.63
   2   1   0  141.61    3.77
   2   1   0  138.74    3.64
  -3  -1   0    0.11    0.18
  -3  -1   0    0.20    0.12
  -3  -1   0   -0.03    0.12
  -3  -1   0    0.21    0.13
   3   1   0    0.14    0.11
   3   1   0   -0.08    0.15
   3   1   0    0.33    0.12
   3   1   0    0.21    0.12
   3   1   0    0.11    0.15
  -4  -1   0    0.22    0.13
  -4  -1   0   -0.03    0.13
  -4  -1   0   -0.42    0.19
  -4  -1   0    0.08    0.15
   4   1   0    0.08    0.12
   4   1   0   -0.04    0.18
   4   1   0    0.00    0.11
   4   1   0    0.26    0.22
  -5  -1   0   -0.01    0.21
  -5  -1   0    0.22    0.30
   5   1   0    0.14    0.26
   5   1   0    0.14    0.14
   5   1   0    0.19    0.25
   5   1   0    0.05    0.13
  -6  -1   0   10.98    0.74
  -6  -1   0   11.32    0.92
   6   1   0   11.30    0.48
   6   1   0   11.12    0.46
   6   1   0   11.07    0.85
   6   1   0   10.30    0.83
   6   1   0   11.57    0.50
  -7  -1   0   19.27    1.29
  -7  -1   0   20.17    1.09
   7   1   0   20.27    0.67
   7   1   0   18.54    1.25
   7   1   0   19.45    0.68
   7   1   0   19.86    1.25
  -8  -1   0   54.73    2.11
  -8  -1   0   55.72    2.40
   8   1   0   49.63    2.33
  -9  -1   0    1.52    0.53
   9   1   0    1.28    0.61
 -10  -1   0   17.44    1.43
  10   1   0   18.74    1.54
 -11  -1   0    6.40    0.99
  11   1   0    5.91    1.16
  10  -2   0   -0.41    0.55
 -10   2   0    0.16    0.50
   9  -2   0    0.34    0.52
  -9   2   0   -0.89    0.43
   8  -2   0   -0.84    0.33
  -8   2   0    0.30    0.41
   7  -2   0    3.28    0.79
  -7   2   0    3.90    0.61
   6  -2   0    0.66    0.21
   6  -2   0    0.01    0.41
   6  -2   0    0.70    0.25
   6  -2   0    0.28    0.19
   6  -2   0    0.03    0.32
  -6   2   0    0.57    0.47
  -6   2   0    0.92    0.35
   5  -2   0   35.05    1.69
   5  -2   0   37.46    1.23
   5  -2   0   37.29    1.65
  -5   2   0   37.56    1.62
  -5   2   0   38.57    1.50
   4  -2   0   35.29    1.47
   4  -2   0   35.20    1.17
   4  -2   0   32.91    1.50
  -4   2   0   34.98    1.13
  -4   2   0   36.47    1.48
  -4   2   0   35.95    1.34
   3  -2   0   30.88    1.29
   3  -2   0   28.54    1.20
   3  -2   0   31.00    1.03
  -3   2   0   29.35    1.22
  -3   2   0   29.93    1.00
  -3   2   0   30.77    1.12
   2  -2   0    5.11    0.49
   2  -2   0    5.16    0.52
  -2   2   0    3.74    0.29
  -2   2   0    4.12    0.42
   1  -2   0  898.06   24.34
   1  -2   0  972.24   24.11
   1  -2   0  995.90   24.06
  -1   2   0  948.34   24.07
  -1   2   0 1000.00   24.05
   0  -2   0   51.59    1.56
   0  -2   0   52.39    1.46
   0   2   0   53.73    1.57
   0   2   0   53.23    1.46
  -1  -2   0   47.51    1.41
  -1  -2   0   46.88    1.40
  -1  -2   0   46.16    1.33
  -1  -2   0   45.61    1.24
   1   2   0   44.58    1.39
   1   2   0   46.37    1.32
   1   2   0   47.57    1.40
  -2  -2   0   51.80    1.56
  -2  -2   0   57.44    1.64
  -2  -2   0   53.83    1.55
  -2  -2   0   55.62    1.67
  -2  -2   0   55.10    1.60
   2   2   0   53.75    1.54
   2   2   0   53.37    1.57
   2   2   0   52.68    1.53
   2   2   0   53.00    1.58
   2   2   0   52.73    1.65
  -3  -2   0  313.82    7.97
  -3  -2   0  316.46    8.14
  -3  -2   0  300.72    8.03
  -3  -2   0  313.48    7.94
  -3  -2   0  309.55    8.01
   3   2   0  314.76    8.03
   3   2   0  315.95    8.00
   3   2   0  303.62    7.92
   3   2   0  312.14    7.94
   3   2   0  305.32    8.11
  -4  -2   0   11.90    0.73
  -4  -2   0   11.90    0.62
  -4  -2   0   11.65    0.55
  -4  -2   0   11.79    0.57
   4   2   0   10.99    0.68
   4   2   0   11.45    0.65
   4   2   0   11.45    0.55
   4   2   0   11.84    0.55
  -5  -2   0   20.18    0.79
  -5  -2   0   21.38    0.93
  -5  -2   0   20.59    0.78
  -5  -2   0   18.17    1.03
   5   2   0   19.93    1.01
   5   2   0   17.75    1.00
   5   2   0   17.79    0.74
  -6  -2   0    0.09    0.37
  -6  -2   0    0.08    0.21
  -6  -2   0   -0.01    0.19
  -6  -2   0    0.14    0.22
   6   2   0    0.03    0.26
   6   2   0   -0.20    0.23
   6   2   0    0.00    0.18
  -7  -2   0   14.11    1.07
  -7  -2   0   12.87    0.87
   7   2   0   13.49    0.63
   7   2   0   13.40    1.03
   7   2   0   12.62    1.00
  -8  -2   0   20.84    1.43
  -8  -2   0   22.10    1.24
   8   2   0   21.73    0.79
   8   2   0   23.41    1.46
  -9  -2   0    0.99    0.51
   9   2   0    2.16    0.62
 -10  -2   0   20.77    1.44
 -11  -2   0    8.64    1.10
  11   2   0    7.88    1.31
   9  -3   0    8.93    1.32
  -9   3   0    9.86    1.12
   8  -3   0   -0.02    0.56
  -8   3   0    0.22    0.47
   7  -3   0    0.30    0.46
  -7   3   0    0.39    0.40
   6  -3   0    2.17    0.65
   6  -3   0    2.43    0.39
  -6   3   0    2.73    0.72
  -6   3   0    2.71    0.50
   5  -3   0   14.16    1.02
   5  -3   0   14.78    1.08
   5  -3   0   15.93    0.77
  -5   3   0   15.88    1.08
  -5   3   0   15.72    0.92
   4  -3   0    2.39    0.37
   4  -3   0    1.39    0.42
   4  -3   0    1.50    0.38
  -4   3   0    0.95    0.30
  -4   3   0    1.83    0.45
   3  -3   0   79.82    2.70
   3  -3   0   81.54    2.76
  -3   3   0   90.93    2.53
  -3   3   0   90.20    2.75
   2  -3   0   27.36    1.04
   2  -3   0   27.35    1.13
   2  -3   0   24.92    1.10
  -2   3   0   27.79    1.02
   1  -3   0   55.65    1.78
   1  -3   0   58.88    1.78
   1  -3   0   56.12    1.81
  -1   3   0   54.57    1.73
  -1   3   0   55.52    1.76
   0  -3   0  110.44    3.16
   0  -3   0  112.60    3.00
   0   3   0  114.29    3.16
   0   3   0  110.59    2.98
  -1  -3   0   41.91    1.40
  -1  -3   0   39.87    1.36
  -1  -3   0   41.32    1.15
   1   3   0   42.24    1.39
   1   3   0   40.51    1.26
  -2  -3   0   15.52    0.74
  -2  -3   0   15.93    0.72
  -2  -3   0   14.79    0.71
  -2  -3   0   15.44    0.63
  -2  -3   0   14.51    0.65
  -2  -3   0   14.38    0.53
   2   3   0   15.03    0.53
   2   3   0   15.11    0.70
   2   3   0   13.39    0.60
   2   3   0   13.82    0.68
  -3  -3   0  126.54    3.49
  -3  -3   0  124.29    3.57
  -3  -3   0  125.58    3.46
  -3  -3   0  126.13    3.40
  -3  -3   0  119.34    3.41
   3   3   0  123.24    3.36
   3   3   0  124.70    3.56
   3   3   0  124.15    3.45
   3   3   0  120.66    3.37
  -4  -3   0   54.24    1.91
  -4  -3   0   52.60    1.73
  -4  -3   0   54.87    1.75
  -4  -3   0   52.79    1.72
   4   3   0   52.70    1.66
   4   3   0   52.76    1.71
   4   3   0   56.29    1.76
   4   3   0   53.90    1.88
  -5  -3   0    0.08    0.30
  -5  -3   0    0.24    0.25
  -5  -3   0    0.15    0.24
  -5  -3   0    0.15    0.22
   5   3   0    0.37    0.24
   5   3   0    0.30    0.24
   5   3   0    0.39    0.19
   5   3   0    0.70    0.29
  -6  -3   0   -0.29    0.24
  -6  -3   0    0.22    0.26
  -6  -3   0    0.14    0.26
  -6  -3   0    0.25    0.39
   6   3   0    0.10    0.19
   6   3   0    0.19    0.29
   6   3   0    0.36    0.26
  -7  -3   0    1.56    0.41
  -7  -3   0    2.49    0.41
  -7  -3   0    1.94    0.40
  -7  -3   0    2.83    0.68
   7   3   0    1.36    0.47
   7   3   0    1.83    0.47
  -8  -3   0    1.10    0.38
  -8  -3   0    1.53    0.47
  -8  -3   0    1.53    0.66
  -8  -3   0    1.68    0.41
   8   3   0    0.52    0.42
  -9  -3   0   30.58    1.63
 -10  -3   0    2.04    0.63
  10   3   0    1.42    0.63
 -11  -3   0   -1.00    0.54
  11   3   0    0.82    0.65
   9  -4   0    0.42    0.67
  -9   4   0   -0.07    0.59
   8  -4   0    0.27    0.63
  -8   4   0    0.37    0.52
   7  -4   0    0.26    0.56
  -7   4   0    0.29    0.42
   6  -4   0   12.28    0.78
   6  -4   0    9.55    1.20
  -6   4   0   12.06    1.02
   5  -4   0    4.44    0.58
   5  -4   0    3.41    0.68
   5  -4   0    3.06    0.62
  -5   4   0    4.60    0.75
  -5   4   0    3.64    0.56
   4  -4   0    0.24    0.23
   4  -4   0    0.86    0.40
   4  -4   0    1.54    0.42
  -4   4   0    1.45    0.51
  -4   4   0    0.70    0.31
   3  -4   0    9.54    0.75
   3  -4   0   12.13    0.84
   3  -4   0   10.97    0.71
   2  -4   0  119.04    3.47
   2  -4   0  118.26    3.58
   2  -4   0  118.85    3.55
   1  -4   0  197.61    5.14
   1  -4   0  189.26    5.18
   1  -4   0  175.47    5.18
   0  -4   0  125.60    3.34
   0  -4   0  121.86    3.55
   0   4   0  119.33    3.31
  -1  -4   0    5.53    0.58
  -1  -4   0    5.83    0.47
  -1  -4   0    4.67    0.28
   1   4   0    4.80    0.28
  -2  -4   0    0.00    0.20
  -2  -4   0    0.08    0.25
  -2  -4   0    0.03    0.20
  -2  -4   0    0.05    0.09
  -2  -4   0   -0.10    0.24
  -2  -4   0    0.05    0.10
   2   4   0    0.11    0.19
  -3  -4   0    1.63    0.24
  -3  -4   0    1.01    0.32
  -3  -4   0    1.42    0.37
  -3  -4   0    1.41    0.26
  -3  -4   0    1.68    0.38
  -3  -4   0    1.15    0.29
   3   4   0    1.36    0.30
   3   4   0    1.58    0.23
  -4  -4   0    1.30    0.29
  -4  -4   0    1.76    0.31
  -4  -4   0    1.85    0.41
  -4  -4   0    1.69    0.37
  -4  -4   0    1.48    0.37
   4   4   0    1.95    0.40
   4   4   0    2.53    0.34
   4   4   0    1.60    0.29
  -5  -4   0    3.76    0.62
  -5  -4   0    4.55    0.57
  -5  -4   0    4.08    0.47
  -5  -4   0    4.07    0.55
   5   4   0    4.03    0.50
   5   4   0    3.10    0.51
   5   4   0    3.40    0.40
  -6  -4   0    0.12    0.33
  -6  -4   0    0.60    0.40
  -6  -4   0    0.04    0.24
  -6  -4   0   -0.07    0.33
   6   4   0    0.09    0.25
   6   4   0   -0.10    0.18
   6   4   0    0.25    0.29
  -7  -4   0   33.41    1.35
  -7  -4   0   32.23    1.39
  -7  -4   0   35.22    1.51
  -7  -4   0   32.72    1.72
   7   4   0   30.22    1.59
   7   4   0   33.80    1.54
  -8  -4   0   -0.17    0.37
  -8  -4   0    0.60    0.60
  -8  -4   0    0.05    0.41
  -8  -4   0    0.39    0.37
   8   4   0    0.21    0.35
  -9  -4   0   90.49    3.25
   9   4   0   97.86    3.50
 -10  -4   0    0.74    0.61
  10   4   0    0.29    0.50
 -11  -4   0    3.70    0.77
  11   4   0    1.31    0.65
   8  -5   0    2.85    0.88
  -8   5   0    2.09    0.70
   7  -5   0    0.31    0.55
  -7   5   0    0.10    0.45
   6  -5   0   -0.13    0.44
   6  -5   0    0.76    0.44
   6  -5   0    0.29    0.41
  -6   5   0    0.45    0.48
   5  -5   0    2.62    0.55
   5  -5   0    2.25    0.64
  -5   5   0    1.77    0.49
   4  -5   0    6.83    0.91
   4  -5   0   10.42    0.90
   4  -5   0    7.09    0.88
   3  -5   0   -0.07    0.27
   3  -5   0   -0.34    0.34
   3  -5   0   -0.05    0.30
   2  -5   0   73.53    2.46
   2  -5   0   69.55    2.50
   2  -5   0   74.79    2.47
   1  -5   0   22.88    1.02
   1  -5   0   21.29    1.09
   1  -5   0   23.02    1.12
   0  -5   0   50.68    1.60
   0  -5   0   49.07    1.82
   0   5   0   47.33    1.55
  -1  -5   0   55.54    1.97
  -1  -5   0   54.38    1.61
  -1  -5   0   54.16    1.92
   1   5   0   54.91    1.60
  -2  -5   0   44.50    1.69
  -2  -5   0   43.03    1.27
  -2  -5   0   41.48    1.64
  -2  -5   0   43.26    1.28
  -2  -5   0   46.83    1.75
  -3  -5   0   77.08    2.58
  -3  -5   0   77.15    2.39
  -3  -5   0   78.93    2.48
  -3  -5   0   76.83    2.17
  -3  -5   0   78.95    2.61
  -3  -5   0   78.50    2.56
   3   5   0   76.02    2.54
  -4  -5   0    0.67    0.39
  -4  -5   0    0.74    0.22
  -4  -5   0    0.78    0.35
  -4  -5   0    0.71    0.39
  -4  -5   0    0.52    0.23
  -4  -5   0    0.49    0.28
   4   5   0    0.39    0.30
   4   5   0    0.62    0.19
  -5  -5   0   94.76    2.97
  -5  -5   0   92.42    2.89
  -5  -5   0   94.29    3.15
  -5  -5   0   90.13    2.97
  -5  -5   0   94.71    2.87
   5   5   0   89.36    3.06
   5   5   0   93.42    2.78
  -6  -5   0    1.07    0.33
  -6  -5   0    1.18    0.46
  -6  -5   0    1.54    0.48
  -6  -5   0    1.34    0.51
   6   5   0    1.47    0.37
  -7  -5   0    0.48    0.45
  -7  -5   0    0.04    0.45
  -7  -5   0    0.16    0.37
  -7  -5   0    0.27    0.45
   7   5   0    1.12    0.40
  -8  -5   0    3.51    0.63
  -8  -5   0    3.61    0.64
  -8  -5   0    4.00    0.65
  -8  -5   0    4.12    0.90
   8   5   0    3.30    0.62
  -9  -5   0    1.42    1.15
  -9  -5   0    2.79    0.61
  -9  -5   0    2.55    0.61
  -9  -5   0    2.15    0.58
   9   5   0    2.32    0.66
 -10  -5   0    3.31    0.72
  10   5   0    2.37    0.68
 -11  -5   0    1.28    0.65
  11   5   0    2.14    0.79
   7  -6   0    3.07    0.88
  -7   6   0    3.00    0.70
   6  -6   0   -0.26    0.52
  -6   6   0   -0.22    0.39
   5  -6   0   -0.27    0.31
   5  -6   0   -0.52    0.24
   5  -6   0    0.34    0.51
  -5   6   0    0.54    0.50
   4  -6   0    2.32    0.62
   4  -6   0    1.37    0.56
   3  -6   0   12.58    0.96
   3  -6   0   10.49    1.06
   3  -6   0   10.93    0.93
   2  -6   0    0.05    0.45
   2  -6   0    0.40    0.34
   2  -6   0    0.39    0.33
   1  -6   0    1.65    0.47
   1  -6   0    2.84    0.48
   1  -6   0    1.29    0.48
   0  -6   0   30.70    1.45
   0  -6   0   31.53    1.21
  -1  -6   0    1.55    0.27
  -1  -6   0    0.79    0.42
  -1  -6   0    1.31    0.38
   1   6   0    1.90    0.27
  -2  -6   0   10.07    0.81
  -2  -6   0   10.75    0.46
  -2  -6   0   10.62    0.99
  -2  -6   0   10.11    0.76
  -2  -6   0   10.63    0.48
  -3  -6   0    1.02    0.19
  -3  -6   0    0.75    0.44
  -3  -6   0    0.70    0.36
  -3  -6   0    0.80    0.42
  -3  -6   0    0.56    0.37
  -3  -6   0    0.82    0.20
  -4  -6   0   12.96    0.78
  -4  -6   0   13.73    0.98
  -4  -6   0   12.78    0.98
  -4  -6   0   12.02    0.93
  -4  -6   0   14.25    0.89
  -4  -6   0   12.83    0.62
   4   6   0   14.33    0.62
  -5  -6   0    7.91    0.87
  -5  -6   0    9.29    0.95
  -5  -6   0    8.10    0.78
  -5  -6   0    7.38    0.87
  -5  -6   0    7.52    0.69
   5   6   0    8.15    0.53
  -6  -6   0   29.49    1.48
  -6  -6   0   30.06    1.62
  -6  -6   0   29.51    1.35
  -6  -6   0   29.43    1.49
   6   6   0   27.29    1.20
  -7  -6   0    5.43    0.84
  -7  -6   0    5.81    0.95
  -7  -6   0    6.82    0.77
  -7  -6   0    4.49    0.75
   7   6   0    5.79    0.71
  -8  -6   0   26.49    1.75
  -8  -6   0   30.09    1.53
  -8  -6   0   26.06    1.42
  -8  -6   0   24.09    1.40
   8   6   0   28.51    1.44
  -9  -6   0   12.67    1.14
  -9  -6   0   11.60    1.12
  -9  -6   0   11.05    1.11
  -9  -6   0   12.79    2.29
   9   6   0   11.11    1.16
 -10  -6   0    3.39    0.80
  10   6   0    5.33    0.88
 -11  -6   0    7.08    1.04
  11   6   0    8.51    1.15
   7  -7   0    3.03    0.88
  -7   7   0    1.90    0.67
   6  -7   0    7.05    1.12
  -6   7   0    4.95    0.84
   5  -7   0    1.03    0.61
   5  -7   0    2.09    0.71
   5  -7   0    0.55    0.57
  -5   7   0    1.32    0.54
   4  -7   0    0.44    0.56
   4  -7   0    0.43    0.49
   4  -7   0    0.54    0.51
   3  -7   0   66.13    2.55
   3  -7   0   66.09    2.57
   3  -7   0   63.90    2.57
   2  -7   0    6.39    0.80
   2  -7   0    7.84    1.03
   1  -7   0   12.44    1.00
   1  -7   0   14.31    1.14
   1  -7   0   13.40    0.86
   0  -7   0   17.33    1.20
   0  -7   0   16.87    0.87
   0  -7   0   15.25    1.11
  -1  -7   0   50.65    1.64
  -1  -7   0   51.04    2.15
  -1  -7   0   50.70    2.10
  -1  -7   0   50.77    2.04
   1   7   0   50.83    1.69
  -2  -7   0    0.16    0.42
  -2  -7   0    0.59    0.20
  -2  -7   0    0.32    0.43
  -2  -7   0    0.72    0.18
  -2  -7   0    0.79    0.41
  -3  -7   0    2.27    0.54
  -3  -7   0    1.97    0.50
  -3  -7   0    3.09    0.25
  -3  -7   0    2.43    0.62
  -3  -7   0    2.54    0.65
  -3  -7   0    3.45    0.32
  -4  -7   0   40.15    1.85
  -4  -7   0   36.45    1.21
  -4  -7   0   35.87    1.74
  -4  -7   0   37.50    1.63
  -4  -7   0   38.50    1.22
  -4  -7   0   36.70    1.74
  -5  -7   0    0.85    0.55
  -5  -7   0    1.38    0.47
  -5  -7   0    0.00    0.51
  -5  -7   0    0.55    0.31
  -5  -7   0    0.95    0.46
   5   7   0    0.77    0.25
  -6  -7   0   21.42    1.18
  -6  -7   0   22.30    1.25
  -6  -7   0   20.02    1.41
  -6  -7   0   21.89    1.41
  -6  -7   0   23.13    1.39
   6   7   0   21.70    1.00
  -7  -7   0    0.46    0.60
  -7  -7   0    0.13    0.49
  -7  -7   0    1.04    0.72
  -7  -7   0   -0.21    0.40
   7   7   0    1.28    0.36
  -8  -7   0   -0.03    0.63
  -8  -7   0   -0.63    0.41
  -8  -7   0    0.77    0.61
  -8  -7   0   -0.30    0.59
   8   7   0    0.37    0.34
  -9  -7   0    8.83    1.00
  -9  -7   0   10.30    1.16
  -9  -7   0    9.47    1.11
   9   7   0   11.66    0.96
 -10  -7   0    1.16    0.60
  10   7   0    0.72    0.49
 -11  -7   0   -0.08    0.70
  11   7   0    1.40    0.65
   6  -8   0    0.15    0.56
  -6   8   0    0.71    0.63
   5  -8   0    0.87    0.61
   5  -8   0    0.26    0.96
  -5   8   0    1.00    0.62
   4  -8   0    4.10    0.83
   4  -8   0    4.71    0.87
   4  -8   0    6.28    1.02
   3  -8   0    1.54    0.76
   3  -8   0    1.90    0.57
   3  -8   0    0.83    0.60
   2  -8   0    0.05    0.61
   2  -8   0    0.13    0.37
   2  -8   0    0.15    0.59
   1  -8   0    3.52    0.81
   1  -8   0    3.62    0.58
   1  -8   0    5.44    0.92
   0  -8   0    6.48    0.96
   0  -8   0    7.74    1.04
   0  -8   0    6.59    0.88
   0  -8   0    6.50    0.68
  -1  -8   0   -0.48    0.33
  -1  -8   0   -0.03    0.22
  -1  -8   0    1.13    0.63
  -1  -8   0   -0.25    0.45
  -2  -8   0   34.77    1.18
  -2  -8   0   38.85    1.80
  -2  -8   0   36.59    1.81
  -2  -8   0   31.95    1.81
  -3  -8   0    3.12    0.60
  -3  -8   0    2.20    0.71
  -3  -8   0    3.24    0.79
  -3  -8   0    3.34    0.69
  -3  -8   0    3.93    0.33
  -4  -8   0    9.27    0.47
  -4  -8   0   13.27    1.25
  -4  -8   0   10.66    1.08
  -4  -8   0    9.20    1.14
  -4  -8   0    8.60    1.09
  -5  -8   0   27.69    1.03
  -5  -8   0   28.66    1.66
  -5  -8   0   28.33    1.70
  -5  -8   0   29.30    1.65
  -5  -8   0   27.69    1.50
  -6  -8   0    0.22    0.46
  -6  -8   0   -0.46    0.56
  -6  -8   0   -0.14    0.37
  -6  -8   0   -0.33    0.45
  -6  -8   0    0.36    0.63
  -7  -8   0   36.02    2.05
  -7  -8   0   33.10    1.89
  -7  -8   0   31.47    1.86
  -7  -8   0   33.46    1.68
   7   8   0   36.10    1.42
  -8  -8   0    6.32    1.02
  -8  -8   0    6.06    1.06
  -8  -8   0    7.20    1.08
  -8  -8   0    7.18    0.90
   8   8   0    6.97    0.77
  -9  -8   0   13.52    1.29
  -9  -8   0   12.14    1.33
  -9  -8   0   15.00    1.49
   9   8   0   12.84    1.55
 -10  -8   0    3.51    0.88
 -10  -8   0    3.04    1.72
   5  -9   0    0.32    0.58
   4  -9   0   14.23    1.58
   4  -9   0   10.57    1.32
   4  -9   0   11.82    1.31
   3  -9   0    0.51    0.69
   3  -9   0    0.30    0.45
   3  -9   0   -0.23    0.70
   2  -9   0    1.10    0.46
   2  -9   0   -0.08    0.64
   2  -9   0   -0.07    0.75
   1  -9   0    2.24    0.77
   1  -9   0    2.99    0.85
   1  -9   0    2.14    0.51
   0  -9   0    8.08    1.07
   0  -9   0    4.43    0.94
   0  -9   0    6.19    0.68
   0  -9   0    6.00    1.02
  -1  -9   0    2.34    0.74
  -1  -9   0    2.16    0.80
  -1  -9   0    1.63    0.60
  -2  -9   0    0.89    0.66
  -2  -9   0    2.14    0.64
  -2  -9   0    1.58    0.73
  -3  -9   0   27.55    1.64
  -3  -9   0   25.85    1.61
  -3  -9   0   25.59    1.65
  -3  -9   0   26.14    1.68
  -4  -9   0   10.54    1.29
  -4  -9   0   10.01    1.16
  -4  -9   0    8.57    1.13
  -4  -9   0    9.18    1.07
  -5  -9   0    3.55    0.79
  -5  -9   0    2.95    0.68
  -5  -9   0    1.71    0.76
  -5  -9   0    2.47    0.85
  -6  -9   0    9.45    1.26
  -6  -9   0    9.08    1.27
  -6  -9   0   10.09    1.09
  -6  -9   0    9.35    1.17
  -7  -9   0    9.99    1.27
  -7  -9   0    7.42    1.28
  -7  -9   0    6.84    1.15
  -7  -9   0    9.04    1.06
  -8  -9   0    7.98    1.27
  -8  -9   0    6.24    1.10
  -8  -9   0    8.65    1.25
  -8  -9   0    9.01    1.00
  -9  -9   0   -1.11    0.74
  -9  -9   0   -0.18    0.49
  -9  -9   0   -0.81    0.79
 -10  -9   0    0.23    0.85
 -10  -9   0    0.50    0.89
 -10  -9   0    0.09    0.59
   3 -10   0    0.16    0.80
   3 -10   0    0.52    0.82
   2 -10   0   -0.73    0.70
   2 -10   0   -0.20    0.70
   1 -10   0   -1.19    0.67
   1 -10   0   -1.41    0.73
   1 -10   0   -0.53    0.44
   0 -10   0   -0.70    0.63
   0 -10   0   -0.77    0.65
   0 -10   0   -0.22    0.51
  -1 -10   0   10.48    1.43
  -1 -10   0   10.90    1.23
  -1 -10   0    9.80    1.33
  -2 -10   0    0.77    0.76
  -2 -10   0    0.68    0.71
  -2 -10   0    1.43    0.62
  -3 -10   0   10.09    1.25
  -3 -10   0    9.38    1.29
  -3 -10   0    9.68    1.21
  -3 -10   0   10.36    1.36
  -4 -10   0   15.90    1.52
  -4 -10   0   17.92    1.40
  -4 -10   0   10.63    1.39
  -4 -10   0   13.14    1.50
  -5 -10   0    0.06    0.76
  -5 -10   0    0.01    0.59
  -5 -10   0    0.51    0.62
  -5 -10   0    0.73    0.78
  -6 -10   0   -0.06    0.55
  -6 -10   0    0.82    0.65
  -6 -10   0    1.26    0.87
  -6 -10   0    1.07    0.91
  -7 -10   0   -0.57    0.84
  -7 -10   0   -0.80    0.73
  -7 -10   0    0.65    0.67
  -7 -10   0   -0.30    0.57
  -8 -10   0   -0.43    0.82
  -8 -10   0   -1.43    0.93
  -8 -10   0    0.07    0.73
  -9 -10   0    0.64    0.66
  -9 -10   0    0.34    0.88
  -9 -10   0    0.73    1.05
   2 -11   0    3.37    1.13
   2 -11   0    3.50    1.08
   1 -11   0    1.23    0.68
   1 -11   0    1.55    1.10
   1 -11   0    1.23    0.95
   0 -11   0   -0.97    0.87
   0 -11   0   -0.66    0.45
   0 -11   0   -1.08    0.72
  -1 -11   0   -0.28    0.79
  -1 -11   0    0.61    0.85
  -1 -11   0    0.35    0.65
  -2 -11   0   10.69    1.49
  -2 -11   0   11.09    1.53
  -2 -11   0   12.72    1.56
  -2 -11   0   12.70    1.38
  -3 -11   0    1.84    0.88
  -3 -11   0    1.51    0.87
  -3 -11   0    2.25    0.73
  -3 -11   0    1.25    0.88
  -4 -11   0    1.50    0.79
  -4 -11   0    1.76    0.70
  -4 -11   0    1.42    0.89
  -4 -11   0    1.19    0.90
  -5 -11   0    0.37    0.66
  -5 -11   0   -0.01    0.59
  -5 -11   0   -0.53    0.78
  -5 -11   0   -0.28    0.81
  -6 -11   0    7.35    1.14
  -6 -11   0    5.11    1.01
  -6 -11   0    5.30    1.35
  -6 -11   0    4.77    1.20
  -7 -11   0   -0.34    0.62
  -7 -11   0   -0.39    0.82
  -7 -11   0    0.86    0.70
  -7 -11   0    0.50    0.95
  -8 -11   0    0.68    1.04
  -8 -11   0    2.05    1.02
  -1 -12   0    0.89    0.85
  -1 -12   0    0.04    0.66
  -1 -12   0   -1.09    0.89
  -1 -12   0    0.02    0.92
  -2 -12   0    1.99    0.79
  -2 -12   0    2.01    1.08
  -2 -12   0    1.72    1.17
  -2 -12   0    1.71    0.96
  -3 -12   0    0.67    1.00
  -3 -12   0    0.62    0.74
  -3 -12   0    0.58    0.94
  -3 -12   0   -0.87    0.87
  -4 -12   0   -0.88    0.78
  -4 -12   0    0.62    0.85
  -4 -12   0   -0.29    0.67
  -4 -12   0    0.87    1.03
  -5 -12   0    1.11    0.80
  -5 -12   0    2.09    1.23
  -5 -12   0    1.25    0.87
  -5 -12   0    1.19    1.06
  -6 -12   0   -0.35    0.72
  -6 -12   0   -1.18    0.95
  -6 -12   0   -0.48    0.88
  -6 -12   0   -0.06    0.75
  -5 -12   1   -0.11    0.77
  -5 -12   1    0.14    0.83
  -5 -12   1   -0.74    0.91
  -5 -12   1    0.63    1.09
  -4 -12   1    6.22    1.44
  -4 -12   1    4.51    1.30
  -4 -12   1    3.99    1.09
  -4 -12   1    5.44    1.26
  -3 -12   1    0.43    0.77
  -3 -12   1   -1.29    0.89
  -3 -12   1   -0.78    0.88
  -3 -12   1   -0.08    0.89
  -2 -12   1    7.08    1.26
  -2 -12   1    6.09    1.39
  -2 -12   1    5.95    1.24
  -2 -12   1    3.40    1.21
  -7 -11   1    0.29    0.97
  -7 -11   1   -0.54    1.01
  -6 -11   1    3.73    1.14
  -6 -11   1    4.13    0.99
  -6 -11   1    5.82    1.03
  -6 -11   1    2.41    1.07
  -5 -11   1    2.71    1.09
  -5 -11   1    1.61    0.83
  -5 -11   1    0.56    0.89
  -5 -11   1    0.45    0.69
  -4 -11   1    0.49    0.69
  -4 -11   1    0.50    0.90
  -4 -11   1    0.41    0.73
  -4 -11   1   -0.11    0.84
  -3 -11   1    1.68    0.92
  -3 -11   1    1.03    0.89
  -3 -11   1    1.52    0.78
  -3 -11   1    1.47    0.93
  -2 -11   1    0.05    0.85
  -2 -11   1   -0.01    0.62
  -2 -11   1    0.31    0.90
  -1 -11   1    4.72    1.32
  -1 -11   1    5.28    1.04
  -1 -11   1    3.39    1.11
   0 -11   1    0.23    0.87
   0 -11   1    1.34    0.79
   0 -11   1   -0.10    0.85
   1 -11   1   -1.74    0.74
   1 -11   1   -0.50    0.82
   1 -11   1   -0.23    0.58
  -9 -10   1    8.48    1.10
  -9 -10   1    5.53    1.34
  -9 -10   1    7.22    1.42
  -8 -10   1    4.15    1.24
  -8 -10   1    3.45    1.12
  -7 -10   1    1.77    1.09
  -7 -10   1    2.11    1.00
  -7 -10   1    2.63    1.25
  -6 -10   1   10.02    1.44
  -6 -10   1    8.07    1.29
  -6 -10   1    8.18    1.22
  -6 -10   1   10.28    1.16
  -5 -10   1    3.28    1.11
  -5 -10   1    3.86    0.95
  -5 -10   1    3.47    1.02
  -5 -10   1    3.25    0.85
  -4 -10   1    0.19    0.65
  -4 -10   1    0.70    0.78
  -4 -10   1   -0.07    0.75
  -4 -10   1   -0.61    0.51
  -3 -10   1   -0.49    0.58
  -3 -10   1   -0.11    0.49
  -3 -10   1   -0.52    0.63
  -3 -10   1   -0.34    0.70
  -2 -10   1   -0.57    0.68
  -2 -10   1   -0.12    0.61
  -2 -10   1   -0.47    0.49
  -1 -10   1   -0.17    0.70
  -1 -10   1    0.60    0.72
  -1 -10   1    0.57    0.59
   0 -10   1    5.22    1.11
   0 -10   1    5.09    1.13
   0 -10   1    4.78    0.95
   1 -10   1   -0.62    0.72
   1 -10   1    0.75    0.65
   1 -10   1    0.58    0.81
   2 -10   1   -0.56    0.70
   2 -10   1   -0.50    0.82
   3 -10   1   -0.23    0.78
   3 -10   1   -0.41    0.86
  -9  -9   1   -1.68    0.73
  -9  -9   1   -0.41    0.46
  -9  -9   1    0.37    0.93
  -8  -9   1    2.97    0.75
  -8  -9   1    1.40    0.95
  -8  -9   1    1.54    0.88
  -7  -9   1    2.51    0.88
  -7  -9   1    2.21    0.90
  -7  -9   1    3.24    0.70
  -7  -9   1    3.45    0.71
  -7  -9   1    2.97    1.03
  -6  -9   1   24.46    1.76
  -6  -9   1   24.43    1.72
  -6  -9   1   27.43    1.52
  -6  -9   1   27.91    1.81
  -5  -9   1   39.60    2.16
  -5  -9   1   37.69    2.10
  -5  -9   1   40.61    1.94
  -5  -9   1   41.55    2.21
  -4  -9   1   19.77    1.57
  -4  -9   1   18.91    1.46
  -4  -9   1   15.65    1.54
  -4  -9   1   18.38    1.34
  -3  -9   1   -0.39    0.63
  -3  -9   1   -0.41    0.46
  -3  -9   1   -0.03    0.45
  -3  -9   1    0.76    0.64
  -2  -9   1   12.04    1.40
  -2  -9   1   12.28    1.22
  -2  -9   1   12.59    1.39
  -1  -9   1   17.08    1.47
  -1  -9   1   16.57    1.35
  -1  -9   1   18.63    1.20
  -1  -9   1   14.07    1.47
   0  -9   1   -0.17    0.61
   0  -9   1   -0.36    0.60
   0  -9   1    0.22    0.36
   0  -9   1   -0.02    0.49
   1  -9   1   12.01    1.40
   1  -9   1   12.42    1.43
   1  -9   1   11.22    0.91
   2  -9   1    3.53    0.68
   2  -9   1    3.90    0.97
   2  -9   1    3.04    1.01
   3  -9   1    2.72    0.87
   3  -9   1    2.18    0.66
   3  -9   1    2.38    0.92
   4  -9   1    5.98    1.08
   4  -9   1    5.57    0.96
   4  -9   1    6.53    1.19
 -10  -8   1    4.07    0.92
  -9  -8   1    2.78    0.82
  -9  -8   1    2.87    0.95
  -9  -8   1    3.24    0.72
   8   8  -1    3.23    0.62
  -8  -8   1    2.30    0.88
  -8  -8   1    3.31    0.71
  -8  -8   1    4.18    1.00
   7   8  -1   15.87    0.95
  -7  -8   1   13.70    1.39
  -7  -8   1   12.17    1.38
  -7  -8   1   17.74    1.60
  -7  -8   1   13.85    1.18
  -6  -8   1   50.39    2.36
  -6  -8   1   55.89    2.19
  -6  -8   1   53.74    2.14
  -6  -8   1   50.95    2.48
  -6  -8   1   49.94    2.37
  -5  -8   1   14.51    0.81
  -5  -8   1   16.56    1.38
  -5  -8   1   15.42    1.46
  -5  -8   1   16.48    1.14
  -5  -8   1   15.58    1.30
  -4  -8   1    0.98    0.55
  -4  -8   1   -0.38    0.38
  -4  -8   1    0.33    0.59
  -4  -8   1   -0.26    0.23
  -4  -8   1    0.70    0.62
  -3  -8   1    0.00    0.24
  -3  -8   1    0.58    0.49
  -3  -8   1   -0.32    0.34
  -3  -8   1    0.72    0.60
  -3  -8   1   -0.23    0.53
  -2  -8   1   -0.28    0.37
  -2  -8   1    0.43    0.60
  -2  -8   1    0.23    0.26
  -2  -8   1    0.48    0.43
  -1  -8   1    0.65    0.60
  -1  -8   1    1.37    0.36
  -1  -8   1    1.29    0.53
   0  -8   1   21.02    1.10
   0  -8   1   22.62    1.53
   0  -8   1   20.89    1.36
   1  -8   1    1.35    0.68
   1  -8   1    1.19    0.46
   2  -8   1    3.95    0.88
   2  -8   1    2.90    0.62
   3  -8   1    2.49    0.66
   3  -8   1    4.05    0.89
   4  -8   1    1.24    0.79
   4  -8   1    1.66    0.66
   5  -8   1    1.91    0.84
   5  -8   1    2.54    0.77
   5  -8   1    1.46    0.74
  -6   8  -1    4.49    0.90
   6  -8   1    4.61    0.98
  10   7  -1    4.68    0.82
 -10  -7   1    6.27    1.01
   9   7  -1    2.77    0.63
  -9  -7   1    2.81    0.81
  -9  -7   1    2.77    0.72
  -9  -7   1    3.93    0.85
   8   7  -1    2.61    0.56
  -8  -7   1    3.08    0.87
  -8  -7   1    2.04    0.78
  -8  -7   1    3.05    0.66
  -8  -7   1    3.39    0.84
   7   7  -1   12.28    0.88
  -7  -7   1   11.93    1.20
  -7  -7   1   13.80    1.32
  -7  -7   1   12.50    1.11
  -7  -7   1   13.28    1.41
   6   7  -1    1.91    0.41
  -6  -7   1    0.84    0.65
  -6  -7   1    1.39    0.46
  -6  -7   1    1.14    0.58
  -6  -7   1    1.06    0.65
  -6  -7   1    1.39    0.43
   5   7  -1   19.21    0.91
  -5  -7   1   18.18    1.32
  -5  -7   1   16.97    1.09
  -5  -7   1   18.74    1.34
  -5  -7   1   19.75    1.11
  -5  -7   1   20.25    1.38
  -4  -7   1    2.60    0.72
  -4  -7   1    2.64    0.40
  -4  -7   1    1.86    0.51
  -4  -7   1    2.30    0.69
  -4  -7   1    1.48    0.54
  -3  -7   1   54.57    2.31
  -3  -7   1   56.04    2.14
  -3  -7   1   54.69    2.25
  -3  -7   1   54.23    2.23
  -3  -7   1   54.00    1.74
  -2  -7   1   62.18    2.37
  -2  -7   1   59.90    1.87
  -2  -7   1   55.30    2.32
  -1  -7   1    0.35    0.40
  -1  -7   1    0.16    0.25
  -1  -7   1    0.57    0.42
   0  -7   1    2.44    0.45
   0  -7   1    2.74    0.63
   0  -7   1    3.27    0.67
   1  -7   1    0.61    0.41
   1  -7   1    0.49    0.54
   1  -7   1    0.64    0.40
   2  -7   1   15.14    1.18
   2  -7   1   14.00    1.02
   3  -7   1   15.21    1.40
   3  -7   1   13.51    1.08
   4  -7   1   26.28    1.60
   4  -7   1   25.45    1.58
  -5   7  -1    3.80    0.72
   5  -7   1    2.45    0.71
   5  -7   1    4.47    0.90
  -6   7  -1    2.11    0.67
   6  -7   1    2.43    0.81
  -7   7  -1    3.22    0.81
   7  -7   1    3.63    1.01
 -11  -6   1   22.59    1.63
  10   6  -1    0.24    0.48
 -10  -6   1   -0.35    0.52
   9   6  -1   -0.22    0.40
  -9  -6   1   -0.68    0.48
  -9  -6   1   -0.35    0.42
  -9  -6   1   -0.54    0.48
   8   6  -1    0.88    0.44
  -8  -6   1    0.74    0.58
  -8  -6   1    1.31    0.51
  -8  -6   1    0.59    0.57
  -8  -6   1    1.12    0.68
   7   6  -1   53.16    2.03
  -7  -6   1   50.24    2.07
  -7  -6   1   53.00    2.18
  -7  -6   1   51.71    2.41
  -7  -6   1   52.41    2.12
   6   6  -1    9.38    0.71
  -6  -6   1   10.28    1.16
  -6  -6   1   11.20    0.92
  -6  -6   1    9.61    0.99
  -6  -6   1   10.10    1.06
   5   6  -1    0.43    0.27
  -5  -6   1    0.82    0.53
  -5  -6   1    0.53    0.35
  -5  -6   1    0.51    0.29
  -5  -6   1    0.61    0.43
  -5  -6   1    1.02    0.52
   4   6  -1   37.61    1.33
  -4  -6   1   37.65    1.72
  -4  -6   1   38.94    1.51
  -4  -6   1   38.55    1.52
  -4  -6   1   34.22    1.63
  -4  -6   1   35.45    1.69
  -3  -6   1    1.99    0.57
  -3  -6   1    1.62    0.44
  -3  -6   1    2.06    0.32
  -3  -6   1    0.84    0.48
  -3  -6   1    1.76    0.47
  -2  -6   1    9.42    0.52
  -2  -6   1    9.53    0.55
  -2  -6   1    9.42    0.90
  -2  -6   1   10.94    1.00
  -1  -6   1    0.65    0.36
  -1  -6   1    0.59    0.24
  -1  -6   1    0.23    0.40
   0  -6   1    0.87    0.32
   0  -6   1    1.00    0.45
   1  -6   1    3.03    0.50
   1  -6   1    2.59    0.53
   1  -6   1    3.18    0.65
   2  -6   1    4.77    0.74
   2  -6   1    3.11    0.58
   2  -6   1    3.49    0.64
   3  -6   1    0.28    0.37
   3  -6   1   -0.01    0.52
   3  -6   1    0.10    0.37
   4  -6   1    1.78    0.66
   4  -6   1    2.00    0.57
  -5   6  -1   39.82    1.79
   5  -6   1   40.74    1.88
   5  -6   1   35.24    1.98
  -6   6  -1   -0.32    0.47
   6  -6   1   -0.19    0.46
   6  -6   1   -0.42    0.35
  -7   6  -1    0.04    0.52
   7  -6   1    0.00    0.59
  11   5  -1    1.58    0.65
 -11  -5   1    0.09    0.59
  10   5  -1   11.16    1.30
 -10  -5   1   10.86    1.19
   9   5  -1    4.14    0.77
  -9  -5   1    4.40    0.74
   8   5  -1   15.74    1.11
  -8  -5   1   11.66    0.95
  -8  -5   1   13.12    0.98
  -8  -5   1   12.66    1.40
  -8  -5   1   13.90    1.17
   7   5  -1   10.64    0.87
  -7  -5   1   10.53    0.93
  -7  -5   1    8.16    1.03
  -7  -5   1    9.68    0.94
  -7  -5   1   11.08    0.97
   6   5  -1   10.80    0.89
   6   5  -1   12.62    0.82
  -6  -5   1   10.40    0.87
  -6  -5   1   13.91    0.88
  -6  -5   1    9.24    1.01
  -6  -5   1   12.53    0.96
   5   5  -1    0.24    0.21
   5   5  -1    0.03    0.27
  -5  -5   1   -0.07    0.40
  -5  -5   1   -0.14    0.40
  -5  -5   1   -0.08    0.36
  -5  -5   1   -0.05    0.23
  -5  -5   1   -0.12    0.26
   4   5  -1    7.21    0.51
   4   5  -1    7.96    0.82
  -4  -5   1    6.81    0.75
  -4  -5   1    6.77    0.75
  -4  -5   1    6.71    0.56
  -4  -5   1    7.20    0.76
  -4  -5   1    7.18    0.64
   3   5  -1  132.65    4.02
  -3  -5   1  133.70    3.81
  -3  -5   1  135.62    4.01
  -3  -5   1  122.42    3.76
  -3  -5   1  135.40    3.70
  -3  -5   1  136.77    4.07
  -3  -5   1  137.96    3.86
  -2  -5   1    1.07    0.21
  -2  -5   1    0.38    0.29
  -2  -5   1    0.86    0.23
  -2  -5   1    0.85    0.39
   1   5  -1    0.00    0.16
  -1  -5   1   -0.13    0.22
  -1  -5   1    0.21    0.32
  -1  -5   1    0.14    0.18
   0  -5   1   97.00    2.76
   0  -5   1   87.30    2.95
   1  -5   1   32.75    1.44
   1  -5   1   33.01    1.32
   1  -5   1   31.03    1.44
   2  -5   1   15.10    0.97
   2  -5   1   15.31    0.93
   2  -5   1   12.09    0.92
   3  -5   1   44.94    1.82
   3  -5   1   42.88    1.91
   3  -5   1   46.53    1.91
   4  -5   1   68.26    2.69
   4  -5   1   72.34    2.53
   4  -5   1   70.68    2.71
  -5   5  -1   28.62    1.45
   5  -5   1   29.56    1.46
   5  -5   1   30.10    1.71
  -6   5  -1    1.19    0.50
   6  -5   1    1.17    0.61
   6  -5   1    1.38    0.54
  -7   5  -1   -0.31    0.44
   7  -5   1   -0.30    0.54
  -8   5  -1    2.19    0.68
   8  -5   1    3.19    0.95
  11   4  -1    6.71    1.17
 -11  -4   1    7.16    1.07
  10   4  -1    5.47    0.94
 -10  -4   1    7.68    1.00
   9   4  -1    0.04    0.48
  -9  -4   1   -0.32    0.41
   8   4  -1   99.24    3.42
  -8  -4   1   95.10    3.24
  -8  -4   1   92.11    3.51
  -8  -4   1   94.01    2.90
  -8  -4   1   94.60    2.93
   7   4  -1   14.38    1.00
   7   4  -1   12.47    0.69
   7   4  -1   12.65    1.04
  -7  -4   1   13.39    0.84
  -7  -4   1   13.98    1.17
  -7  -4   1   12.67    0.92
  -7  -4   1   12.86    0.89
   6   4  -1    6.12    0.46
   6   4  -1    5.14    0.73
   6   4  -1    7.18    0.77
  -6  -4   1    7.24    0.72
  -6  -4   1    6.29    0.67
  -6  -4   1    7.23    0.71
  -6  -4   1    7.86    0.95
   5   4  -1   78.78    2.57
   5   4  -1   80.54    2.76
  -5  -4   1   78.67    2.78
  -5  -4   1   76.83    2.54
  -5  -4   1   80.66    2.54
  -5  -4   1   86.39    2.61
   4   4  -1   36.57    1.52
   4   4  -1   36.81    1.34
  -4  -4   1   37.75    1.30
  -4  -4   1   37.87    1.57
  -4  -4   1   36.59    1.46
  -4  -4   1   34.80    1.41
  -4  -4   1   38.38    1.40
   3   4  -1    0.01    0.14
   3   4  -1    0.46    0.25
  -3  -4   1    0.03    0.16
  -3  -4   1    0.08    0.25
  -3  -4   1   -0.15    0.18
  -3  -4   1    0.12    0.13
  -3  -4   1   -0.07    0.27
   2   4  -1    1.05    0.31
  -2  -4   1    1.25    0.32
  -2  -4   1    0.58    0.33
  -2  -4   1    1.02    0.22
  -2  -4   1    0.79    0.19
  -2  -4   1    0.82    0.22
  -1  -4   1   62.64    1.84
  -1  -4   1   63.94    1.86
  -1  -4   1   59.75    2.08
  -1  -4   1   64.47    2.11
   0   4  -1  222.91    5.89
   0  -4   1  224.11    5.90
   0  -4   1  224.03    6.12
   1  -4   1   19.07    0.87
   1  -4   1   18.08    0.97
   1  -4   1   17.51    0.93
   2  -4   1   82.08    2.62
   2  -4   1   80.43    2.58
   2  -4   1   79.29    2.67
   3  -4   1   61.50    2.09
   3  -4   1   59.23    2.21
   3  -4   1   59.61    2.23
   4  -4   1    0.10    0.34
   4  -4   1    0.06    0.33
   4  -4   1    0.17    0.33
  -5   4  -1    0.35    0.34
  -5   4  -1    0.19    0.47
   5  -4   1   -0.17    0.40
   5  -4   1    0.07    0.18
   5  -4   1    0.30    0.41
  -6   4  -1    5.99    0.75
   6  -4   1    4.93    0.91
   6  -4   1    5.02    0.66
  -7   4  -1    4.66    0.73
   7  -4   1    5.28    0.99
  -8   4  -1    2.15    0.60
   8  -4   1    1.62    0.72
  -9   4  -1   -0.55    0.55
   9  -4   1    0.23    0.62
  11   3  -1   -0.01    0.59
 -11  -3   1   -0.61    0.58
  10   3  -1    4.63    0.97
 -10  -3   1    3.88    0.80
   9   3  -1    0.88    0.55
  -9  -3   1    0.32    0.48
   8   3  -1   34.40    1.78
  -8  -3   1   34.37    1.90
  -8  -3   1   34.97    1.25
  -8  -3   1   34.25    1.25
  -8  -3   1   34.64    1.65
   7   3  -1    3.55    0.67
   7   3  -1    3.39    0.62
   7   3  -1    3.82    0.44
   7   3  -1    3.85    0.50
  -7  -3   1    3.92    0.48
  -7  -3   1    4.72    0.51
  -7  -3   1    4.22    0.60
  -7  -3   1    4.11    0.76
   6   3  -1    0.22    0.27
   6   3  -1    0.48    0.34
   6   3  -1    0.22    0.18
  -6  -3   1    0.28    0.41
  -6  -3   1    0.02    0.29
  -6  -3   1    0.42    0.29
  -6  -3   1    0.12    0.23
   5   3  -1   10.54    0.52
   5   3  -1   10.15    0.69
   5   3  -1    9.96    0.76
  -5  -3   1   10.48    0.64
  -5  -3   1    9.98    0.64
  -5  -3   1    9.19    0.67
  -5  -3   1    9.76    0.81
   4   3  -1   21.29    1.04
   4   3  -1   21.56    1.02
   4   3  -1   21.49    0.78
   4   3  -1   21.92    0.96
  -4  -3   1   22.24    0.95
  -4  -3   1   20.59    0.92
  -4  -3   1   21.16    0.92
  -4  -3   1   19.70    1.04
   3   3  -1    0.31    0.23
   3   3  -1    0.20    0.15
   3   3  -1    0.03    0.18
  -3  -3   1    0.37    0.24
  -3  -3   1    0.27    0.24
  -3  -3   1    0.39    0.17
  -3  -3   1    0.45    0.17
   2   3  -1    0.24    0.19
   2   3  -1    0.30    0.24
   2   3  -1    0.00    0.12
  -2  -3   1    0.27    0.21
  -2  -3   1    0.08    0.06
  -2  -3   1    0.11    0.22
  -2  -3   1    0.21    0.15
   1   3  -1   35.86    1.13
  -1  -3   1   33.73    1.10
  -1  -3   1   36.69    1.29
  -1  -3   1   33.77    1.27
   0   3  -1   27.85    0.96
   0  -3   1   26.68    1.08
   0  -3   1   29.00    0.98
   1  -3   1    5.09    0.51
   1  -3   1    5.97    0.55
   1  -3   1    5.53    0.44
   2  -3   1  115.94    3.42
   2  -3   1  112.34    3.36
   2  -3   1  113.89    3.30
  -3   3  -1   53.68    1.94
   3  -3   1   50.78    1.92
   3  -3   1   51.51    1.76
   3  -3   1   51.69    1.92
  -4   3  -1    5.67    0.75
  -4   3  -1    5.63    0.53
   4  -3   1    4.83    0.67
   4  -3   1    4.71    0.53
   4  -3   1    4.97    0.71
  -5   3  -1    0.59    0.49
  -5   3  -1    0.59    0.28
   5  -3   1    0.58    0.31
   5  -3   1    0.62    0.40
   5  -3   1    0.17    0.34
  -6   3  -1    0.90    0.58
  -6   3  -1    0.49    0.37
   6  -3   1    0.81    0.74
   6  -3   1    1.32    0.38
   6  -3   1   -0.10    0.41
  -7   3  -1   -0.38    0.33
   7  -3   1   -0.14    0.49
   7  -3   1    0.58    0.34
  -8   3  -1    6.79    0.84
   8  -3   1    6.11    1.10
  -9   3  -1    1.43    0.59
   9  -3   1    2.32    0.84
  11   2  -1    0.48    0.65
 -11  -2   1    1.24    0.69
  10   2  -1   15.16    1.59
 -10  -2   1   16.10    1.41
   9   2  -1   11.31    1.29
  -9  -2   1   14.81    1.24
  -8  -2   1   61.17    2.78
  -8  -2   1   61.78    2.36
   7   2  -1   11.37    0.99
   7   2  -1   12.57    1.01
   7   2  -1   12.12    0.54
  -7  -2   1   13.63    1.13
  -7  -2   1   13.47    0.96
  -7  -2   1   12.98    0.59
  -7  -2   1   13.66    0.58
   6   2  -1    9.32    0.49
   6   2  -1    7.68    0.82
   6   2  -1   10.76    1.01
  -6  -2   1    9.31    0.51
  -6  -2   1   10.07    0.99
  -6  -2   1    9.82    0.74
  -6  -2   1    9.14    0.50
   5   2  -1    5.00    0.37
   5   2  -1    6.39    0.70
   5   2  -1    5.54    0.66
  -5  -2   1    4.16    0.48
  -5  -2   1    5.65    0.66
  -5  -2   1    5.77    0.40
  -5  -2   1    5.12    0.42
   4   2  -1   11.67    0.69
   4   2  -1   11.85    0.56
   4   2  -1   10.65    0.71
   4   2  -1   12.31    0.51
  -4  -2   1   11.47    0.57
  -4  -2   1   12.44    0.78
  -4  -2   1   11.86    0.57
  -4  -2   1   11.67    0.65
   3   2  -1   32.97    0.99
   3   2  -1   33.84    1.11
   3   2  -1   29.91    1.20
   3   2  -1   32.59    1.18
  -3  -2   1   33.15    1.26
  -3  -2   1   33.21    1.10
  -3  -2   1   34.49    1.16
  -3  -2   1   32.87    1.12
   2   2  -1    7.36    0.43
   2   2  -1    7.37    0.48
   2   2  -1    7.76    0.42
   2   2  -1    7.04    0.40
  -2  -2   1    7.48    0.41
  -2  -2   1    8.24    0.47
  -2  -2   1    7.76    0.36
  -2  -2   1    7.57    0.48
  -2  -2   1    7.73    0.42
   1   2  -1  160.10    4.14
   1   2  -1  160.78    4.23
   1   2  -1  155.48    4.24
   1   2  -1  155.93    4.12
  -1  -2   1  163.00    4.24
  -1  -2   1  157.64    4.13
  -1  -2   1  157.02    4.25
   0   2  -1  177.29    4.57
   0   2  -1  166.31    4.46
   0  -2   1  171.87    4.47
   0  -2   1  170.65    4.56
  -1   2  -1  209.49    5.71
  -1   2  -1  226.24    5.74
   1  -2   1  219.28    5.74
   1  -2   1  220.98    5.74
   1  -2   1  217.75    5.79
  -2   2  -1   72.15    2.05
  -2   2  -1   67.05    2.15
   2  -2   1   67.59    2.04
   2  -2   1   67.18    2.15
   2  -2   1   69.23    2.16
  -3   2  -1    1.26    0.25
  -3   2  -1    1.21    0.23
  -3   2  -1    0.95    0.32
   3  -2   1    1.81    0.30
   3  -2   1    2.42    0.47
   3  -2   1    1.22    0.33
  -4   2  -1    2.43    0.31
  -4   2  -1    1.24    0.42
  -4   2  -1    1.64    0.30
   4  -2   1    1.84    0.43
   4  -2   1    1.69    0.28
   4  -2   1    2.18    0.42
  -5   2  -1   45.99    1.91
  -5   2  -1   46.07    1.70
   5  -2   1   51.08    1.99
   5  -2   1   49.78    1.60
   5  -2   1   46.23    1.99
  -6   2  -1    2.27    0.45
  -6   2  -1    2.51    0.66
   6  -2   1    2.32    0.61
   6  -2   1    2.26    0.39
   6  -2   1    1.98    0.56
  -7   2  -1    2.90    0.53
  -7   2  -1    4.73    0.90
   7  -2   1    4.14    0.84
   7  -2   1    4.47    0.48
  -8   2  -1    2.31    0.59
   8  -2   1    2.69    0.81
  -9   2  -1    0.53    0.48
   9  -2   1    0.24    0.51
 -10   2  -1   -0.31    0.46
  10  -2   1    0.22    0.61
  11   1  -1    0.66    0.72
 -11  -1   1   -0.29    0.56
  10   1  -1    0.55    0.61
 -10  -1   1    0.84    0.63
   9   1  -1   29.72    1.84
  -9  -1   1   31.12    1.64
   8   1  -1    3.38    0.73
  -8  -1   1    3.86    0.67
   7   1  -1    0.10    0.38
   7   1  -1    0.69    0.41
  -7  -1   1    0.64    0.51
  -7  -1   1    0.51    0.36
   6   1  -1    0.22    0.08
   6   1  -1    0.17    0.08
   6   1  -1    0.40    0.31
   6   1  -1    0.17    0.30
  -6  -1   1   -0.15    0.25
  -6  -1   1    0.21    0.36
   5   1  -1   22.48    1.13
   5   1  -1   21.95    0.70
   5   1  -1   23.47    1.16
  -5  -1   1   22.19    0.71
  -5  -1   1   23.26    1.16
  -5  -1   1   22.52    1.04
  -5  -1   1   22.46    0.70
   4   1  -1    2.51    0.44
   4   1  -1    2.34    0.22
   4   1  -1    2.54    0.43
  -4  -1   1    2.53    0.23
  -4  -1   1    2.59    0.24
  -4  -1   1    1.92    0.32
  -4  -1   1    2.30    0.42
   3   1  -1    0.25    0.19
   3   1  -1   -0.16    0.15
   3   1  -1   -0.07    0.10
  -3  -1   1    0.04    0.13
  -3  -1   1    0.04    0.19
  -3  -1   1    0.10    0.13
  -3  -1   1    0.08    0.16
   2   1  -1  311.03    8.11
   2   1  -1  312.20    8.18
   2   1  -1  324.15    8.04
   2   1  -1  333.52    8.21
   2   1  -1  318.45    7.95
  -2  -1   1  323.45    8.12
  -2  -1   1  319.76    8.19
  -2  -1   1  316.96    8.04
  -2  -1   1  307.43    8.17
   1   1  -1   11.38    0.46
   1   1  -1   12.45    0.50
   1   1  -1   13.36    0.49
   1   1  -1   12.23    0.45
  -1  -1   1   11.64    0.50
  -1  -1   1   12.33    0.45
  -1  -1   1   12.69    0.49
  -1  -1   1   12.63    0.48
   0   1  -1    1.60    0.20
   0   1  -1    1.34    0.17
   0  -1   1    1.88    0.20
   0  -1   1    1.79    0.21
  -1   1  -1  115.33    3.07
  -1   1  -1  112.65    3.10
  -1   1  -1  118.32    3.13
   1  -1   1  119.03    3.08
   1  -1   1  112.34    3.10
   1  -1   1  113.94    3.13
  -2   1  -1  100.86    2.83
  -2   1  -1  100.53    2.66
  -2   1  -1   98.91    2.68
  -2   1  -1   89.55    2.80
   2  -1   1  102.01    2.85
   2  -1   1  100.72    2.82
   2  -1   1   99.38    2.69
  -3   1  -1    1.75    0.24
  -3   1  -1    1.65    0.34
  -3   1  -1    2.00    0.24
   3  -1   1    1.97    0.35
   3  -1   1    1.80    0.36
  -4   1  -1   10.94    0.60
  -4   1  -1   11.27    0.51
  -4   1  -1    9.55    0.73
   4  -1   1   11.59    0.75
   4  -1   1   11.64    0.77
   4  -1   1   10.55    0.52
  -5   1  -1    2.55    0.37
  -5   1  -1    3.47    0.60
  -5   1  -1    2.77    0.30
   5  -1   1    3.32    0.53
   5  -1   1    2.78    0.54
   5  -1   1    3.50    0.37
  -6   1  -1   24.26    1.12
  -6   1  -1   23.60    1.36
   6  -1   1   24.36    0.92
   6  -1   1   21.80    1.34
   6  -1   1   23.51    0.91
   6  -1   1   23.55    1.32
   6  -1   1   24.57    0.94
  -7   1  -1   26.46    1.56
  -7   1  -1   27.52    1.32
   7  -1   1   26.23    1.00
   7  -1   1   30.97    1.69
   7  -1   1   24.57    1.48
  -8   1  -1    5.83    0.73
   8  -1   1    3.11    0.77
  -9   1  -1    0.16    0.41
   9  -1   1   -0.33    0.46
 -10   1  -1   13.16    1.24
  10   0  -1    0.44    0.58
 -10   0   1   -1.02    0.43
   9   0  -1    4.42    0.88
  -9   0   1    2.89    0.69
   8   0  -1    3.63    0.82
  -8   0   1    3.94    0.65
   7   0  -1   12.70    1.11
   7   0  -1   12.88    1.02
  -7   0   1   15.01    1.01
  -7   0   1   15.75    1.16
   6   0  -1    6.91    0.87
   6   0  -1    5.31    0.70
  -6   0   1    5.80    0.62
  -6   0   1    6.11    0.75
   5   0  -1    2.18    0.45
   5   0  -1    2.13    0.47
  -5   0   1    2.20    0.45
  -5   0   1    2.98    0.44
   4   0  -1   14.14    0.82
   4   0  -1   13.10    0.75
  -4   0   1   12.02    0.67
  -4   0   1   13.72    0.79
   3   0  -1   26.05    1.07
   3   0  -1   26.07    1.02
  -3   0   1   25.27    1.01
  -3   0   1   24.62    0.95
   2   0  -1   33.68    1.16
   2   0  -1   34.07    1.08
   2   0  -1   33.25    1.10
  -2   0   1   33.73    1.08
  -2   0   1   35.15    1.12
  -2   0   1   32.31    1.15
   1   0  -1    0.74    0.11
   1   0  -1    1.03    0.15
   1   0  -1    0.60    0.07
   1   0  -1    0.50    0.13
  -1   0   1    0.48    0.10
  -1   0   1    0.59    0.07
  -1   0   1    0.73    0.15
  -1   0   1    0.87    0.13
   0   0   1    0.09    0.07
   0   0   1    0.02    0.08
   0   0   1   -0.03    0.04
   0   0   1    0.12    0.06
  -1   0  -1  238.21    6.05
  -1   0  -1  230.77    5.93
  -1   0  -1  238.63    6.04
  -1   0  -1  239.81    6.01
   1   0   1  241.41    5.93
   1   0   1  240.85    6.01
   1   0   1  239.43    6.05
   1   0   1  234.20    6.04
  -2   0  -1  172.66    4.53
  -2   0  -1  166.22    4.39
  -2   0  -1  165.98    4.52
  -2   0  -1  170.26    4.38
   2   0   1  173.27    4.53
   2   0   1  171.65    4.38
   2   0   1  176.60    4.56
  -3   0  -1   54.52    1.71
  -3   0  -1   50.18    1.53
   3   0   1   51.35    1.51
   3   0   1   51.00    1.53
   3   0   1   52.48    1.74
   3   0   1   51.67    1.70
   3   0   1   51.52    1.50
  -4   0  -1  287.63    7.54
  -4   0  -1  294.76    7.76
   4   0   1  293.14    7.77
   4   0   1  282.60    7.40
   4   0   1  292.25    7.82
   4   0   1  289.05    7.42
   4   0   1  290.71    7.44
  -5   0  -1   22.42    0.96
  -5   0  -1   24.47    1.18
   5   0   1   20.95    1.12
   5   0   1   22.05    0.82
   5   0   1   22.86    0.83
   5   0   1   23.61    1.20
   5   0   1   22.81    0.85
  -6   0  -1    3.40    0.65
  -6   0  -1    2.14    0.38
   6   0   1    2.18    0.52
   6   0   1    3.00    0.33
   6   0   1    3.14    0.33
   6   0   1    1.99    0.47
   6   0   1    2.84    0.33
  -7   0  -1   30.50    1.35
  -7   0  -1   29.79    1.61
   7   0   1   29.85    1.62
   7   0   1   28.08    1.03
   7   0   1   27.86    1.51
   7   0   1   30.12    1.02
   7   0   1   28.45    1.01
  -8   0  -1    3.00    0.75
  -8   0  -1    3.31    0.60
   8   0   1    3.75    0.83
  -9   0  -1    2.72    0.61
   9   0   1    1.79    0.75
 -10   0  -1    1.33    0.57
  10   0   1    0.74    0.72
 -11   0  -1    0.32    0.60
  11   0   1    0.80    0.79
  10  -1  -1    7.01    1.17
 -10   1   1   10.29    1.19
   9  -1  -1    0.69    0.61
  -9   1   1   -0.06    0.46
   8  -1  -1    0.23    0.52
  -8   1   1    0.36    0.41
   7  -1  -1    7.17    0.97
  -7   1   1    6.48    0.94
  -7   1   1    7.10    0.78
   6  -1  -1   24.48    1.34
   6  -1  -1   22.88    1.38
  -6   1   1   25.69    1.35
  -6   1   1   26.49    1.27
   5  -1  -1    0.32    0.31
   5  -1  -1   -0.08    0.28
  -5   1   1    0.24    0.24
  -5   1   1   -0.12    0.30
   4  -1  -1    1.48    0.38
   4  -1  -1    1.00    0.29
  -4   1   1    0.94    0.26
  -4   1   1    1.39    0.34
   3  -1  -1   27.52    1.15
   3  -1  -1   26.52    1.07
   3  -1  -1   27.01    0.73
   3  -1  -1   27.68    0.73
  -3   1   1   26.06    0.72
  -3   1   1   29.46    1.09
  -3   1   1   25.94    1.01
   2  -1  -1   17.93    0.72
   2  -1  -1   17.34    0.51
   2  -1  -1   16.92    0.78
   2  -1  -1   18.16    0.51
  -2   1   1   16.25    0.50
  -2   1   1   16.90    0.70
  -2   1   1   16.97    0.68
   1  -1  -1  232.52    5.91
   1  -1  -1  231.77    6.07
   1  -1  -1  239.27    5.92
   1  -1  -1  235.80    5.99
  -1   1   1  235.68    5.92
  -1   1   1  233.38    6.07
  -1   1   1  233.41    5.91
  -1   1   1  241.93    5.99
   0  -1  -1   -0.01    0.06
   0  -1  -1    0.04    0.05
   0  -1  -1    0.01    0.04
   0  -1  -1    0.00    0.05
   0   1   1    0.06    0.06
   0   1   1    0.09    0.06
   0   1   1    0.06    0.05
  -1  -1  -1    8.72    0.35
  -1  -1  -1    8.46    0.36
  -1  -1  -1    8.04    0.31
  -1  -1  -1    8.10    0.37
   1   1   1    7.47    0.33
   1   1   1    8.81    0.32
   1   1   1    7.74    0.36
   1   1   1    6.78    0.35
   1   1   1    8.18    0.31
   1   1   1    7.54    0.35
  -2  -1  -1  185.24    4.80
  -2  -1  -1  192.19    4.89
  -2  -1  -1  186.53    4.82
  -2  -1  -1  186.14    4.85
  -2  -1  -1  179.24    4.76
   2   1   1  185.25    4.81
   2   1   1  192.41    4.86
   2   1   1  186.17    4.77
   2   1   1  185.16    4.80
   2   1   1  188.41    4.88
  -3  -1  -1   99.10    2.66
  -3  -1  -1   88.70    2.76
  -3  -1  -1   92.12    2.62
  -3  -1  -1   99.57    2.65
  -3  -1  -1  100.54    2.83
   3   1   1   97.83    2.80
   3   1   1  101.56    2.67
   3   1   1   97.62    2.63
   3   1   1   97.38    2.81
   3   1   1   98.08    2.64
  -4  -1  -1    0.73    0.31
  -4  -1  -1    0.49    0.17
  -4  -1  -1    0.59    0.19
  -4  -1  -1    0.45    0.20
   4   1   1    0.62    0.28
   4   1   1    0.44    0.17
   4   1   1    0.53    0.23
   4   1   1    0.63    0.18
  -5  -1  -1   10.65    0.80
  -5  -1  -1   10.69    0.61
   5   1   1   10.26    0.52
   5   1   1   10.91    0.50
   5   1   1   11.63    0.78
   5   1   1   11.11    0.52
   5   1   1   11.36    0.77
  -6  -1  -1   58.16    1.99
  -6  -1  -1   60.12    2.25
   6   1   1   56.27    1.76
   6   1   1   60.21    2.26
   6   1   1   59.56    1.75
   6   1   1   57.54    2.20
   6   1   1   58.85    1.75
  -7  -1  -1    0.44    0.47
  -7  -1  -1    0.46    0.32
   7   1   1    0.47    0.18
   7   1   1   -0.06    0.19
   7   1   1    0.05    0.39
   7   1   1    0.07    0.20
   7   1   1    0.69    0.41
  -8  -1  -1    2.63    0.71
  -8  -1  -1    2.81    0.54
   8   1   1    3.54    0.35
   8   1   1    2.63    0.72
  -9  -1  -1   40.13    1.85
   9   1   1   41.73    2.19
 -10  -1  -1    2.30    0.63
  10   1   1    2.80    0.86
 -11  -1  -1    3.13    0.79
  11   1   1    3.12    0.88
  10  -2  -1    0.76    0.63
 -10   2   1   -0.38    0.52
   9  -2  -1    0.66    0.64
  -9   2   1   -0.43    0.52
   8  -2  -1    6.72    1.04
  -8   2   1   10.55    1.04
   7  -2  -1    8.99    1.17
  -7   2   1   10.21    0.96
   6  -2  -1    8.76    0.96
   6  -2  -1    8.76    1.04
  -6   2   1    7.70    0.77
  -6   2   1   10.06    1.03
   5  -2  -1   17.67    0.58
   5  -2  -1   16.28    0.56
   5  -2  -1   15.05    0.99
   5  -2  -1   14.19    1.03
  -5   2   1   17.39    0.97
  -5   2   1   16.92    1.04
   4  -2  -1   39.36    1.18
   4  -2  -1   39.97    1.17
   4  -2  -1   39.51    1.57
   4  -2  -1   39.50    1.67
  -4   2   1   38.25    1.14
  -4   2   1   40.21    1.48
  -4   2   1   40.58    1.55
   3  -2  -1   87.23    2.74
   3  -2  -1   88.55    2.33
   3  -2  -1   86.66    2.63
  -3   2   1   83.44    2.31
  -3   2   1   83.96    2.59
  -3   2   1   83.63    2.55
   2  -2  -1   28.00    1.06
   2  -2  -1   29.92    0.94
   2  -2  -1   29.83    1.15
   2  -2  -1   29.07    0.95
  -2   2   1   30.43    1.08
  -2   2   1   29.91    0.94
   1  -2  -1  193.91    5.10
   1  -2  -1  196.39    5.16
  -1   2   1  200.17    5.06
  -1   2   1  192.91    5.14
   0  -2  -1  275.95    6.99
   0  -2  -1  271.68    7.07
   0  -2  -1  292.43    7.07
   0   2   1  273.58    7.05
   0   2   1  269.78    6.99
   0   2   1  278.03    7.07
  -1  -2  -1  169.65    4.51
  -1  -2  -1  175.73    4.48
  -1  -2  -1  172.72    4.53
  -1  -2  -1  175.73    4.54
   1   2   1  172.77    4.53
   1   2   1  176.86    4.54
   1   2   1  167.02    4.50
   1   2   1  174.05    4.46
  -2  -2  -1   81.60    2.31
  -2  -2  -1   85.22    2.34
  -2  -2  -1   84.42    2.26
  -2  -2  -1   85.45    2.35
  -2  -2  -1   85.33    2.34
   2   2   1   78.32    2.24
   2   2   1   81.70    2.31
   2   2   1   82.15    2.30
   2   2   1   80.11    2.31
   2   2   1   83.05    2.33
   2   2   1   84.24    2.22
  -3  -2  -1   10.79    0.55
  -3  -2  -1    9.83    0.53
  -3  -2  -1   11.17    0.52
  -3  -2  -1   11.02    0.61
  -3  -2  -1   10.37    0.49
   3   2   1   11.35    0.51
   3   2   1   10.77    0.54
   3   2   1   11.12    0.54
   3   2   1   10.42    0.50
   3   2   1   10.63    0.53
   3   2   1   12.07    0.60
  -4  -2  -1    7.31    0.45
  -4  -2  -1    6.58    0.54
  -4  -2  -1    5.50    0.41
  -4  -2  -1    5.87    0.43
   4   2   1    6.00    0.40
   4   2   1    6.01    0.50
   4   2   1    6.63    0.42
   4   2   1    6.89    0.49
  -5  -2  -1    0.30    0.19
  -5  -2  -1    0.47    0.22
  -5  -2  -1    0.48    0.35
  -5  -2  -1    0.39    0.22
   5   2   1    0.36    0.25
   5   2   1    0.70    0.21
   5   2   1    0.66    0.27
   5   2   1    0.57    0.21
  -6  -2  -1    7.71    0.83
  -6  -2  -1    8.84    0.54
  -6  -2  -1    8.72    0.57
  -6  -2  -1    8.53    0.63
   6   2   1    8.58    0.53
   6   2   1    9.05    0.88
   6   2   1    9.40    0.77
   6   2   1    7.59    0.50
  -7  -2  -1   19.61    1.25
  -7  -2  -1   19.34    1.01
   7   2   1   17.94    0.80
   7   2   1   19.92    0.80
   7   2   1   18.52    1.19
   7   2   1   19.42    1.22
   7   2   1   17.81    0.82
  -8  -2  -1    0.13    0.55
  -8  -2  -1    0.16    0.35
   8   2   1   -0.05    0.35
   8   2   1    0.22    0.19
   8   2   1   -0.09    0.38
  -9  -2  -1    0.04    0.39
   9   2   1    0.40    0.49
 -10  -2  -1    8.89    1.01
  10   2   1    7.36    1.15
 -11  -2  -1   13.80    1.30
  11   2   1    9.67    1.31
   9  -3  -1    1.11    0.68
  -9   3   1    0.99    0.63
   8  -3  -1   22.38    1.70
  -8   3   1   17.77    1.29
   7  -3  -1    1.73    0.65
  -7   3   1    2.13    0.56
   6  -3  -1   -0.12    0.18
   6  -3  -1   -0.08    0.18
   6  -3  -1   -0.24    0.43
  -6   3   1   -0.50    0.72
  -6   3   1   -0.02    0.36
   5  -3  -1   28.45    1.53
   5  -3  -1   28.35    1.02
   5  -3  -1   26.65    1.41
   5  -3  -1   30.51    1.06
  -5   3   1   29.92    0.99
  -5   3   1   29.13    1.45
  -5   3   1   30.54    1.37
   4  -3  -1    2.79    0.56
   4  -3  -1    2.50    0.49
   4  -3  -1    2.52    0.34
   4  -3  -1    2.26    0.33
  -4   3   1    1.86    0.38
  -4   3   1    2.55    0.51
  -4   3   1    2.46    0.30
   3  -3  -1   11.25    0.58
   3  -3  -1   11.91    0.80
   3  -3  -1   12.46    0.75
  -3   3   1   10.24    0.70
  -3   3   1   11.95    0.56
   2  -3  -1    8.27    0.56
   2  -3  -1    8.03    0.58
   1  -3  -1    4.85    0.42
   1  -3  -1    5.71    0.41
   1  -3  -1    6.14    0.42
   1  -3  -1    4.96    0.38
  -1   3   1    5.09    0.41
  -1   3   1    5.44    0.40
   0  -3  -1   30.75    1.08
   0  -3  -1   30.24    0.95
   0  -3  -1   29.67    1.09
   0   3   1   30.32    0.95
   0   3   1   28.09    1.04
  -1  -3  -1  456.93   11.40
  -1  -3  -1  449.77   11.40
  -1  -3  -1  448.08   11.32
  -1  -3  -1  441.55   11.37
   1   3   1  439.91   11.38
   1   3   1  438.98   11.35
  -2  -3  -1    8.73    0.54
  -2  -3  -1    9.09    0.34
  -2  -3  -1   10.94    0.60
  -2  -3  -1    9.11    0.46
  -2  -3  -1    9.25    0.53
  -2  -3  -1    9.23    0.53
   2   3   1    9.53    0.52
   2   3   1    9.71    0.56
   2   3   1    9.74    0.47
   2   3   1   10.06    0.55
   2   3   1    9.04    0.52
   2   3   1    9.36    0.33
  -3  -3  -1   66.10    1.98
  -3  -3  -1   71.10    2.18
  -3  -3  -1   73.20    2.13
  -3  -3  -1   70.92    2.06
  -3  -3  -1   66.72    2.12
  -3  -3  -1   72.83    2.12
   3   3   1   75.50    2.16
   3   3   1   66.07    2.10
   3   3   1   72.28    1.99
   3   3   1   69.69    2.09
   3   3   1   68.81    2.09
   3   3   1   69.74    2.16
  -4  -3  -1    2.32    0.31
  -4  -3  -1    2.76    0.38
  -4  -3  -1    2.56    0.40
  -4  -3  -1    2.95    0.43
   4   3   1    2.96    0.38
   4   3   1    2.94    0.38
   4   3   1    2.49    0.38
   4   3   1    1.95    0.35
   4   3   1    2.95    0.38
  -5  -3  -1   63.47    2.01
  -5  -3  -1   64.73    2.05
  -5  -3  -1   63.76    2.05
  -5  -3  -1   66.21    2.26
   5   3   1   62.64    2.05
   5   3   1   61.37    2.01
   5   3   1   66.04    2.14
   5   3   1   67.35    2.25
  -6  -3  -1    3.62    0.48
  -6  -3  -1    3.05    0.60
  -6  -3  -1    2.54    0.40
  -6  -3  -1    1.79    0.40
   6   3   1    3.21    0.44
   6   3   1    1.94    0.43
   6   3   1    3.05    0.51
  -7  -3  -1    2.91    0.69
  -7  -3  -1    2.90    0.48
  -7  -3  -1    3.54    0.48
  -7  -3  -1    2.97    0.45
   7   3   1    1.86    0.39
   7   3   1    2.56    0.55
   7   3   1    2.17    0.48
  -8  -3  -1   24.91    1.11
  -8  -3  -1   24.83    1.14
  -8  -3  -1   26.01    1.60
  -8  -3  -1   27.08    1.32
   8   3   1   27.70    1.53
  -9  -3  -1    5.53    0.76
  -9  -3  -1    6.01    1.10
   9   3   1    4.52    0.87
 -10  -3  -1    1.30    0.60
  10   3   1    2.33    0.72
 -11  -3  -1    0.69    0.54
  11   3   1    1.23    0.67
   9  -4  -1    3.30    0.93
  -9   4   1    2.24    0.77
   8  -4  -1    0.30    0.64
  -8   4   1    0.72    0.61
   7  -4  -1    2.01    0.68
  -7   4   1    3.40    0.72
   6  -4  -1    1.78    0.64
  -6   4   1    0.82    0.45
   5  -4  -1    6.13    0.84
   5  -4  -1    7.46    0.64
   5  -4  -1    7.60    0.64
   5  -4  -1    5.26    0.81
  -5   4   1    5.30    0.67
  -5   4   1    6.64    0.82
   4  -4  -1   17.92    0.87
   4  -4  -1   17.67    0.89
   4  -4  -1   18.47    1.10
   4  -4  -1   18.76    1.17
  -4   4   1   18.68    1.05
  -4   4   1   18.36    1.11
   3  -4  -1   30.06    1.35
   3  -4  -1   31.18    1.41
   2  -4  -1    6.96    0.57
   2  -4  -1    6.48    0.56
   2  -4  -1    7.01    0.69
   2  -4  -1    7.07    0.55
   1  -4  -1   30.97    1.22
   1  -4  -1   30.81    1.20
   1  -4  -1   31.28    1.17
   1  -4  -1   28.43    1.17
   0  -4  -1   37.54    1.37
   0  -4  -1   39.32    1.42
   0  -4  -1   38.56    1.22
   0   4   1   35.88    1.19
  -1  -4  -1   37.35    1.30
  -1  -4  -1   37.17    1.03
  -1  -4  -1   34.57    1.37
  -1  -4  -1   37.94    1.37
   1   4   1   36.44    1.02
  -2  -4  -1    0.48    0.26
  -2  -4  -1    0.68    0.23
  -2  -4  -1    0.87    0.29
  -2  -4  -1    1.35    0.34
   2   4   1    1.07    0.26
  -3  -4  -1    3.96    0.27
  -3  -4  -1    3.87    0.48
  -3  -4  -1    4.64    0.49
  -3  -4  -1    4.46    0.51
  -3  -4  -1    4.74    0.43
  -3  -4  -1    3.90    0.49
   3   4   1    3.68    0.43
   3   4   1    4.02    0.25
   3   4   1    4.92    0.50
   3   4   1    3.72    0.54
  -4  -4  -1    2.86    0.45
  -4  -4  -1    3.49    0.51
  -4  -4  -1    2.96    0.37
  -4  -4  -1    2.85    0.41
  -4  -4  -1    2.96    0.35
  -4  -4  -1    2.97    0.45
   4   4   1    3.06    0.46
   4   4   1    3.62    0.38
   4   4   1    2.69    0.37
  -5  -4  -1   61.04    2.02
  -5  -4  -1   57.21    1.94
  -5  -4  -1   61.31    2.17
  -5  -4  -1   57.48    1.92
   5   4   1   54.98    2.06
   5   4   1   60.88    1.93
   5   4   1   55.09    1.90
  -6  -4  -1   38.07    1.48
  -6  -4  -1   38.01    1.46
  -6  -4  -1   37.47    1.47
  -6  -4  -1   36.12    1.68
   6   4   1   35.70    1.62
   6   4   1   39.23    1.53
  -7  -4  -1    3.06    0.50
  -7  -4  -1    4.67    0.76
  -7  -4  -1    3.43    0.57
  -7  -4  -1    4.55    0.61
   7   4   1    3.68    0.63
  -8  -4  -1    0.80    0.41
  -8  -4  -1   -0.22    0.49
  -8  -4  -1    0.24    0.38
  -8  -4  -1    0.16    0.37
   8   4   1   -0.14    0.36
  -9  -4  -1    5.92    1.08
  -9  -4  -1    6.64    0.75
  -9  -4  -1    5.81    0.72
  -9  -4  -1    7.32    0.85
   9   4   1    3.37    0.69
 -10  -4  -1   26.30    1.51
  10   4   1   26.30    1.68
 -11  -4  -1    3.14    0.71
  11   4   1    1.81    0.75
   8  -5  -1    1.15    0.69
  -8   5   1    3.31    0.76
   7  -5  -1    2.49    0.80
  -7   5   1    2.07    0.68
   6  -5  -1    9.10    1.19
  -6   5   1   10.82    1.04
   5  -5  -1    2.54    0.52
   5  -5  -1    2.56    0.65
   5  -5  -1    2.73    0.51
  -5   5   1    2.10    0.54
   4  -5  -1   22.26    1.30
   4  -5  -1   23.24    1.14
   4  -5  -1   23.81    1.39
   4  -5  -1   23.15    1.11
   3  -5  -1    4.10    0.57
   3  -5  -1    3.61    0.55
   3  -5  -1    2.53    0.53
   3  -5  -1    4.48    0.65
   2  -5  -1    9.18    0.74
   2  -5  -1    8.23    0.69
   2  -5  -1    8.02    0.67
   2  -5  -1    9.15    0.72
   1  -5  -1   22.30    1.08
   1  -5  -1   23.81    1.02
   1  -5  -1   21.17    1.05
   1  -5  -1   22.81    1.13
   0  -5  -1   10.94    0.56
   0  -5  -1    8.60    0.67
   0  -5  -1   11.77    0.80
   0   5   1    9.50    0.52
  -1  -5  -1    8.43    0.38
  -1  -5  -1    8.45    0.63
  -1  -5  -1    7.74    0.57
  -1  -5  -1    8.40    0.69
   1   5   1    8.02    0.37
  -2  -5  -1   39.75    1.52
  -2  -5  -1   39.65    1.57
  -2  -5  -1   42.20    1.58
  -2  -5  -1   43.59    1.66
  -3  -5  -1    8.02    0.64
  -3  -5  -1    8.45    0.34
  -3  -5  -1    8.18    0.62
  -3  -5  -1    7.93    0.66
  -3  -5  -1    8.42    0.76
   3   5   1    7.79    0.60
  -4  -5  -1   30.52    1.32
  -4  -5  -1   30.05    1.35
  -4  -5  -1   29.98    1.27
  -4  -5  -1   29.78    1.03
  -4  -5  -1   28.28    1.17
  -4  -5  -1   31.44    1.38
   4   5   1   30.52    1.00
   4   5   1   29.74    1.31
  -5  -5  -1   12.82    0.88
  -5  -5  -1   12.81    0.75
  -5  -5  -1   12.46    0.88
  -5  -5  -1   12.54    0.90
   5   5   1   13.62    0.68
  -6  -5  -1   20.35    1.02
  -6  -5  -1   21.51    1.27
  -6  -5  -1   18.83    1.04
  -6  -5  -1   17.81    1.09
   6   5   1   20.29    0.97
  -7  -5  -1    1.11    0.48
  -7  -5  -1    0.76    0.36
  -7  -5  -1    1.75    0.60
  -7  -5  -1    0.85    0.47
   7   5   1    1.13    0.41
  -8  -5  -1    0.77    0.48
  -8  -5  -1    0.71    0.46
  -8  -5  -1    0.07    0.33
  -8  -5  -1    0.42    0.55
   8   5   1    1.00    0.44
  -9  -5  -1   16.05    1.04
  -9  -5  -1   16.14    1.10
  -9  -5  -1   17.55    1.16
  -9  -5  -1   15.90    1.65
   9   5   1   16.33    1.20
 -10  -5  -1    6.88    0.92
  10   5   1    5.12    0.86
 -11  -5  -1    0.48    0.62
  11   5   1    1.26    0.68
   7  -6  -1    2.35    0.74
  -7   6   1    2.49    0.78
   6  -6  -1    0.85    0.63
  -6   6   1    0.47    0.55
   5  -6  -1   -0.75    0.41
   5  -6  -1   -0.08    0.45
   5  -6  -1   -0.38    0.38
  -5   6   1   -0.29    0.45
   4  -6  -1    0.31    0.35
   4  -6  -1   -0.14    0.34
   4  -6  -1   -0.01    0.30
   3  -6  -1    6.30    0.80
   3  -6  -1    7.55    0.88
   3  -6  -1    8.59    0.90
   3  -6  -1    7.34    0.87
   2  -6  -1   21.57    1.22
   2  -6  -1   24.34    1.28
   2  -6  -1   22.05    1.18
   2  -6  -1   22.52    1.18
   1  -6  -1   27.83    1.42
   1  -6  -1   31.32    1.40
   1  -6  -1   30.16    1.26
   1  -6  -1   28.91    1.36
   0  -6  -1    2.56    0.52
   0  -6  -1    2.14    0.51
   0  -6  -1    2.43    0.36
  -1  -6  -1    0.05    0.13
  -1  -6  -1    0.14    0.24
  -1  -6  -1    0.19    0.33
  -1  -6  -1    0.10    0.34
   1   6   1    0.22    0.15
  -2  -6  -1   51.58    1.93
  -2  -6  -1   48.26    1.96
  -2  -6  -1   53.35    1.97
  -2  -6  -1   48.65    1.85
  -3  -6  -1    6.06    0.67
  -3  -6  -1    7.03    0.77
  -3  -6  -1    8.08    0.85
  -3  -6  -1    5.99    0.69
  -4  -6  -1  164.37    4.89
  -4  -6  -1  163.13    4.78
  -4  -6  -1  167.07    4.90
  -4  -6  -1  170.78    4.89
  -4  -6  -1  161.84    4.29
   4   6   1  161.82    4.27
  -5  -6  -1    1.08    0.46
  -5  -6  -1    0.75    0.51
  -5  -6  -1    1.08    0.29
  -5  -6  -1    1.31    0.44
  -5  -6  -1    1.09    0.41
  -5  -6  -1    0.86    0.29
   5   6   1    1.30    0.26
  -6  -6  -1    3.28    0.70
  -6  -6  -1    3.40    0.65
  -6  -6  -1    3.95    0.54
  -6  -6  -1    3.51    0.71
   6   6   1    5.56    0.56
  -7  -6  -1   43.12    1.86
  -7  -6  -1   39.39    1.97
  -7  -6  -1   36.80    1.69
  -7  -6  -1   40.85    1.70
   7   6   1   39.89    1.60
  -8  -6  -1    2.18    0.65
  -8  -6  -1    1.41    0.64
  -8  -6  -1    1.39    0.47
  -8  -6  -1    1.38    0.61
   8   6   1    2.20    0.53
  -9  -6  -1    3.35    0.67
  -9  -6  -1    3.33    0.73
  -9  -6  -1    3.68    0.94
  -9  -6  -1    2.75    0.72
   9   6   1    3.27    0.66
 -10  -6  -1    0.11    0.51
  10   6   1    1.15    0.57
 -11  -6  -1    1.07    0.65
  11   6   1    1.36    0.62
   7  -7  -1    2.10    0.84
  -7   7   1    2.69    0.82
   6  -7  -1    2.63    0.76
  -6   7   1    2.87    0.76
   5  -7  -1    9.24    1.17
   5  -7  -1   10.43    1.25
   5  -7  -1    7.48    1.07
  -5   7   1   11.20    1.15
   4  -7  -1   -0.19    0.49
   4  -7  -1    0.62    0.54
   4  -7  -1    0.11    0.44
   3  -7  -1   19.84    1.24
   3  -7  -1   15.98    1.20
   3  -7  -1   17.32    1.28
   2  -7  -1  116.62    3.76
   2  -7  -1  117.01    3.84
   2  -7  -1  111.53    3.82
   2  -7  -1  117.52    3.70
   1  -7  -1    0.63    0.48
   1  -7  -1    0.73    0.57
   1  -7  -1    0.88    0.42
   1  -7  -1    0.79    0.35
   0  -7  -1   -0.21    0.40
   0  -7  -1    0.12    0.21
   0  -7  -1    0.12    0.41
  -1  -7  -1   -0.45    0.37
  -1  -7  -1    0.55    0.46
  -1  -7  -1    0.01    0.26
  -1  -7  -1   -0.21    0.14
   1   7   1   -0.05    0.18
  -2  -7  -1    0.25    0.43
  -2  -7  -1    0.68    0.41
  -2  -7  -1    0.12    0.08
  -2  -7  -1    0.34    0.42
  -2  -7  -1    0.41    0.32
  -2  -7  -1    0.15    0.10
  -3  -7  -1    3.68    0.71
  -3  -7  -1    2.81    0.65
  -3  -7  -1    3.25    0.60
  -3  -7  -1    2.84    0.52
  -4  -7  -1   37.10    1.71
  -4  -7  -1   37.48    1.77
  -4  -7  -1   36.07    1.63
  -4  -7  -1   37.77    1.72
  -5  -7  -1   13.11    1.06
  -5  -7  -1   12.09    0.83
  -5  -7  -1   11.95    0.58
  -5  -7  -1   10.50    1.09
  -5  -7  -1   12.90    1.03
  -5  -7  -1   12.52    0.95
   5   7   1   12.26    0.55
  -6  -7  -1    1.32    0.47
  -6  -7  -1    0.94    0.50
  -6  -7  -1    1.37    0.62
  -6  -7  -1    0.80    0.40
  -6  -7  -1    0.57    0.63
   6   7   1    0.80    0.25
  -7  -7  -1    2.17    0.52
  -7  -7  -1    2.82    0.72
  -7  -7  -1    3.38    0.75
  -7  -7  -1    2.35    0.70
   7   7   1    2.54    0.44
  -8  -7  -1   -0.49    0.35
  -8  -7  -1    0.58    0.56
  -8  -7  -1    0.02    0.65
  -8  -7  -1   -0.10    0.58
   8   7   1    0.01    0.32
  -9  -7  -1    2.32    0.66
  -9  -7  -1    1.12    0.72
  -9  -7  -1    2.34    0.77
  -9  -7  -1    0.44    0.75
   9   7   1    1.98    0.55
 -10  -7  -1    8.42    1.09
 -10  -7  -1   11.35    1.16
 -10  -7  -1    8.67    1.11
  10   7   1    8.30    1.00
 -11  -7  -1    0.38    0.58
  11   7   1    0.55    0.56
   6  -8  -1    5.18    1.02
  -6   8   1    5.49    0.94
   5  -8  -1    1.02    0.65
  -5   8   1    0.11    0.53
   4  -8  -1    0.50    0.51
   4  -8  -1   -0.27    0.59
   4  -8  -1   -0.05    0.57
   3  -8  -1    2.56    0.76
   3  -8  -1    1.69    0.66
   3  -8  -1    2.99    0.65
   2  -8  -1    1.24    0.70
   2  -8  -1    1.48    0.65
   2  -8  -1    0.85    0.43
   1  -8  -1    3.23    0.54
   1  -8  -1    3.07    0.76
   1  -8  -1    1.59    0.67
   0  -8  -1   22.91    1.47
   0  -8  -1   20.81    1.38
   0  -8  -1   22.77    1.04
  -1  -8  -1   17.04    0.74
  -1  -8  -1   15.51    1.19
  -1  -8  -1   15.81    1.10
  -1  -8  -1   15.83    1.24
  -2  -8  -1    2.12    0.20
  -2  -8  -1    2.90    0.54
  -2  -8  -1    1.31    0.60
  -2  -8  -1    2.25    0.20
  -2  -8  -1    1.52    0.56
  -2  -8  -1    1.58    0.57
  -3  -8  -1   24.46    1.53
  -3  -8  -1   23.43    1.35
  -3  -8  -1   25.78    1.44
  -3  -8  -1   26.06    1.50
  -4  -8  -1    1.98    0.68
  -4  -8  -1    3.23    0.68
  -4  -8  -1    1.81    0.56
  -4  -8  -1    2.49    0.73
  -5  -8  -1    0.06    0.53
  -5  -8  -1    0.21    0.15
  -5  -8  -1   -0.29    0.39
  -5  -8  -1    0.08    0.42
  -5  -8  -1    0.31    0.59
  -6  -8  -1   34.96    1.72
  -6  -8  -1   31.73    1.83
  -6  -8  -1   34.49    1.80
  -6  -8  -1   33.14    1.83
   6   8   1   35.08    1.18
  -7  -8  -1    2.96    0.80
  -7  -8  -1    2.18    0.86
  -7  -8  -1    2.19    0.56
  -7  -8  -1    1.90    0.75
   7   8   1    2.49    0.41
  -8  -8  -1   11.71    1.35
  -8  -8  -1   10.62    1.23
  -8  -8  -1   11.35    1.32
  -8  -8  -1   14.63    1.20
   8   8   1   13.44    0.84
  -9  -8  -1    0.85    0.55
  -9  -8  -1    1.04    0.72
  -9  -8  -1    1.08    0.77
  -9  -8  -1   -0.09    0.69
   9   8   1    1.44    0.49
 -10  -8  -1    0.52    0.57
 -10  -8  -1    1.25    0.69
 -10  -8  -1    1.62    0.87
 -11  -8  -1    9.01    1.16
   5  -9  -1    0.47    0.63
  -5   9   1   -0.09    0.55
   4  -9  -1    3.24    0.92
   4  -9  -1    2.21    0.69
   4  -9  -1    3.18    0.87
   3  -9  -1    2.43    0.62
   3  -9  -1    2.46    0.87
   3  -9  -1    3.61    0.95
   2  -9  -1   -0.31    0.59
   2  -9  -1    0.18    0.72
   2  -9  -1    0.76    0.44
   1  -9  -1    3.02    0.84
   1  -9  -1    3.00    0.82
   1  -9  -1    3.60    0.58
   0  -9  -1    3.32    0.72
   0  -9  -1    3.14    0.82
   0  -9  -1    2.28    0.42
   0  -9  -1    1.67    0.71
  -1  -9  -1   21.33    1.48
  -1  -9  -1   21.51    1.39
  -1  -9  -1   19.62    1.50
  -2  -9  -1    3.93    0.83
  -2  -9  -1    2.35    0.77
  -2  -9  -1    2.26    0.71
  -2  -9  -1    3.22    0.68
  -3  -9  -1    5.29    0.93
  -3  -9  -1    8.65    1.01
  -3  -9  -1    5.94    0.92
  -3  -9  -1    4.27    0.92
  -4  -9  -1    2.40    0.80
  -4  -9  -1    2.23    0.64
  -4  -9  -1    2.96    0.81
  -4  -9  -1    2.16    0.71
  -5  -9  -1    2.63    0.83
  -5  -9  -1    3.89    0.88
  -5  -9  -1    4.43    0.83
  -5  -9  -1    4.40    0.79
  -6  -9  -1    0.93    0.63
  -6  -9  -1    1.40    0.58
  -6  -9  -1    0.99    0.72
  -6  -9  -1    2.35    0.78
  -7  -9  -1    9.09    1.28
  -7  -9  -1    9.37    1.22
  -7  -9  -1   10.35    1.33
  -7  -9  -1   11.23    1.17
  -8  -9  -1    1.70    0.83
  -8  -9  -1    1.24    0.54
  -8  -9  -1    0.72    0.81
  -8  -9  -1    1.96    0.94
  -9  -9  -1    9.14    1.43
  -9  -9  -1    8.55    1.04
  -9  -9  -1    8.72    1.25
  -9  -9  -1    6.86    1.23
 -10  -9  -1    0.11    0.63
 -10  -9  -1    0.95    0.85
 -10  -9  -1    1.16    0.95
   3 -10  -1   -0.10    0.67
   3 -10  -1    0.62    0.90
   2 -10  -1   -0.13    0.66
   2 -10  -1   -0.28    0.79
   1 -10  -1   -0.48    0.79
   1 -10  -1   -1.21    0.64
   0 -10  -1    1.89    0.84
   0 -10  -1    3.10    0.73
   0 -10  -1    3.71    0.94
  -1 -10  -1    8.39    1.11
  -1 -10  -1    8.43    1.32
  -1 -10  -1    4.67    1.02
  -2 -10  -1   12.55    1.26
  -2 -10  -1   12.68    1.39
  -2 -10  -1   13.39    1.47
  -2 -10  -1   11.50    1.45
  -3 -10  -1    1.46    0.71
  -3 -10  -1    1.32    0.80
  -3 -10  -1    1.59    0.67
  -3 -10  -1    1.58    0.76
  -4 -10  -1    2.17    0.69
  -4 -10  -1    2.42    0.75
  -4 -10  -1    2.17    0.81
  -4 -10  -1    1.44    0.81
  -5 -10  -1    3.42    0.80
  -5 -10  -1    4.85    0.94
  -5 -10  -1    3.76    0.99
  -5 -10  -1    5.06    1.07
  -6 -10  -1    0.68    0.61
  -6 -10  -1   -0.24    0.74
  -6 -10  -1    0.06    0.72
  -6 -10  -1   -0.53    0.54
  -7 -10  -1    7.92    1.39
  -7 -10  -1    9.24    1.40
  -7 -10  -1    8.09    1.13
  -7 -10  -1    7.73    1.19
  -8 -10  -1    7.15    1.33
  -8 -10  -1    4.75    1.03
  -8 -10  -1    7.31    1.24
  -9 -10  -1   -1.02    1.05
  -9 -10  -1   -0.34    0.78
  -9 -10  -1    1.07    0.98
  -9 -10  -1   -0.39    0.48
 -10 -10  -1   -1.04    0.84
 -10 -10  -1    0.51    0.95
 -10 -10  -1   -0.61    0.60
   2 -11  -1    3.62    1.15
   2 -11  -1    5.08    1.12
   1 -11  -1    2.08    0.93
   1 -11  -1    3.00    0.80
   1 -11  -1    2.76    0.99
   0 -11  -1    0.52    0.80
   0 -11  -1    1.53    0.74
   0 -11  -1    0.06    0.82
  -1 -11  -1   -0.49    0.49
  -1 -11  -1   -0.19    0.74
  -1 -11  -1    0.34    0.81
  -2 -11  -1    0.52    0.89
  -2 -11  -1    2.58    0.76
  -2 -11  -1    1.65    0.93
  -2 -11  -1    1.86    0.83
  -3 -11  -1   21.22    1.67
  -3 -11  -1   18.63    1.86
  -3 -11  -1   20.87    1.77
  -3 -11  -1   20.62    1.60
  -4 -11  -1    3.04    0.77
  -4 -11  -1    1.93    0.92
  -4 -11  -1    3.57    0.90
  -4 -11  -1    2.84    0.96
  -5 -11  -1    0.85    0.71
  -5 -11  -1    1.24    0.88
  -5 -11  -1    1.22    0.75
  -5 -11  -1    0.23    0.61
  -6 -11  -1   10.91    1.51
  -6 -11  -1   12.92    1.43
  -6 -11  -1    7.90    1.20
  -6 -11  -1   10.86    1.53
  -7 -11  -1   19.34    1.95
  -7 -11  -1   19.02    1.58
  -7 -11  -1   17.09    1.90
  -7 -11  -1   22.93    1.83
  -8 -11  -1   -0.01    0.75
  -8 -11  -1    0.89    0.99
  -8 -11  -1    2.15    0.84
  -8 -11  -1    2.73    1.13
  -9 -11  -1   -0.10    0.94
  -9 -11  -1    0.37    1.03
   0 -12  -1   -1.05    0.79
   0 -12  -1   -0.04    1.05
   0 -12  -1   -0.61    0.62
  -1 -12  -1   -0.55    0.72
  -1 -12  -1    1.64    0.98
  -1 -12  -1    0.05    0.67
  -1 -12  -1   -0.28    0.82
  -2 -12  -1    1.62    0.95
  -2 -12  -1    2.29    1.06
  -2 -12  -1    2.28    0.76
  -2 -12  -1    3.37    1.08
  -3 -12  -1    5.39    1.09
  -3 -12  -1    5.69    1.30
  -3 -12  -1    5.43    1.24
  -3 -12  -1    3.51    1.10
  -4 -12  -1   -0.29    0.86
  -4 -12  -1   -0.32    0.61
  -4 -12  -1    0.66    0.94
  -4 -12  -1    0.20    0.82
  -5 -12  -1    0.80    0.80
  -5 -12  -1    0.60    0.96
  -5 -12  -1    1.41    0.76
  -5 -12  -1    1.37    1.03
  -6 -12  -1    0.44    0.72
  -6 -12  -1    0.12    0.88
  -6 -12  -1    0.53    1.02
  -6 -12  -1    2.44    0.94
  -7 -12  -1   -1.06    0.70
  -7 -12  -1   -1.80    0.91
  -7 -12  -1   -0.12    0.70
  -7 -12  -1   -0.56    1.04
  -6 -11   2   -0.38    0.98
  -6 -11   2   -0.39    0.88
  -5 -11   2    9.51    1.56
  -5 -11   2   10.90    1.32
  -5 -11   2   10.78    1.63
  -4 -11   2    2.33    0.94
  -4 -11   2    0.40    0.94
  -4 -11   2    0.78    1.01
  -4 -11   2    1.56    0.89
  -3 -11   2    1.55    0.81
  -3 -11   2    1.27    1.00
  -3 -11   2    2.19    0.95
  -3 -11   2    1.52    0.98
  -2 -11   2    3.94    1.02
  -2 -11   2    5.57    1.21
  -2 -11   2    3.39    1.17
  -1 -11   2   -0.06    0.85
  -1 -11   2    0.53    0.89
  -1 -11   2    1.19    0.74
   0 -11   2    0.62    0.95
   0 -11   2    1.58    0.84
   0 -11   2    0.84    0.99
  -8 -10   2    1.41    1.06
  -8 -10   2    2.51    1.18
  -7 -10   2   -0.90    0.88
  -7 -10   2   -0.31    0.86
  -6 -10   2    0.05    0.82
  -6 -10   2    2.38    0.95
  -6 -10   2   -0.17    0.86
  -5 -10   2   15.64    1.64
  -5 -10   2   18.45    1.89
  -5 -10   2   19.19    1.43
  -5 -10   2   19.66    1.86
  -4 -10   2    2.49    0.99
  -4 -10   2    3.37    0.89
  -4 -10   2    1.72    0.92
  -4 -10   2    2.82    0.90
  -3 -10   2    7.76    1.28
  -3 -10   2    7.67    1.21
  -3 -10   2    5.37    1.16
  -3 -10   2    9.57    1.24
  -2 -10   2   -0.13    0.74
  -2 -10   2    1.20    0.70
  -2 -10   2    0.54    0.80
  -1 -10   2    2.13    0.83
  -1 -10   2    1.33    0.90
  -1 -10   2    1.58    0.92
   0 -10   2    2.81    1.03
   0 -10   2    2.82    0.99
   0 -10   2    2.19    0.79
   1 -10   2   -1.00    0.73
   1 -10   2   -0.24    0.50
   1 -10   2    0.31    0.84
   2 -10   2    0.60    0.67
   2 -10   2    0.23    0.84
   2 -10   2   -0.01    0.85
   3 -10   2   -0.12    0.89
   3 -10   2   -1.25    0.82
  -9  -9   2    0.56    0.65
  -9  -9   2   -0.30    0.87
  -9  -9   2   -1.14    0.89
  -8  -9   2    2.72    0.99
  -8  -9   2    5.17    1.22
  -8  -9   2    3.84    0.79
  -7  -9   2    3.55    0.99
  -7  -9   2    5.47    0.83
  -7  -9   2    5.53    1.23
  -6  -9   2    3.35    0.87
  -6  -9   2    2.68    0.93
  -6  -9   2    2.80    1.03
  -6  -9   2    5.41    0.82
  -5  -9   2    9.83    1.36
  -5  -9   2   10.44    1.35
  -5  -9   2    8.03    1.25
  -5  -9   2   12.74    1.22
  -4  -9   2    4.86    1.00
  -4  -9   2    4.69    0.87
  -4  -9   2    5.24    1.07
  -4  -9   2    5.93    0.93
  -3  -9   2   13.87    1.43
  -3  -9   2   11.48    1.43
  -3  -9   2   14.44    1.18
  -3  -9   2   14.48    1.56
  -2  -9   2    3.42    0.77
  -2  -9   2    2.59    0.85
  -1  -9   2    1.17    0.76
  -1  -9   2    2.40    0.64
  -1  -9   2    1.98    0.73
   0  -9   2   23.09    1.69
   0  -9   2   25.77    1.70
   0  -9   2   24.46    1.30
   1  -9   2   -0.25    0.43
   1  -9   2    0.18    0.72
   1  -9   2   -0.02    0.42
   2  -9   2    6.05    1.14
   2  -9   2    4.46    0.80
   3  -9   2    1.76    0.63
   3  -9   2    3.27    1.05
   4  -9   2   12.16    1.41
   4  -9   2   17.14    1.79
  -9  -8   2    1.40    0.93
  -9  -8   2    2.62    0.74
  -9  -8   2    0.94    0.90
   8   8  -2    0.82    0.56
  -8  -8   2    0.92    0.59
  -8  -8   2    0.38    0.70
  -8  -8   2    1.24    0.90
   7   8  -2    4.28    0.66
  -7  -8   2    3.10    0.97
  -7  -8   2    2.76    0.86
  -7  -8   2    2.63    0.62
  -6  -8   2   15.60    0.99
  -6  -8   2   13.59    1.42
  -6  -8   2   14.91    1.10
  -6  -8   2   16.84    1.59
  -6  -8   2   15.02    1.48
  -6  -8   2   15.31    1.07
  -5  -8   2   48.75    1.85
  -5  -8   2   49.21    2.38
  -5  -8   2   51.93    2.08
  -5  -8   2   50.01    2.42
  -5  -8   2   51.54    2.35
  -4  -8   2   31.01    1.77
  -4  -8   2   31.87    1.86
  -4  -8   2   30.21    1.58
  -4  -8   2   31.49    1.82
  -4  -8   2   30.54    1.30
  -3  -8   2    1.01    0.65
  -3  -8   2    0.60    0.34
  -3  -8   2   -0.01    0.46
  -2  -8   2   15.82    1.30
  -2  -8   2   17.84    1.31
  -2  -8   2   16.61    0.90
  -1  -8   2    1.38    0.44
  -1  -8   2    1.41    0.65
  -1  -8   2    0.77    0.53
   0  -8   2    4.00    0.78
   0  -8   2    2.78    0.56
   0  -8   2    3.07    0.84
   1  -8   2    0.01    0.37
   1  -8   2   -0.48    0.63
   2  -8   2    1.57    0.82
   2  -8   2    2.11    0.62
   3  -8   2   -0.04    0.48
   3  -8   2    0.35    0.66
   4  -8   2    1.51    0.79
   4  -8   2    0.73    0.58
   5  -8   2    1.01    0.70
   5  -8   2    0.74    0.75
  10   7  -2    0.88    0.59
 -10  -7   2   -0.65    0.59
   9   7  -2    0.00    0.43
  -9  -7   2    0.81    0.56
   8   7  -2    3.61    0.68
  -8  -7   2    3.10    0.87
  -8  -7   2    3.37    0.90
  -8  -7   2    2.81    0.70
   7   7  -2   26.84    1.38
  -7  -7   2   25.37    1.46
  -7  -7   2   26.90    1.77
  -7  -7   2   28.76    1.59
  -7  -7   2   26.63    1.66
   6   7  -2    1.70    0.45
  -6  -7   2    1.52    0.69
  -6  -7   2    1.37    0.68
  -6  -7   2    2.30    0.51
  -6  -7   2    2.03    0.72
  -6  -7   2    1.82    0.55
  -5  -7   2    0.82    0.38
  -5  -7   2    1.26    0.47
  -5  -7   2    0.55    0.37
  -5  -7   2    1.55    0.69
  -5  -7   2    0.32    0.50
  -5  -7   2    0.72    0.61
  -4  -7   2   38.82    1.68
  -4  -7   2   39.18    1.90
  -4  -7   2   41.30    1.99
  -4  -7   2   39.23    1.92
  -4  -7   2   38.28    1.51
  -3  -7   2    3.59    0.52
  -3  -7   2    3.29    0.74
  -3  -7   2    3.08    0.67
  -2  -7   2   15.77    1.18
  -2  -7   2   15.44    0.85
  -2  -7   2   15.12    1.13
  -1  -7   2   22.82    1.40
  -1  -7   2   22.19    1.35
  -1  -7   2   21.59    1.05
   0  -7   2    2.18    0.66
   0  -7   2    0.65    0.38
   0  -7   2    0.65    0.45
   1  -7   2   26.06    1.55
   1  -7   2   23.75    1.62
   1  -7   2   28.13    1.37
   2  -7   2   17.34    1.50
   2  -7   2   11.55    0.98
   3  -7   2    8.41    1.04
   3  -7   2    8.06    1.08
   4  -7   2    5.67    0.95
   4  -7   2    4.92    0.88
   5  -7   2    3.07    0.84
   5  -7   2    2.16    0.85
  -6   7  -2    1.06    0.59
   6  -7   2    1.20    0.75
   6  -7   2    1.09    0.86
  10   6  -2    3.28    0.79
 -10  -6   2    2.57    0.75
   9   6  -2    1.32    0.59
  -9  -6   2    0.80    0.61
   8   6  -2    6.58    0.87
  -8  -6   2    8.68    1.00
  -8  -6   2    7.24    0.96
  -8  -6   2    7.79    1.00
   7   6  -2   98.95    3.24
  -7  -6   2   93.69    3.57
  -7  -6   2   95.40    3.22
  -7  -6   2   92.40    3.21
  -7  -6   2   91.36    3.23
   6   6  -2   10.87    0.83
  -6  -6   2   11.91    0.89
  -6  -6   2    9.17    1.08
  -6  -6   2   13.74    1.13
  -6  -6   2   12.04    1.13
   5   6  -2   32.39    1.38
  -5  -6   2   28.18    1.38
  -5  -6   2   32.22    1.63
  -5  -6   2   30.09    1.60
  -5  -6   2   33.05    1.74
  -5  -6   2   35.30    1.37
  -4  -6   2   19.27    1.25
  -4  -6   2   17.30    0.94
  -4  -6   2   21.28    1.04
  -4  -6   2   19.54    1.00
  -4  -6   2   16.64    1.16
  -3  -6   2   56.87    1.88
  -3  -6   2   53.68    2.20
  -3  -6   2   52.94    2.15
  -2  -6   2   28.22    1.16
  -2  -6   2   29.50    1.45
  -2  -6   2   27.75    1.45
  -1  -6   2   -0.01    0.32
  -1  -6   2    0.04    0.25
  -1  -6   2    0.38    0.35
   0  -6   2   11.53    0.96
   0  -6   2   11.55    0.77
   0  -6   2   12.68    0.97
   1  -6   2   -0.17    0.29
   1  -6   2    0.24    0.37
   1  -6   2   -0.04    0.41
   2  -6   2    0.58    0.40
   2  -6   2    1.15    0.54
   2  -6   2    1.49    0.50
   3  -6   2    7.21    0.96
   3  -6   2    6.65    0.92
   4  -6   2    1.96    0.61
   4  -6   2    1.63    0.63
  -5   6  -2    6.79    0.81
   5  -6   2    8.30    1.10
   5  -6   2   10.00    1.13
  -6   6  -2    2.27    0.58
   6  -6   2    2.38    0.75
   6  -6   2    2.00    0.77
  -7   6  -2    1.71    0.61
   7  -6   2    1.82    0.81
  10   5  -2    5.79    1.01
 -10  -5   2    5.62    0.96
   9   5  -2    0.46    0.52
  -9  -5   2    0.09    0.48
   8   5  -2   11.53    1.15
  -8  -5   2   11.94    1.02
  -8  -5   2   10.84    0.99
  -8  -5   2   12.50    1.11
   7   5  -2   14.71    1.04
  -7  -5   2   16.33    1.34
  -7  -5   2   13.38    1.08
  -7  -5   2   15.15    1.08
  -7  -5   2   15.13    1.02
   6   5  -2    0.44    0.32
   6   5  -2    0.70    0.42
  -6  -5   2    0.13    0.31
  -6  -5   2    0.35    0.52
  -6  -5   2   -0.01    0.48
  -6  -5   2    0.95    0.53
   5   5  -2   12.45    0.95
   5   5  -2   14.27    0.85
  -5  -5   2   14.26    1.00
  -5  -5   2   12.88    0.98
  -5  -5   2   13.84    0.86
  -5  -5   2   14.43    0.75
  -5  -5   2   13.29    1.06
   4   5  -2    0.30    0.24
   4   5  -2    0.59    0.33
  -4  -5   2    0.39    0.38
  -4  -5   2    0.21    0.26
  -4  -5   2    0.39    0.28
  -4  -5   2    0.73    0.42
   3   5  -2    4.80    0.67
  -3  -5   2    4.53    0.53
  -3  -5   2    4.61    0.69
  -3  -5   2    3.86    0.47
  -3  -5   2    4.33    0.63
  -3  -5   2    4.90    0.52
  -2  -5   2   12.82    0.70
  -2  -5   2   13.10    0.88
  -2  -5   2   13.58    0.91
  -1  -5   2    3.70    0.56
  -1  -5   2    4.77    0.67
  -1  -5   2    6.15    0.56
   0  -5   2   16.65    0.84
   0  -5   2   16.50    1.01
   1  -5   2   27.28    1.35
   1  -5   2   29.90    1.27
   1  -5   2   27.42    1.39
   2  -5   2    2.64    0.54
   2  -5   2    5.26    0.71
   2  -5   2    3.62    0.63
   3  -5   2   10.33    1.07
   3  -5   2    9.00    0.97
   3  -5   2    8.90    0.96
   4  -5   2   65.42    2.63
   4  -5   2   65.45    2.61
   4  -5   2   65.85    2.47
  -5   5  -2   18.74    1.13
   5  -5   2   19.09    1.39
   5  -5   2   19.82    1.25
  -6   5  -2    3.01    0.58
   6  -5   2    3.97    0.77
   6  -5   2    3.07    0.82
  -7   5  -2    3.56    0.67
   7  -5   2    3.59    0.88
  -8   5  -2    5.06    0.82
   8  -5   2    6.32    1.19
  11   4  -2    9.74    1.32
 -11  -4   2    9.40    1.23
  10   4  -2    5.54    1.05
 -10  -4   2    5.05    0.89
   9   4  -2    1.64    0.64
  -9  -4   2    1.47    0.57
   8   4  -2   13.07    1.09
  -8  -4   2   13.34    0.91
  -8  -4   2   13.80    0.89
  -8  -4   2   13.11    1.13
   7   4  -2    0.63    0.38
  -7  -4   2    0.13    0.35
  -7  -4   2    0.33    0.44
  -7  -4   2    0.14    0.51
  -7  -4   2    0.40    0.44
   6   4  -2    0.08    0.25
   6   4  -2   -0.34    0.30
  -6  -4   2   -0.23    0.26
  -6  -4   2    0.00    0.40
  -6  -4   2    0.35    0.44
  -6  -4   2    0.21    0.40
   5   4  -2    0.69    0.31
   5   4  -2    1.11    0.38
  -5  -4   2    0.09    0.34
  -5  -4   2    0.43    0.40
  -5  -4   2    0.74    0.29
  -5  -4   2    0.37    0.40
   4   4  -2   81.63    2.57
  -4  -4   2   81.29    2.36
  -4  -4   2   82.73    2.79
  -4  -4   2   80.27    2.54
  -4  -4   2   79.46    2.59
   3   4  -2    5.90    0.47
   3   4  -2    7.43    0.76
  -3  -4   2    6.37    0.68
  -3  -4   2    4.96    0.60
  -3  -4   2    4.69    0.47
  -3  -4   2    5.47    0.44
   2   4  -2    0.13    0.22
  -2  -4   2    0.04    0.14
  -2  -4   2   -0.01    0.23
  -2  -4   2   -0.03    0.16
  -2  -4   2   -0.22    0.26
  -1  -4   2    1.95    0.33
  -1  -4   2    2.06    0.44
  -1  -4   2    2.17    0.41
   0  -4   2    2.01    0.42
   0  -4   2    1.73    0.35
   1  -4   2  132.22    4.00
   1  -4   2  136.75    3.87
   1  -4   2  131.64    4.00
   2  -4   2    1.08    0.40
   2  -4   2    0.86    0.35
   2  -4   2    1.12    0.37
   3  -4   2    1.47    0.45
   3  -4   2    0.78    0.39
   3  -4   2    0.88    0.40
   4  -4   2   83.19    3.03
   4  -4   2   84.74    2.81
   4  -4   2   85.37    3.03
  -5   4  -2   11.82    0.84
   5  -4   2    8.38    0.97
   5  -4   2   11.46    1.02
   5  -4   2    8.76    1.07
  -6   4  -2   -0.20    0.36
   6  -4   2    0.78    0.56
   6  -4   2    0.54    0.34
  -7   4  -2   16.15    1.13
   7  -4   2   16.22    1.40
   7  -4   2   16.55    1.09
  -8   4  -2   -0.05    0.44
   8  -4   2    0.01    0.52
  -9   4  -2   -0.42    0.47
   9  -4   2    0.43    0.71
  11   3  -2    3.90    0.95
 -11  -3   2    4.66    0.95
  10   3  -2    7.66    1.10
 -10  -3   2   10.99    1.18
   9   3  -2    2.20    0.65
  -9  -3   2    1.71    0.61
   8   3  -2   18.66    1.32
  -8  -3   2   21.87    1.31
   7   3  -2   44.01    1.98
  -7  -3   2   42.55    1.82
  -7  -3   2   42.91    1.49
  -7  -3   2   44.33    2.04
  -7  -3   2   44.34    1.52
   6   3  -2   11.36    0.90
   6   3  -2   11.45    0.88
  -6  -3   2    9.97    1.04
  -6  -3   2   11.93    0.73
  -6  -3   2   10.47    0.70
  -6  -3   2    9.89    0.76
   5   3  -2    0.90    0.35
   5   3  -2    0.71    0.31
  -5  -3   2    1.17    0.31
  -5  -3   2    1.15    0.36
  -5  -3   2    0.73    0.35
  -5  -3   2    0.92    0.36
   4   3  -2   82.62    2.63
   4   3  -2   85.42    2.75
  -4  -3   2   82.65    2.57
  -4  -3   2   83.15    2.75
  -4  -3   2   82.94    2.53
   3   3  -2   81.34    2.49
   3   3  -2   80.02    2.61
  -3  -3   2   80.53    2.49
  -3  -3   2   83.23    2.28
  -3  -3   2   82.22    2.63
  -3  -3   2   82.76    2.45
   2   3  -2    6.23    0.50
   2   3  -2    6.40    0.44
  -2  -3   2    5.27    0.53
  -2  -3   2    5.73    0.40
  -2  -3   2    6.14    0.50
   1   3  -2    1.34    0.21
  -1  -3   2    1.19    0.25
  -1  -3   2    1.37    0.27
  -1  -3   2    1.32    0.30
  -1  -3   2    1.30    0.22
  -1  -3   2    0.88    0.29
   0   3  -2    5.17    0.33
   0  -3   2    5.93    0.58
   0  -3   2    6.44    0.45
   1  -3   2   33.35    1.32
   1  -3   2   34.78    1.37
   1  -3   2   35.72    1.29
   2  -3   2  106.29    3.26
   2  -3   2  108.12    3.22
   2  -3   2  103.26    3.15
   3  -3   2   29.95    1.39
   3  -3   2   31.07    1.28
   3  -3   2   31.92    1.40
  -4   3  -2   11.01    0.91
  -4   3  -2   10.19    0.65
   4  -3   2    9.90    0.97
   4  -3   2    9.96    0.86
   4  -3   2    9.02    0.66
  -5   3  -2   11.51    1.14
  -5   3  -2    7.70    0.68
   5  -3   2    7.71    0.97
   5  -3   2    9.29    0.96
   5  -3   2    8.91    0.83
  -6   3  -2    5.12    0.60
  -6   3  -2    4.62    0.88
   6  -3   2    4.11    0.81
   6  -3   2    3.08    0.51
  -7   3  -2    3.38    0.59
   7  -3   2    2.52    0.74
   7  -3   2    3.30    0.55
  -8   3  -2    5.83    0.79
   8  -3   2    4.27    0.95
  -9   3  -2    0.09    0.50
   9  -3   2    0.89    0.66
  10   2  -2    3.47    0.86
 -10  -2   2    3.13    0.81
   9   2  -2    4.21    0.89
  -9  -2   2    3.27    0.71
   8   2  -2   32.75    1.80
  -8  -2   2   35.52    1.69
   7   2  -2   53.51    2.28
  -7  -2   2   53.83    2.11
  -7  -2   2   54.32    1.54
  -7  -2   2   53.60    2.27
  -7  -2   2   52.83    1.53
   6   2  -2   39.56    1.81
   6   2  -2   41.88    1.84
   6   2  -2   42.33    1.34
   6   2  -2   42.02    1.35
  -6  -2   2   44.54    1.39
  -6  -2   2   45.53    1.37
  -6  -2   2   46.05    1.89
  -6  -2   2   47.64    1.78
   5   2  -2    2.96    0.54
   5   2  -2    2.75    0.23
   5   2  -2    2.36    0.48
   5   2  -2    2.73    0.32
  -5  -2   2    3.30    0.57
  -5  -2   2    2.66    0.35
  -5  -2   2    2.63    0.35
  -5  -2   2    2.86    0.43
   4   2  -2    8.66    0.62
   4   2  -2    8.17    0.47
   4   2  -2    8.68    0.64
  -4  -2   2    7.67    0.55
  -4  -2   2    8.65    0.67
  -4  -2   2    8.30    0.52
  -4  -2   2    8.86    0.52
   3   2  -2  290.34    7.62
   3   2  -2  292.44    7.79
   3   2  -2  293.18    7.83
  -3  -2   2  297.88    7.64
  -3  -2   2  293.57    7.69
  -3  -2   2  299.29    7.83
   2   2  -2   68.81    2.08
   2   2  -2   71.13    2.15
   2   2  -2   69.02    2.00
   2   2  -2   66.68    2.03
  -2  -2   2   67.54    2.04
  -2  -2   2   68.07    2.13
  -2  -2   2   67.55    2.00
   1   2  -2  123.28    3.26
   1   2  -2  120.69    3.35
   1   2  -2  120.76    3.42
   1   2  -2  122.65    3.39
  -1  -2   2  117.37    3.33
  -1  -2   2  124.19    3.26
  -1  -2   2  123.10    3.42
  -1  -2   2  128.15    3.43
  -1  -2   2  118.62    3.37
   0   2  -2  101.21    2.76
   0   2  -2  105.57    2.96
   0   2  -2  106.38    2.92
   0  -2   2  103.73    2.91
   0  -2   2  104.18    2.97
  -1   2  -2    2.09    0.36
   1  -2   2    3.05    0.39
   1  -2   2    2.75    0.39
   1  -2   2    2.04    0.32
  -2   2  -2  225.96    6.11
   2  -2   2  226.54    6.10
   2  -2   2  220.94    5.98
   2  -2   2  224.33    6.07
  -3   2  -2    3.54    0.53
   3  -2   2    2.04    0.43
   3  -2   2    2.24    0.35
   3  -2   2    2.36    0.42
  -4   2  -2   56.64    1.82
  -4   2  -2   57.79    2.13
   4  -2   2   58.64    2.17
   4  -2   2   56.27    2.11
   4  -2   2   56.95    1.88
  -5   2  -2   11.97    0.95
  -5   2  -2   13.49    0.75
   5  -2   2   11.59    0.92
   5  -2   2   11.83    0.93
  -6   2  -2   18.83    1.32
  -6   2  -2   21.76    1.05
   6  -2   2   18.15    1.21
   6  -2   2   18.35    1.26
   6  -2   2   20.10    0.97
  -7   2  -2    0.40    0.35
  -7   2  -2    0.41    0.57
   7  -2   2    0.49    0.48
   7  -2   2    0.46    0.32
  -8   2  -2    0.17    0.41
   8  -2   2    0.56    0.57
  -9   2  -2    1.13    0.52
   9  -2   2    1.62    0.75
 -10   2  -2    8.90    1.05
  10  -2   2    6.30    1.16
  10   1  -2    3.47    0.94
 -10  -1   2    3.51    0.82
   9   1  -2    6.81    1.06
  -9  -1   2    9.17    1.05
   8   1  -2   13.89    1.18
  -8  -1   2   13.65    1.15
   7   1  -2    1.68    0.53
   7   1  -2    0.88    0.55
  -7  -1   2    1.75    0.48
  -7  -1   2    1.51    0.58
   6   1  -2    0.62    0.36
   6   1  -2   -0.12    0.27
  -6  -1   2    0.08    0.39
  -6  -1   2   -0.21    0.27
   5   1  -2   52.95    1.49
   5   1  -2   54.54    2.08
   5   1  -2   53.23    2.02
  -5  -1   2   53.99    2.02
  -5  -1   2   55.85    1.49
  -5  -1   2   55.49    1.92
  -5  -1   2   56.30    1.50
   4   1  -2   12.43    0.76
   4   1  -2   10.29    0.43
   4   1  -2   12.10    0.73
  -4  -1   2   10.30    0.64
  -4  -1   2   11.15    0.73
  -4  -1   2   11.41    0.49
  -4  -1   2   11.28    0.47
   3   1  -2    5.95    0.58
   3   1  -2    5.27    0.30
   3   1  -2    5.64    0.46
   3   1  -2    5.55    0.20
  -3  -1   2    5.80    0.49
  -3  -1   2    4.43    0.47
  -3  -1   2    4.79    0.32
   2   1  -2  137.68    3.66
   2   1  -2  135.77    3.72
   2   1  -2  135.97    3.83
   2   1  -2  142.25    3.81
  -2  -1   2  141.52    3.68
  -2  -1   2  139.29    3.73
  -2  -1   2  138.85    3.80
   1   1  -2   78.22    2.26
   1   1  -2   79.79    2.25
   1   1  -2   80.69    2.16
   1   1  -2   79.37    2.20
  -1  -1   2   78.56    2.15
  -1  -1   2   79.89    2.21
  -1  -1   2   78.84    2.24
  -1  -1   2   75.55    2.24
   0   1  -2   13.65    0.58
   0   1  -2   15.05    0.62
   0  -1   2   14.83    0.47
   0  -1   2   14.37    0.60
   0  -1   2   13.16    0.57
   0  -1   2   12.98    0.59
  -1   1  -2  938.82   23.61
  -1   1  -2  957.47   23.60
   1  -1   2  938.68   23.62
   1  -1   2  950.55   23.60
   1  -1   2  929.42   23.62
  -2   1  -2   26.34    0.96
  -2   1  -2   26.07    1.05
   2  -1   2   27.05    0.98
   2  -1   2   27.77    1.06
   2  -1   2   28.32    1.06
  -3   1  -2    9.16    0.51
  -3   1  -2    9.49    0.45
  -3   1  -2    9.70    0.67
   3  -1   2    8.93    0.64
   3  -1   2    9.89    0.64
   3  -1   2    9.99    0.54
  -4   1  -2    2.32    0.29
  -4   1  -2    2.40    0.45
   4  -1   2    1.89    0.41
   4  -1   2    2.38    0.33
   4  -1   2    2.29    0.45
  -5   1  -2    0.24    0.18
  -5   1  -2    0.18    0.33
   5  -1   2    0.09    0.28
   5  -1   2    0.30    0.29
   5  -1   2    0.00    0.10
  -6   1  -2    7.18    0.62
  -6   1  -2    7.59    0.92
   6  -1   2    5.12    0.77
   6  -1   2    5.54    0.57
   6  -1   2    7.42    0.89
   6  -1   2    7.29    0.53
  -7   1  -2   10.71    1.13
  -7   1  -2   13.00    0.86
   7  -1   2   10.74    1.15
   7  -1   2   12.01    1.27
   7  -1   2   13.30    0.72
  -8   1  -2   15.25    2.40
  -8   1  -2   16.75    1.03
   8  -1   2   16.24    0.82
   8  -1   2   10.49    1.26
  -9   1  -2    0.71    0.48
   9  -1   2    0.72    0.64
 -10   1  -2    5.83    0.86
  10  -1   2    4.02    0.98
  10   0  -2    0.62    0.73
 -10   0   2    1.34    0.67
   9   0  -2    0.09    0.54
  -9   0   2    0.11    0.58
   8   0  -2    8.61    1.18
  -8   0   2    9.38    0.98
   7   0  -2   72.47    2.97
  -7   0   2   78.85    2.73
  -7   0   2   82.53    3.26
   6   0  -2    0.89    0.44
   6   0  -2    0.36    0.33
  -6   0   2    0.46    0.32
  -6   0   2    0.53    0.41
   5   0  -2   -0.09    0.22
   5   0  -2   -0.26    0.21
  -5   0   2    0.25    0.30
  -5   0   2   -0.15    0.21
   4   0  -2   16.95    0.95
   4   0  -2   15.62    0.85
  -4   0   2   16.15    0.86
  -4   0   2   15.02    0.78
   3   0  -2  115.36    3.39
   3   0  -2  116.81    3.30
   3   0  -2  114.96    2.91
  -3   0   2  114.85    2.91
  -3   0   2  113.06    3.27
  -3   0   2  114.14    3.24
   2   0  -2   16.70    0.54
   2   0  -2   18.23    0.71
   2   0  -2   16.74    0.68
   2   0  -2   16.40    0.76
  -2   0   2   16.05    0.68
  -2   0   2   16.52    0.54
  -2   0   2   16.83    0.69
   1   0  -2   91.48    2.55
   1   0  -2   97.25    2.67
   1   0  -2  100.31    2.57
   1   0  -2   92.99    2.51
  -1   0   2   92.84    2.55
  -1   0   2   91.02    2.64
  -1   0   2   95.32    2.42
  -1   0   2   95.63    2.52
  -1   0   2   95.88    2.55
   0   0  -2  235.96    6.36
   0   0  -2  251.88    6.41
   0   0  -2  249.65    6.46
   0   0   2  255.08    6.31
   0   0   2  260.62    6.42
   0   0   2  250.52    6.46
   0   0   2  256.24    6.37
  -1   0  -2   37.19    1.16
  -1   0  -2   35.62    1.13
  -1   0  -2   37.58    1.14
   1   0   2   36.59    1.13
   1   0   2   36.74    1.12
   1   0   2   37.39    1.17
  -2   0  -2   79.05    2.24
  -2   0  -2   76.49    2.01
  -2   0  -2   73.88    2.15
  -2   0  -2   75.43    2.23
   2   0   2   79.92    2.02
   2   0   2   77.17    2.23
   2   0   2   75.37    2.24
   2   0   2   77.99    2.18
  -3   0  -2   14.79    0.56
  -3   0  -2   15.92    0.76
  -3   0  -2   14.10    0.61
   3   0   2   14.72    0.74
   3   0   2   13.94    0.55
   3   0   2   15.01    0.76
   3   0   2   15.58    0.64
  -4   0  -2    8.67    0.65
  -4   0  -2    8.23    0.46
   4   0   2    8.72    0.47
   4   0   2    8.34    0.46
   4   0   2    7.79    0.49
   4   0   2    7.89    0.62
   4   0   2    9.53    0.54
   4   0   2    9.66    0.69
  -5   0  -2   19.38    1.08
  -5   0  -2   20.42    0.87
   5   0   2   19.76    1.08
   5   0   2   20.33    0.87
   5   0   2   20.52    0.85
   5   0   2   20.26    1.11
  -6   0  -2    7.81    0.89
  -6   0  -2    7.33    0.61
   6   0   2    6.96    0.52
   6   0   2    6.96    0.86
   6   0   2    7.01    0.50
   6   0   2    7.79    0.84
  -7   0  -2    3.40    0.74
  -7   0  -2    1.99    0.41
   7   0   2    2.74    0.63
   7   0   2    2.43    0.39
   7   0   2    2.39    0.61
   7   0   2    2.58    0.37
  -8   0  -2    6.57    0.72
  -8   0  -2    4.34    0.89
   8   0   2    3.35    0.78
   8   0   2    5.09    0.52
  -9   0  -2   17.55    1.18
 -10   0  -2    0.89    0.54
  10   0   2    1.39    0.69
 -11   0  -2    4.42    0.84
  11   0   2    3.11    1.00
  10  -1  -2    1.56    0.81
 -10   1   2    1.44    0.73
   9  -1  -2    3.03    0.90
  -9   1   2    2.67    0.74
   8  -1  -2   19.21    1.52
  -8   1   2   21.76    1.37
   7  -1  -2    2.09    0.65
  -7   1   2    1.51    0.52
   6  -1  -2   47.50    1.95
   6  -1  -2   47.14    2.07
  -6   1   2   45.04    1.88
  -6   1   2   40.23    1.75
   5  -1  -2   20.78    1.21
   5  -1  -2   18.04    1.05
  -5   1   2   20.41    1.08
  -5   1   2   18.99    1.01
   4  -1  -2    3.06    0.45
   4  -1  -2    3.23    0.52
  -4   1   2    1.98    0.39
  -4   1   2    2.52    0.41
   3  -1  -2   11.18    0.71
   3  -1  -2   10.62    0.64
  -3   1   2   12.58    0.66
  -3   1   2   12.22    0.66
   2  -1  -2   43.24    1.34
   2  -1  -2   43.42    1.47
  -2   1   2   40.41    1.31
  -2   1   2   41.80    1.14
  -2   1   2   41.73    1.13
  -2   1   2   41.53    1.12
  -2   1   2   42.09    1.36
   1  -1  -2   61.94    1.66
   1  -1  -2   61.19    1.64
   1  -1  -2   58.54    1.80
   1  -1  -2   62.39    1.65
  -1   1   2   60.13    1.63
  -1   1   2   59.25    1.79
  -1   1   2   59.10    1.72
  -1   1   2   59.35    1.64
  -1   1   2   60.08    1.63
   0  -1  -2   42.89    1.24
   0  -1  -2   41.78    1.25
   0  -1  -2   42.18    1.22
   0  -1  -2   41.90    1.22
   0   1   2   40.85    1.21
   0   1   2   43.05    1.24
   0   1   2   41.74    1.22
   0   1   2   41.08    1.24
  -1  -1  -2  105.13    2.79
  -1  -1  -2  104.15    2.72
  -1  -1  -2  101.64    2.83
  -1  -1  -2  105.28    2.81
   1   1   2  104.61    2.78
   1   1   2  105.09    2.71
   1   1   2  101.88    2.82
   1   1   2  106.79    2.82
  -2  -1  -2    0.02    0.17
  -2  -1  -2   -0.36    0.15
  -2  -1  -2   -0.46    0.15
  -2  -1  -2   -0.06    0.14
  -2  -1  -2   -0.21    0.06
   2   1   2   -0.12    0.15
   2   1   2   -0.18    0.13
   2   1   2   -0.14    0.06
   2   1   2   -0.04    0.12
   2   1   2    0.50    0.18
  -3  -1  -2   75.97    2.22
  -3  -1  -2   78.44    2.33
  -3  -1  -2   76.57    2.11
   3   1   2   75.32    2.19
   3   1   2   79.21    2.12
   3   1   2   75.67    2.23
   3   1   2   78.67    2.32
   3   1   2   78.33    2.32
   3   1   2   77.80    2.22
  -4  -1  -2   86.23    2.45
  -4  -1  -2   87.67    2.70
   4   1   2   85.62    2.51
   4   1   2   86.47    2.68
   4   1   2   90.49    2.72
   4   1   2   85.78    2.47
   4   1   2   84.57    2.48
   4   1   2   87.09    2.45
  -5  -1  -2    0.63    0.37
  -5  -1  -2    1.32    0.27
   5   1   2    0.55    0.30
   5   1   2    1.58    0.37
   5   1   2    1.39    0.28
   5   1   2    1.92    0.30
  -6  -1  -2   57.07    2.19
  -6  -1  -2   55.40    1.89
   6   1   2   56.34    1.83
   6   1   2   54.02    1.90
   6   1   2   59.29    2.23
   6   1   2   57.71    2.18
   6   1   2   59.09    1.81
  -7  -1  -2    2.01    0.59
  -7  -1  -2    2.10    0.40
   7   1   2    2.05    0.35
   7   1   2    2.33    0.53
   7   1   2    2.16    0.60
   7   1   2    2.64    0.36
  -8  -1  -2    3.56    0.54
  -8  -1  -2    4.06    0.86
   8   1   2    2.74    0.68
   8   1   2    3.13    0.42
  -9  -1  -2   20.75    1.23
   9   1   2   22.50    1.59
 -10  -1  -2    1.31    0.58
  10   1   2    1.41    0.67
 -11  -1  -2    0.72    0.56
  11   1   2    0.43    0.65
   9  -2  -2    1.43    0.72
  -9   2   2    0.16    0.54
   8  -2  -2    0.38    0.52
  -8   2   2    1.02    0.54
   7  -2  -2    2.62    0.75
  -7   2   2    1.09    0.50
   6  -2  -2    1.08    0.52
   6  -2  -2    0.95    0.42
  -6   2   2    1.42    0.52
  -6   2   2    1.87    0.50
   5  -2  -2   28.42    1.38
   5  -2  -2   30.43    1.52
  -5   2   2   27.95    1.34
  -5   2   2   29.52    1.32
   4  -2  -2  158.61    4.82
   4  -2  -2  163.93    4.66
  -4   2   2  165.54    4.61
  -4   2   2  158.61    4.59
   3  -2  -2    1.75    0.39
   3  -2  -2    2.33    0.21
   3  -2  -2    2.05    0.19
   3  -2  -2    2.20    0.38
  -3   2   2    2.27    0.38
  -3   2   2    1.85    0.18
  -3   2   2    1.63    0.30
   2  -2  -2  127.03    3.35
   2  -2  -2  131.99    3.54
   2  -2  -2  130.80    3.70
   2  -2  -2  129.32    3.37
  -2   2   2  125.89    3.57
  -2   2   2  126.90    3.49
  -2   2   2  127.68    3.36
   1  -2  -2  233.07    6.00
   1  -2  -2  228.60    5.84
  -1   2   2  226.30    5.99
  -1   2   2  227.93    5.83
  -1   2   2  224.14    5.84
   0  -2  -2    8.64    0.43
   0  -2  -2    8.78    0.43
   0  -2  -2    8.69    0.40
   0  -2  -2    8.45    0.46
   0   2   2    8.08    0.44
   0   2   2    7.44    0.40
   0   2   2    8.79    0.40
  -1  -2  -2    9.89    0.49
  -1  -2  -2   10.67    0.38
  -1  -2  -2   10.51    0.49
  -1  -2  -2    9.19    0.49
   1   2   2   10.34    0.50
   1   2   2   10.12    0.40
   1   2   2    9.89    0.49
   1   2   2    9.95    0.39
   1   2   2   10.40    0.48
   1   2   2    9.91    0.36
  -2  -2  -2  702.83   17.81
  -2  -2  -2  735.79   17.97
  -2  -2  -2  724.40   17.95
  -2  -2  -2  722.14   17.90
   2   2   2  712.96   17.88
   2   2   2  712.72   17.95
   2   2   2  703.12   17.97
   2   2   2  707.99   17.83
   2   2   2  711.57   17.81
   2   2   2  707.32   17.93
  -3  -2  -2    4.08    0.42
  -3  -2  -2    3.54    0.29
  -3  -2  -2    3.74    0.38
  -3  -2  -2    4.10    0.39
  -3  -2  -2    4.35    0.41
   3   2   2    4.35    0.41
   3   2   2    3.21    0.25
   3   2   2    4.30    0.40
   3   2   2    4.09    0.35
   3   2   2    4.24    0.40
  -4  -2  -2    4.97    0.56
  -4  -2  -2    4.47    0.43
  -4  -2  -2    4.73    0.48
  -4  -2  -2    4.51    0.38
   4   2   2    4.89    0.46
   4   2   2    3.76    0.35
   4   2   2    4.74    0.51
   4   2   2    4.53    0.49
   4   2   2    5.54    0.48
  -5  -2  -2   19.45    1.04
  -5  -2  -2   21.15    0.87
  -5  -2  -2   19.70    0.90
  -5  -2  -2   20.88    0.89
   5   2   2   19.86    0.87
   5   2   2   19.53    0.99
   5   2   2   20.17    0.85
   5   2   2   20.61    1.04
  -6  -2  -2   37.75    1.38
  -6  -2  -2   37.63    1.68
  -6  -2  -2   38.54    1.41
   6   2   2   38.12    1.65
   6   2   2   38.48    1.64
   6   2   2   36.46    1.35
  -7  -2  -2   22.81    1.10
  -7  -2  -2   22.66    1.35
   7   2   2   23.53    1.31
   7   2   2   21.43    0.99
   7   2   2   22.62    0.96
   7   2   2   22.96    1.31
  -8  -2  -2    1.74    0.45
  -8  -2  -2    3.31    0.81
   8   2   2    1.84    0.62
   8   2   2    2.17    0.35
  -9  -2  -2    3.09    0.89
  -9  -2  -2    3.16    0.59
   9   2   2    3.45    0.45
   9   2   2    3.52    0.78
 -10  -2  -2    2.55    0.64
  10   2   2    1.16    0.60
 -11  -2  -2    1.57    0.64
  11   2   2    0.93    0.68
   9  -3  -2    0.84    0.71
  -9   3   2    2.38    0.73
   8  -3  -2    1.02    0.61
  -8   3   2   -0.38    0.51
   7  -3  -2    4.96    0.91
  -7   3   2    4.60    0.77
   6  -3  -2   -0.21    0.37
  -6   3   2   -0.09    0.40
   5  -3  -2    0.10    0.13
   5  -3  -2    0.09    0.32
   5  -3  -2    0.07    0.30
   5  -3  -2   -0.03    0.12
  -5   3   2    0.19    0.29
  -5   3   2    0.00    0.10
  -5   3   2    0.21    0.38
   4  -3  -2   22.26    0.80
   4  -3  -2   23.33    1.28
   4  -3  -2   22.95    1.15
   4  -3  -2   23.45    0.83
  -4   3   2   22.96    0.79
  -4   3   2   23.75    1.14
  -4   3   2   22.50    1.11
   3  -3  -2   84.71    2.73
   3  -3  -2   80.86    2.55
   3  -3  -2   83.49    2.31
   3  -3  -2   81.24    2.28
  -3   3   2   80.78    2.50
  -3   3   2   77.41    2.54
  -3   3   2   79.59    2.27
   2  -3  -2   36.90    1.19
   2  -3  -2   36.12    1.39
   2  -3  -2   37.13    1.21
   2  -3  -2   35.88    1.28
  -2   3   2   34.86    1.18
   1  -3  -2    0.10    0.15
   1  -3  -2    0.28    0.18
   1  -3  -2    0.06    0.14
   1  -3  -2    0.30    0.17
  -1   3   2    0.13    0.19
   0  -3  -2  317.05    7.89
   0  -3  -2  311.99    7.81
   0  -3  -2  272.22    7.87
   0   3   2  311.39    7.90
   0   3   2  310.36    7.80
   0   3   2  309.99    7.87
  -1  -3  -2   34.98    1.20
  -1  -3  -2   33.80    1.17
  -1  -3  -2   34.18    1.21
  -1  -3  -2   33.10    1.05
  -1  -3  -2   34.21    0.97
   1   3   2   33.40    0.96
   1   3   2   35.68    1.19
   1   3   2   32.60    1.15
  -2  -3  -2  218.58    5.86
  -2  -3  -2  226.35    5.57
  -2  -3  -2  214.26    5.85
  -2  -3  -2  229.00    5.77
  -2  -3  -2  234.07    5.87
   2   3   2  222.55    5.57
   2   3   2  221.29    5.74
   2   3   2  209.29    5.82
   2   3   2  216.71    5.81
   2   3   2  219.52    5.70
   2   3   2  212.40    5.83
  -3  -3  -2    2.07    0.35
  -3  -3  -2    2.25    0.26
  -3  -3  -2    2.17    0.32
  -3  -3  -2    2.00    0.35
  -3  -3  -2    2.33    0.26
   3   3   2    2.23    0.35
   3   3   2    2.36    0.26
   3   3   2    2.49    0.33
   3   3   2    2.16    0.35
   3   3   2    2.52    0.37
   3   3   2    2.86    0.30
  -4  -3  -2  128.19    3.56
  -4  -3  -2  124.88    3.44
  -4  -3  -2  125.00    3.62
  -4  -3  -2  121.54    3.50
   4   3   2  124.13    3.48
   4   3   2  121.24    3.55
   4   3   2  125.60    3.54
   4   3   2  123.73    3.59
  -5  -3  -2   18.33    0.81
  -5  -3  -2   17.45    0.84
  -5  -3  -2   17.09    0.96
  -5  -3  -2   17.48    0.88
   5   3   2   16.09    0.92
   5   3   2   18.85    0.91
   5   3   2   16.94    0.83
  -6  -3  -2   45.66    1.62
  -6  -3  -2   45.29    1.63
  -6  -3  -2   45.25    1.64
  -6  -3  -2   45.43    1.87
   6   3   2   46.66    1.85
   6   3   2   46.35    1.78
  -7  -3  -2   53.59    2.23
  -7  -3  -2   56.07    1.91
  -7  -3  -2   51.26    1.91
  -7  -3  -2   54.69    1.86
   7   3   2   53.19    2.13
  -8  -3  -2   26.72    1.29
  -8  -3  -2   27.13    1.21
  -8  -3  -2   24.74    1.61
   8   3   2   26.52    1.51
   8   3   2   29.17    1.17
  -9  -3  -2   -0.70    0.56
  -9  -3  -2    0.09    0.37
   9   3   2    0.32    0.27
   9   3   2    0.08    0.51
 -10  -3  -2    3.86    0.70
  10   3   2    4.04    0.90
 -11  -3  -2    0.22    0.53
  11   3   2    0.04    0.57
  12   3   2    2.27    0.79
   9  -4  -2    4.03    1.04
   8  -4  -2    2.47    0.74
  -8   4   2    3.32    0.81
   7  -4  -2    1.35    0.63
  -7   4   2    0.38    0.49
   6  -4  -2    8.58    1.13
  -6   4   2    7.91    0.89
   5  -4  -2    4.20    0.42
   5  -4  -2    3.36    0.73
   5  -4  -2    3.55    0.64
   5  -4  -2    4.42    0.43
  -5   4   2    5.34    0.81
  -5   4   2    4.73    0.65
   4  -4  -2    2.19    0.35
   4  -4  -2    2.43    0.50
   4  -4  -2    2.10    0.36
   4  -4  -2    1.61    0.50
  -4   4   2    2.33    0.33
  -4   4   2    2.41    0.51
  -4   4   2    1.94    0.43
   3  -4  -2    8.48    0.78
   3  -4  -2    7.04    0.79
   3  -4  -2    6.29    0.49
   3  -4  -2    6.66    0.52
  -3   4   2    7.26    0.55
   1  -4  -2   11.32    0.63
   1  -4  -2   11.07    0.66
   1  -4  -2   10.82    0.64
   1  -4  -2   11.14    0.64
   0  -4  -2    6.17    0.58
   0  -4  -2    4.96    0.35
   0  -4  -2    5.53    0.46
   0   4   2    5.58    0.38
  -1  -4  -2    0.36    0.21
  -1  -4  -2    0.25    0.09
  -1  -4  -2    0.15    0.23
  -1  -4  -2    0.32    0.24
  -1  -4  -2    0.57    0.17
   1   4   2    0.68    0.25
   1   4   2    0.33    0.12
  -2  -4  -2   79.61    2.25
  -2  -4  -2   75.96    2.36
  -2  -4  -2   75.04    2.32
  -2  -4  -2   72.20    2.32
   2   4   2   76.44    2.20
   2   4   2   69.04    2.29
   2   4   2   72.83    2.29
  -3  -4  -2    1.90    0.38
  -3  -4  -2    2.22    0.38
  -3  -4  -2    2.85    0.43
  -3  -4  -2    2.45    0.22
  -3  -4  -2    2.46    0.37
   3   4   2    2.41    0.34
   3   4   2    1.75    0.32
   3   4   2    2.63    0.23
  -4  -4  -2   98.64    2.92
  -4  -4  -2   93.58    2.67
  -4  -4  -2   95.51    2.93
  -4  -4  -2   94.14    2.76
  -4  -4  -2   92.97    2.86
   4   4   2   94.03    2.89
   4   4   2   98.46    2.68
   4   4   2   93.18    3.03
  -5  -4  -2   13.88    0.80
  -5  -4  -2   13.07    0.88
  -5  -4  -2   13.67    0.81
  -5  -4  -2   14.41    0.73
   5   4   2   13.89    0.72
   5   4   2   12.40    0.81
  -6  -4  -2   19.78    1.01
  -6  -4  -2   19.12    1.13
  -6  -4  -2   18.75    1.02
  -6  -4  -2   19.32    0.94
   6   4   2   17.64    0.97
  -7  -4  -2    8.18    0.80
  -7  -4  -2   10.03    1.07
  -7  -4  -2    8.50    0.79
  -7  -4  -2    8.67    0.74
   7   4   2    9.63    0.80
  -8  -4  -2    0.84    0.38
  -8  -4  -2    0.59    0.45
  -8  -4  -2    0.84    0.59
  -8  -4  -2    0.74    0.41
   8   4   2    0.42    0.38
  -9  -4  -2   32.04    1.51
  -9  -4  -2   31.11    1.39
  -9  -4  -2   29.10    1.78
  -9  -4  -2   28.71    1.41
   9   4   2   31.06    1.71
 -10  -4  -2    7.61    0.91
  10   4   2    8.18    1.13
 -11  -4  -2   17.24    1.25
  11   4   2   10.80    1.30
 -12  -4  -2    3.41    0.83
  12   4   2    3.84    0.94
   8  -5  -2    5.27    1.02
  -8   5   2    4.40    0.93
   7  -5  -2    0.29    0.58
  -7   5   2    0.06    0.56
   6  -5  -2    3.71    0.84
  -6   5   2    5.29    0.79
   5  -5  -2    2.78    0.49
   5  -5  -2    3.25    0.75
   5  -5  -2    3.03    0.47
  -5   5   2    3.34    0.63
   4  -5  -2    0.81    0.36
   4  -5  -2    1.03    0.41
   4  -5  -2    0.63    0.34
   4  -5  -2    0.50    0.44
  -4   5   2    1.05    0.42
   3  -5  -2    0.06    0.25
   3  -5  -2    0.31    0.29
   3  -5  -2    0.20    0.28
   3  -5  -2    0.09    0.31
   2  -5  -2    0.44    0.29
   2  -5  -2    0.17    0.29
   2  -5  -2    0.15    0.29
   2  -5  -2    0.37    0.32
   1  -5  -2    0.57    0.32
   1  -5  -2    0.72    0.27
   1  -5  -2    1.07    0.31
   1  -5  -2    1.04    0.35
   0  -5  -2    2.72    0.47
   0  -5  -2    2.41    0.31
   0  -5  -2    4.14    0.57
   0   5   2    2.66    0.34
  -1  -5  -2   12.08    0.76
  -1  -5  -2   11.22    0.64
  -1  -5  -2   13.39    0.81
  -1  -5  -2   12.88    0.48
  -1  -5  -2   11.74    0.78
   1   5   2   12.03    0.48
  -2  -5  -2    1.81    0.40
  -2  -5  -2    1.93    0.42
  -2  -5  -2    1.34    0.29
  -2  -5  -2    1.98    0.43
  -3  -5  -2   72.93    2.39
  -3  -5  -2   69.72    2.32
  -3  -5  -2   67.28    2.26
  -3  -5  -2   70.34    2.34
  -4  -5  -2    0.07    0.14
  -4  -5  -2    0.54    0.35
  -4  -5  -2    0.00    0.32
  -4  -5  -2    0.11    0.17
  -4  -5  -2    0.30    0.30
  -4  -5  -2    0.45    0.30
   4   5   2   -0.07    0.11
  -5  -5  -2    1.08    0.28
  -5  -5  -2    1.28    0.45
  -5  -5  -2    1.27    0.43
  -5  -5  -2    1.40    0.43
   5   5   2    1.58    0.30
  -6  -5  -2    0.00    0.20
  -6  -5  -2    0.03    0.36
  -6  -5  -2   -0.40    0.29
  -6  -5  -2   -0.14    0.32
   6   5   2    0.07    0.24
  -7  -5  -2    7.08    0.69
  -7  -5  -2    6.22    0.76
  -7  -5  -2    5.99    0.75
  -7  -5  -2    6.31    0.91
   7   5   2    6.59    0.73
  -8  -5  -2    1.57    0.68
  -8  -5  -2    1.09    0.52
  -8  -5  -2    1.25    0.52
  -8  -5  -2    0.84    0.37
   8   5   2    0.56    0.43
  -9  -5  -2    0.32    0.61
  -9  -5  -2    1.02    0.49
  -9  -5  -2    1.07    0.52
  -9  -5  -2   -0.24    0.36
   9   5   2    0.03    0.40
 -10  -5  -2   10.97    1.46
 -10  -5  -2   14.07    1.20
 -10  -5  -2   14.05    1.64
  10   5   2   11.79    1.26
 -11  -5  -2    0.34    0.50
  11   5   2    1.67    0.65
 -12  -5  -2    6.05    0.97
  12   5   2    5.05    1.05
   7  -6  -2    4.35    0.92
  -7   6   2    4.86    0.91
   6  -6  -2    1.49    0.62
  -6   6   2    1.15    0.62
   5  -6  -2    2.37    0.73
   5  -6  -2    2.24    0.69
  -5   6   2    3.09    0.67
   4  -6  -2   11.77    0.89
   4  -6  -2   12.69    0.89
   4  -6  -2    9.07    1.05
   3  -6  -2    3.57    0.62
   3  -6  -2    4.38    0.69
   3  -6  -2    3.51    0.61
   3  -6  -2    3.09    0.61
   2  -6  -2    3.50    0.57
   2  -6  -2    3.73    0.61
   2  -6  -2    3.13    0.56
   2  -6  -2    4.00    0.64
   1  -6  -2   13.76    0.85
   1  -6  -2   13.24    0.91
   1  -6  -2   13.46    0.92
   1  -6  -2   14.05    0.81
   0  -6  -2   33.93    1.23
   0  -6  -2   35.07    1.52
   0  -6  -2   32.88    1.46
  -1  -6  -2    3.41    0.47
  -1  -6  -2    2.94    0.56
  -1  -6  -2    3.14    0.25
  -1  -6  -2    3.32    0.57
   1   6   2    3.39    0.30
  -2  -6  -2    0.19    0.29
  -2  -6  -2    0.69    0.37
  -2  -6  -2    0.31    0.25
  -2  -6  -2    0.23    0.32
  -3  -6  -2   21.59    1.13
  -3  -6  -2   21.09    1.14
  -3  -6  -2   21.82    1.19
  -3  -6  -2   21.39    1.08
  -4  -6  -2  222.11    6.31
  -4  -6  -2  221.73    6.24
  -4  -6  -2  228.39    6.26
  -4  -6  -2  219.40    6.23
  -4  -6  -2  214.17    5.56
   4   6   2  222.59    5.56
  -5  -6  -2   57.80    2.19
  -5  -6  -2   62.63    2.29
  -5  -6  -2   63.45    2.27
  -5  -6  -2   56.88    2.03
  -5  -6  -2   57.62    1.79
  -5  -6  -2   61.74    2.29
   5   6   2   60.77    1.78
  -6  -6  -2    0.44    0.28
  -6  -6  -2    0.28    0.43
  -6  -6  -2    0.57    0.41
  -6  -6  -2   -0.08    0.40
   6   6   2    0.33    0.23
  -7  -6  -2   27.67    1.62
  -7  -6  -2   35.77    1.66
  -7  -6  -2   30.86    1.43
  -7  -6  -2   31.33    1.53
   7   6   2   36.32    1.42
  -8  -6  -2   46.04    2.20
  -8  -6  -2   44.23    1.91
  -8  -6  -2   45.55    1.88
  -8  -6  -2   42.11    1.90
   8   6   2   43.52    1.82
  -9  -6  -2    0.11    0.39
  -9  -6  -2    0.43    0.56
  -9  -6  -2    0.01    0.52
  -9  -6  -2   -0.11    0.57
   9   6   2    0.93    0.48
 -10  -6  -2    5.09    0.82
 -10  -6  -2    4.28    0.79
 -10  -6  -2    4.64    0.79
 -10  -6  -2    5.46    1.18
  10   6   2    3.00    0.67
 -11  -6  -2   47.12    2.23
 -12  -6  -2    2.36    0.74
  12   6   2    3.20    0.84
   6  -7  -2    1.90    0.71
  -6   7   2    0.94    0.64
   5  -7  -2    1.08    0.59
  -5   7   2    1.05    0.55
   4  -7  -2   -0.38    0.31
   4  -7  -2    1.16    0.57
   4  -7  -2   -0.20    0.28
   3  -7  -2    0.79    0.46
   3  -7  -2    0.59    0.51
   3  -7  -2   -0.21    0.42
   2  -7  -2   26.29    1.43
   2  -7  -2   24.22    1.33
   2  -7  -2   29.27    1.44
   2  -7  -2   27.32    1.45
   1  -7  -2   77.02    2.69
   1  -7  -2   77.07    2.77
   1  -7  -2   75.87    2.65
   1  -7  -2   72.66    2.48
   0  -7  -2   23.60    1.33
   0  -7  -2   23.31    1.29
   0  -7  -2   23.70    1.00
  -1  -7  -2   50.73    1.52
  -1  -7  -2   50.16    1.91
  -1  -7  -2   51.32    2.09
  -1  -7  -2   51.91    2.04
   1   7   2   49.34    1.51
  -2  -7  -2   53.88    2.14
  -2  -7  -2   49.69    2.04
  -2  -7  -2   52.06    2.09
  -2  -7  -2   50.38    1.94
  -3  -7  -2    9.66    0.77
  -3  -7  -2   10.21    0.84
  -3  -7  -2    9.16    0.92
  -3  -7  -2    8.99    0.95
  -4  -7  -2    5.39    0.80
  -4  -7  -2    4.79    0.75
  -4  -7  -2    5.03    0.65
  -4  -7  -2    4.94    0.71
  -5  -7  -2    3.38    0.61
  -5  -7  -2    4.56    0.75
  -5  -7  -2    4.06    0.29
  -5  -7  -2    5.13    0.81
  -5  -7  -2    5.07    0.73
   5   7   2    4.64    0.27
  -6  -7  -2  102.10    3.22
  -6  -7  -2  103.89    3.52
  -6  -7  -2   98.62    3.45
  -6  -7  -2  102.06    3.40
   6   7   2   97.14    2.84
  -7  -7  -2    8.89    0.84
  -7  -7  -2    8.07    1.00
  -7  -7  -2    8.72    1.09
  -7  -7  -2    8.16    1.06
   7   7   2    8.07    0.63
  -8  -7  -2   -0.12    0.61
  -8  -7  -2    0.57    0.45
  -8  -7  -2    0.13    0.54
  -8  -7  -2   -0.35    0.47
   8   7   2    0.54    0.33
  -9  -7  -2    2.22    0.74
  -9  -7  -2    1.23    0.76
  -9  -7  -2    1.95    0.59
  -9  -7  -2    1.24    0.69
   9   7   2    2.17    0.54
 -10  -7  -2    2.33    0.69
 -10  -7  -2    0.09    0.63
 -10  -7  -2    1.42    0.67
 -10  -7  -2   -0.10    0.76
  10   7   2    1.33    0.54
 -11  -7  -2    0.18    0.58
  11   7   2    1.13    0.57
   6  -8  -2    1.48    0.70
  -6   8   2    0.05    0.60
   5  -8  -2    4.93    0.92
  -5   8   2    4.22    0.82
   4  -8  -2    0.22    0.56
   4  -8  -2    0.39    0.51
   4  -8  -2    0.60    0.56
   3  -8  -2   12.30    1.17
   3  -8  -2   11.10    1.15
   3  -8  -2   10.11    1.06
   2  -8  -2   22.09    1.39
   2  -8  -2   22.87    1.49
   2  -8  -2   25.54    1.35
   1  -8  -2    2.06    0.67
   1  -8  -2    1.85    0.46
   1  -8  -2    1.92    0.67
   0  -8  -2    8.63    1.04
   0  -8  -2    9.87    1.10
   0  -8  -2    8.76    0.63
  -1  -8  -2    2.75    0.70
  -1  -8  -2    2.67    0.31
  -1  -8  -2    3.00    0.55
  -1  -8  -2    3.57    0.75
   1   8   2    3.11    0.35
  -2  -8  -2    5.43    0.83
  -2  -8  -2    4.59    0.81
  -2  -8  -2    3.46    0.60
  -2  -8  -2    4.62    0.81
  -3  -8  -2    3.08    0.70
  -3  -8  -2    3.84    0.65
  -3  -8  -2    3.53    0.74
  -3  -8  -2    2.36    0.64
  -4  -8  -2   33.22    1.72
  -4  -8  -2   28.51    1.58
  -4  -8  -2   30.85    1.65
  -4  -8  -2   31.13    1.57
  -5  -8  -2    0.80    0.50
  -5  -8  -2    0.65    0.45
  -5  -8  -2   -0.57    0.50
  -5  -8  -2   -0.06    0.55
  -6  -8  -2    0.62    0.61
  -6  -8  -2    1.41    0.58
  -6  -8  -2    0.28    0.44
  -6  -8  -2    0.60    0.63
   6   8   2    1.40    0.22
  -7  -8  -2   24.23    1.32
  -7  -8  -2   23.34    1.56
  -7  -8  -2   23.40    1.54
  -7  -8  -2   22.03    1.55
   7   8   2   23.79    0.97
  -8  -8  -2    0.34    0.56
  -8  -8  -2   -0.05    0.60
  -8  -8  -2    0.08    0.70
  -8  -8  -2   -0.21    0.42
   8   8   2    0.46    0.32
  -9  -8  -2    0.95    0.72
  -9  -8  -2    1.41    0.60
  -9  -8  -2    1.10    0.81
  -9  -8  -2    0.29    0.65
   9   8   2    1.81    0.50
 -10  -8  -2    4.13    1.14
 -10  -8  -2    4.63    0.81
 -10  -8  -2    3.60    0.97
 -10  -8  -2    2.92    0.88
 -11  -8  -2    2.14    0.73
   5  -9  -2    3.23    0.80
  -5   9   2    2.48    0.79
   4  -9  -2    5.88    0.93
   3  -9  -2    0.04    0.63
   3  -9  -2   -0.54    0.54
   3  -9  -2    1.13    0.56
   2  -9  -2    5.79    1.03
   2  -9  -2    5.57    0.75
   2  -9  -2    6.34    1.07
   1  -9  -2   17.12    1.34
   1  -9  -2   16.55    1.35
   1  -9  -2   15.32    0.97
   0  -9  -2    0.66    0.45
   0  -9  -2   -0.24    0.55
   0  -9  -2    0.48    0.29
   0  -9  -2   -0.79    0.55
  -1  -9  -2    2.60    0.77
  -1  -9  -2    3.45    0.83
  -1  -9  -2    2.84    0.63
  -2  -9  -2    0.76    0.64
  -2  -9  -2    0.40    0.59
  -2  -9  -2    0.46    0.57
  -2  -9  -2    1.26    0.50
  -3  -9  -2    6.53    0.85
  -3  -9  -2    7.20    0.97
  -3  -9  -2    8.22    1.11
  -3  -9  -2    7.33    1.05
  -4  -9  -2   -1.01    0.54
  -4  -9  -2   -0.30    0.35
  -4  -9  -2   -0.31    0.44
  -4  -9  -2    0.05    0.42
  -5  -9  -2   20.75    1.38
  -5  -9  -2   19.95    1.39
  -5  -9  -2   23.10    1.53
  -5  -9  -2   18.57    1.52
  -6  -9  -2    0.68    0.68
  -6  -9  -2    0.80    0.56
  -6  -9  -2   -0.09    0.66
  -6  -9  -2    0.44    0.56
  -7  -9  -2   -0.77    0.59
  -7  -9  -2   -0.05    0.67
  -7  -9  -2    0.72    0.55
  -7  -9  -2   -0.28    0.48
  -8  -9  -2   21.39    1.56
  -8  -9  -2   20.08    1.31
  -8  -9  -2   19.99    1.64
  -8  -9  -2   18.03    1.53
  -9  -9  -2   -0.29    0.43
  -9  -9  -2    0.42    0.86
  -9  -9  -2   -0.67    0.66
  -9  -9  -2   -0.78    0.69
 -10  -9  -2    3.88    0.80
 -10  -9  -2    2.98    0.95
 -10  -9  -2    2.23    0.92
 -10  -9  -2    2.00    1.07
 -11  -9  -2    1.20    0.66
   3 -10  -2   -0.70    0.64
   3 -10  -2   -1.43    0.64
   2 -10  -2    6.00    1.08
   2 -10  -2    3.96    1.01
   1 -10  -2    1.86    0.82
   1 -10  -2    0.59    0.69
   0 -10  -2    1.27    0.55
   0 -10  -2   -0.48    0.61
   0 -10  -2    1.16    0.80
  -1 -10  -2    1.08    0.55
  -1 -10  -2    2.48    0.83
  -1 -10  -2    2.52    0.78
  -1 -10  -2    2.45    0.81
  -2 -10  -2    1.79    0.57
  -2 -10  -2    0.96    0.69
  -2 -10  -2    1.33    0.78
  -2 -10  -2    1.76    0.75
  -3 -10  -2   12.59    1.37
  -3 -10  -2   12.19    1.23
  -3 -10  -2   11.60    1.33
  -3 -10  -2   10.14    1.30
  -4 -10  -2   -0.70    0.55
  -4 -10  -2   -0.30    0.45
  -4 -10  -2    0.17    0.70
  -4 -10  -2    0.79    0.65
  -5 -10  -2    0.36    0.65
  -5 -10  -2    0.79    0.81
  -5 -10  -2    0.55    0.75
  -5 -10  -2    0.65    0.57
  -6 -10  -2   -0.35    0.70
  -6 -10  -2   -1.17    0.69
  -6 -10  -2    0.31    0.59
  -6 -10  -2   -0.52    0.51
  -7 -10  -2    0.19    0.61
  -7 -10  -2    0.52    0.81
  -7 -10  -2   -0.33    0.73
  -7 -10  -2   -0.81    0.54
  -8 -10  -2    1.71    0.91
  -8 -10  -2    1.24    0.97
  -8 -10  -2    0.34    0.70
  -9 -10  -2    5.61    1.24
  -9 -10  -2    3.76    1.07
  -9 -10  -2    3.72    1.07
 -10 -10  -2    5.86    1.20
 -10 -10  -2    6.39    1.06
 -10 -10  -2    5.09    1.23
   2 -11  -2    1.48    0.86
   2 -11  -2    3.19    1.07
   1 -11  -2    0.33    0.54
   1 -11  -2   -0.76    0.71
   1 -11  -2   -0.32    0.69
   0 -11  -2    0.22    0.85
   0 -11  -2    0.89    0.86
   0 -11  -2    0.30    0.57
  -1 -11  -2    0.22    0.71
  -1 -11  -2   -0.30    0.67
  -1 -11  -2    0.15    0.87
  -1 -11  -2   -0.83    0.43
  -2 -11  -2    0.60    0.54
  -2 -11  -2    1.65    0.92
  -2 -11  -2   -0.32    0.71
  -2 -11  -2    0.30    0.71
  -3 -11  -2   12.17    1.47
  -3 -11  -2    9.27    1.33
  -3 -11  -2   10.07    1.44
  -3 -11  -2    9.49    1.14
  -4 -11  -2   -0.23    0.50
  -4 -11  -2    1.14    0.74
  -4 -11  -2    0.27    0.78
  -4 -11  -2   -0.84    0.63
  -5 -11  -2    0.24    0.63
  -5 -11  -2    0.33    0.65
  -5 -11  -2   -0.02    0.77
  -5 -11  -2    0.76    0.82
  -6 -11  -2    1.35    0.68
  -6 -11  -2    0.60    0.89
  -6 -11  -2    2.89    0.83
  -6 -11  -2    1.34    0.93
  -7 -11  -2    6.40    1.04
  -7 -11  -2    7.61    1.34
  -7 -11  -2    5.93    1.10
  -7 -11  -2    7.65    1.41
  -8 -11  -2    2.89    0.92
  -8 -11  -2    1.73    1.04
  -8 -11  -2    1.34    0.94
  -8 -11  -2    3.07    0.89
  -9 -11  -2    1.83    0.94
  -9 -11  -2    2.94    1.13
  -9 -11  -2    2.23    1.16
   0 -12  -2    0.40    0.86
   0 -12  -2    2.68    1.12
   0 -12  -2    0.72    0.74
   0 -12  -2    0.15    0.89
  -1 -12  -2    0.83    0.93
  -1 -12  -2    0.19    0.58
  -1 -12  -2    1.34    0.91
  -1 -12  -2   -0.83    0.75
  -2 -12  -2    0.18    0.88
  -2 -12  -2    1.13    0.88
  -2 -12  -2    1.81    0.68
  -2 -12  -2   -0.05    0.81
  -3 -12  -2   -0.07    0.82
  -3 -12  -2    0.40    0.63
  -3 -12  -2   -0.06    0.84
  -3 -12  -2    0.66    0.92
  -4 -12  -2    6.34    1.09
  -4 -12  -2    4.37    1.14
  -4 -12  -2    7.33    1.36
  -4 -12  -2    7.47    1.30
  -5 -12  -2    1.44    0.79
  -5 -12  -2    1.62    1.01
  -5 -12  -2   -0.27    0.83
  -5 -12  -2    0.40    0.67
  -6 -12  -2    5.76    1.36
  -6 -12  -2    4.96    1.27
  -6 -12  -2    6.87    1.19
  -6 -12  -2    5.73    1.08
  -7 -12  -2    7.28    1.27
  -7 -12  -2    4.81    1.37
  -7 -12  -2    8.15    1.50
  -7 -12  -2    6.37    1.14
  -8 -12  -2   -0.97    0.98
  -8 -12  -2    0.37    0.77
  -8 -12  -2    0.89    1.07
  -8 -12  -2    0.34    0.77
  -4 -13  -2    0.18    0.76
  -4 -13  -2    0.06    0.81
  -4 -13  -2    0.00    0.94
  -4 -13  -2    0.63    1.07
  -5 -13  -2    4.71    1.39
  -5 -13  -2    4.39    1.11
  -5 -13  -2    3.56    1.29
  -5 -13  -2    4.26    1.13
  -5 -11   3    2.41    1.16
  -5 -11   3    2.96    1.18
  -4 -11   3    5.40    1.34
  -4 -11   3    5.21    1.13
  -4 -11   3    2.39    1.16
  -3 -11   3    5.99    1.20
  -3 -11   3    5.76    1.34
  -3 -11   3    5.22    1.31
  -2 -11   3    3.88    1.16
  -2 -11   3    1.95    1.09
  -1 -11   3    2.07    1.09
  -1 -11   3    2.07    1.15
  -7 -10   3    7.64    1.39
  -7 -10   3    9.45    1.50
  -6 -10   3    0.53    0.95
  -6 -10   3   -1.09    0.94
  -5 -10   3   -0.29    0.87
  -5 -10   3    2.04    1.06
  -5 -10   3    2.20    0.81
  -4 -10   3   -0.03    0.98
  -4 -10   3    0.57    0.70
  -4 -10   3   -0.73    0.76
  -3 -10   3    1.86    1.00
  -3 -10   3    0.50    0.67
  -3 -10   3   -0.08    0.60
  -3 -10   3   -0.38    0.80
  -2 -10   3    2.36    0.96
  -2 -10   3    0.40    0.68
  -1 -10   3   -0.27    0.79
  -1 -10   3   -0.22    0.59
   0 -10   3    8.18    1.30
   0 -10   3    8.41    1.44
   1 -10   3    1.29    0.94
   1 -10   3    1.17    0.77
   2 -10   3   -0.75    0.95
   2 -10   3    0.98    0.74
  -8  -9   3    3.96    0.82
  -8  -9   3    1.99    1.00
  -8  -9   3    3.05    1.08
  -7  -9   3    5.71    0.87
  -7  -9   3    5.63    1.21
  -7  -9   3    4.11    1.07
  -6  -9   3   17.71    1.76
  -6  -9   3   15.52    1.74
  -5  -9   3    4.50    1.06
  -5  -9   3    3.44    1.03
  -5  -9   3    6.73    0.92
  -4  -9   3    0.41    0.79
  -4  -9   3   -0.26    0.58
  -4  -9   3   -0.97    0.71
  -4  -9   3   -1.02    0.52
  -3  -9   3    6.27    1.11
  -3  -9   3    6.36    1.04
  -2  -9   3    0.93    0.62
  -2  -9   3   -0.28    0.67
  -1  -9   3    0.00    0.60
  -1  -9   3   -0.09    0.69
  -1  -9   3   -0.38    0.51
   0  -9   3    0.72    0.77
   0  -9   3    0.41    0.53
   0  -9   3    0.55    0.45
   1  -9   3   35.98    2.19
   1  -9   3   42.42    2.27
   1  -9   3   36.94    1.83
   2  -9   3   -1.02    0.75
   2  -9   3    0.11    0.52
   3  -9   3   -0.05    0.82
   3  -9   3   -0.08    0.54
   4  -9   3    1.37    0.75
   4  -9   3    0.60    0.88
  -9  -8   3    1.65    0.70
  -8  -8   3   15.13    1.57
  -8  -8   3   16.84    1.39
  -8  -8   3   11.62    1.38
   7   8  -3   14.04    1.08
  -7  -8   3   14.58    1.23
  -7  -8   3   13.63    1.43
  -7  -8   3   15.98    1.59
  -6  -8   3    0.60    0.41
  -6  -8   3    0.39    0.77
  -6  -8   3    0.39    0.49
  -6  -8   3    0.74    0.77
  -5  -8   3    3.16    0.77
  -5  -8   3    4.03    0.96
  -5  -8   3    4.71    0.75
  -5  -8   3    3.83    0.94
  -5  -8   3    4.27    0.65
  -4  -8   3    0.42    0.56
  -4  -8   3    0.94    0.43
  -4  -8   3    1.23    0.60
  -4  -8   3    0.42    0.68
  -3  -8   3   -0.32    0.30
  -3  -8   3    0.48    0.53
  -3  -8   3   -0.27    0.58
  -2  -8   3    0.78    0.66
  -2  -8   3    2.17    0.69
  -2  -8   3    1.07    0.43
  -1  -8   3   21.86    1.17
  -1  -8   3   22.73    1.51
  -1  -8   3   19.77    1.49
   0  -8   3   12.19    1.12
   0  -8   3    8.09    1.18
   0  -8   3   11.55    1.33
   1  -8   3    0.90    0.48
   1  -8   3    0.10    0.52
   1  -8   3    0.89    0.68
   2  -8   3   10.11    1.35
   2  -8   3    6.55    0.98
   3  -8   3    6.41    1.19
   3  -8   3    6.31    1.02
   4  -8   3    4.66    1.11
   4  -8   3    3.31    0.87
   5  -8   3    0.56    0.97
   5  -8   3    0.70    0.71
   9   7  -3    3.67    0.82
  -9  -7   3    3.41    0.77
   8   7  -3    4.27    0.76
  -8  -7   3    5.02    0.98
  -8  -7   3    2.67    0.83
  -8  -7   3    7.54    0.98
   7   7  -3   -0.45    0.34
  -7  -7   3    0.04    0.45
  -7  -7   3    0.20    0.70
  -7  -7   3   -0.45    0.65
   6   7  -3   11.78    0.91
  -6  -7   3   12.58    1.39
  -6  -7   3   12.52    1.08
  -6  -7   3   10.62    1.27
  -6  -7   3   12.83    1.30
  -6  -7   3   12.18    1.35
  -5  -7   3   17.11    1.06
  -5  -7   3   16.38    1.00
  -5  -7   3   17.09    1.31
  -5  -7   3   15.16    1.32
  -5  -7   3   17.14    1.38
  -5  -7   3   16.13    1.05
  -4  -7   3    0.78    0.37
  -4  -7   3    0.12    0.34
  -4  -7   3    0.30    0.46
  -4  -7   3    0.46    0.44
  -4  -7   3    0.62    0.62
  -3  -7   3   71.25    2.41
  -3  -7   3   70.64    2.80
  -3  -7   3   69.22    2.77
  -2  -7   3   17.63    1.30
  -2  -7   3   18.42    1.03
  -2  -7   3   17.92    1.28
  -1  -7   3    4.87    0.69
  -1  -7   3    5.52    0.91
  -1  -7   3    4.51    0.81
   0  -7   3   38.82    1.94
   0  -7   3   38.41    1.66
   0  -7   3   38.73    1.95
   1  -7   3    0.71    0.60
   1  -7   3    0.18    0.40
   2  -7   3    1.52    0.72
   2  -7   3    2.33    0.63
   3  -7   3   10.89    1.26
   3  -7   3   15.47    1.53
   4  -7   3    1.52    0.65
   4  -7   3    1.03    0.70
   5  -7   3    2.75    0.84
   5  -7   3    4.14    0.98
  -6   7  -3    0.46    0.53
   6  -7   3    0.69    0.69
   6  -7   3    1.09    0.77
  10   6  -3    0.93    0.61
 -10  -6   3    0.41    0.59
   9   6  -3    6.61    0.95
  -9  -6   3    9.35    1.14
   8   6  -3    0.92    0.52
  -8  -6   3    1.45    0.69
  -8  -6   3    1.22    0.62
  -8  -6   3    0.64    0.66
   7   6  -3    7.48    0.92
  -7  -6   3    9.22    1.09
  -7  -6   3    7.38    0.98
  -7  -6   3    8.28    0.93
   6   6  -3   31.81    1.52
  -6  -6   3   27.30    1.59
  -6  -6   3   28.61    1.77
  -6  -6   3   31.03    1.50
  -6  -6   3   33.30    1.73
   5   6  -3    4.29    0.64
  -5  -6   3    3.33    0.49
  -5  -6   3    3.77    0.80
  -5  -6   3    3.91    0.63
  -5  -6   3    3.75    0.77
  -5  -6   3    4.41    0.83
  -4  -6   3   38.41    1.51
  -4  -6   3   36.37    1.56
  -4  -6   3   39.30    1.80
  -4  -6   3   37.03    1.83
  -4  -6   3   36.18    1.53
  -3  -6   3   35.58    1.75
  -3  -6   3   37.91    1.50
  -3  -6   3   37.27    1.76
  -3  -6   3   37.58    1.53
  -2  -6   3    3.89    0.66
  -2  -6   3    5.28    0.83
  -2  -6   3    7.18    0.73
  -1  -6   3    0.54    0.32
  -1  -6   3    0.19    0.32
  -1  -6   3    0.24    0.47
   0  -6   3   22.24    1.32
   0  -6   3   21.43    1.11
   0  -6   3   21.75    1.31
   1  -6   3    6.06    0.87
   1  -6   3    7.37    0.86
   1  -6   3    7.55    0.98
   2  -6   3    0.99    0.47
   2  -6   3   -0.06    0.43
   2  -6   3    0.33    0.49
   3  -6   3   15.70    1.46
   3  -6   3    9.53    1.08
   4  -6   3    4.50    0.85
   4  -6   3    6.14    0.97
  -5   6  -3    9.81    0.92
   5  -6   3   10.84    1.35
   5  -6   3   14.21    1.39
  -6   6  -3    1.60    0.52
   6  -6   3    1.78    0.79
   6  -6   3    2.47    0.82
  -7   6  -3    1.23    0.57
   7  -6   3    0.92    0.78
  10   5  -3    4.77    0.95
 -10  -5   3    4.59    0.90
   9   5  -3    2.32    0.69
  -9  -5   3    0.86    0.57
   8   5  -3    1.01    0.53
  -8  -5   3    1.68    0.77
  -8  -5   3    1.76    0.60
  -8  -5   3    1.00    0.66
   7   5  -3   10.48    1.11
  -7  -5   3   10.32    1.02
  -7  -5   3    8.92    0.94
  -7  -5   3   11.21    1.03
   6   5  -3   12.47    0.94
  -6  -5   3   12.74    1.07
  -6  -5   3   11.10    1.17
  -6  -5   3   14.42    0.97
  -6  -5   3   12.92    1.04
   5   5  -3   13.30    0.89
   5   5  -3   12.70    0.98
  -5  -5   3   13.78    0.89
  -5  -5   3   13.54    0.70
  -5  -5   3   12.97    1.04
  -5  -5   3   13.02    1.24
  -5  -5   3   12.16    1.00
   4   5  -3   34.86    1.44
   4   5  -3   32.63    1.60
  -4  -5   3   31.08    1.51
  -4  -5   3   34.16    1.26
  -4  -5   3   31.97    1.36
  -4  -5   3   31.46    1.61
   3   5  -3   43.90    1.84
  -3  -5   3   41.93    1.78
  -3  -5   3   42.52    1.64
  -3  -5   3   40.10    1.79
  -3  -5   3   43.40    1.58
  -2  -5   3    0.03    0.28
  -2  -5   3    0.10    0.28
  -2  -5   3    0.14    0.37
  -1  -5   3   68.77    2.26
  -1  -5   3   69.29    2.49
  -1  -5   3   66.38    2.46
   0  -5   3   44.70    1.87
   0  -5   3   46.91    1.92
   0  -5   3   44.82    1.70
   1  -5   3    8.93    0.72
   1  -5   3    9.84    0.98
   1  -5   3    7.97    0.87
   2  -5   3   10.03    0.85
   2  -5   3   12.41    1.16
   2  -5   3   11.49    0.92
   3  -5   3    2.43    0.63
   3  -5   3    1.69    0.54
   3  -5   3    1.07    0.49
   4  -5   3    3.48    0.70
   4  -5   3    3.54    0.72
  -5   5  -3   -0.10    0.34
   5  -5   3    1.11    0.58
   5  -5   3    0.36    0.56
  -6   5  -3   10.73    0.94
   6  -5   3   14.96    1.36
   6  -5   3   11.16    1.37
  -7   5  -3    2.99    0.62
   7  -5   3    2.73    0.73
   7  -5   3    1.98    0.75
  -8   5  -3   -0.07    0.45
   8  -5   3    0.17    0.61
  10   4  -3    0.58    0.56
 -10  -4   3    0.86    0.70
   9   4  -3    0.23    0.50
  -9  -4   3    0.78    0.55
   8   4  -3    2.94    0.69
  -8  -4   3    3.60    0.69
   7   4  -3   12.67    1.03
  -7  -4   3   12.53    0.89
  -7  -4   3   10.25    0.88
  -7  -4   3   12.70    1.06
   6   4  -3    2.57    0.60
   6   4  -3    3.51    0.65
  -6  -4   3    3.14    0.55
  -6  -4   3    1.61    0.56
  -6  -4   3    1.59    0.52
  -6  -4   3    3.14    0.60
   5   4  -3   -0.05    0.27
   5   4  -3    0.14    0.31
  -5  -4   3    0.18    0.38
  -5  -4   3    0.24    0.38
  -5  -4   3   -0.14    0.24
  -5  -4   3   -0.44    0.39
   4   4  -3   29.11    1.40
   4   4  -3   29.15    1.30
  -4  -4   3   27.08    1.39
  -4  -4   3   28.91    1.31
  -4  -4   3   28.02    1.21
  -4  -4   3   29.14    1.01
   3   4  -3    0.07    0.23
   3   4  -3    0.12    0.27
  -3  -4   3    0.23    0.38
  -3  -4   3    0.40    0.22
  -3  -4   3    0.36    0.32
   2   4  -3    0.25    0.23
  -2  -4   3    0.02    0.23
  -2  -4   3   -0.41    0.25
  -2  -4   3    0.22    0.18
  -2  -4   3   -0.15    0.21
  -1  -4   3   80.20    2.70
  -1  -4   3   82.90    2.57
  -1  -4   3   84.42    2.74
   0  -4   3   26.49    1.25
   0  -4   3   26.49    1.14
   0  -4   3   25.09    1.23
   1  -4   3    7.63    0.82
   1  -4   3    6.12    0.74
   1  -4   3    7.25    0.73
   2  -4   3    2.18    0.49
   2  -4   3    1.72    0.43
   2  -4   3    2.34    0.51
   3  -4   3   -0.10    0.34
   3  -4   3   -0.19    0.30
   3  -4   3    0.30    0.35
   4  -4   3    0.47    0.41
   4  -4   3    0.48    0.40
   4  -4   3    0.19    0.37
  -5   4  -3    0.74    0.35
   5  -4   3    1.24    0.63
   5  -4   3    0.24    0.44
   5  -4   3    0.39    0.47
  -6   4  -3    1.61    0.46
   6  -4   3    2.53    0.62
   6  -4   3    1.70    0.64
  -7   4  -3    0.46    0.40
   7  -4   3    0.73    0.57
   7  -4   3    0.68    0.48
  -8   4  -3    0.93    0.49
   8  -4   3   -0.27    0.53
  -9   4  -3   -0.49    0.47
   9  -4   3    0.35    0.71
  10   3  -3    4.01    0.97
 -10  -3   3    2.75    0.79
   9   3  -3    1.61    0.70
  -9  -3   3    0.06    0.54
   8   3  -3   22.19    1.49
  -8  -3   3   21.92    1.36
   7   3  -3    7.54    1.00
  -7  -3   3    7.32    0.66
  -7  -3   3    7.06    0.65
  -7  -3   3    7.26    0.81
   6   3  -3   21.15    1.25
   6   3  -3   22.02    1.32
  -6  -3   3   23.88    1.06
  -6  -3   3   22.85    1.07
  -6  -3   3   22.82    1.37
  -6  -3   3   22.45    1.19
   5   3  -3    5.29    0.71
   5   3  -3    3.97    0.64
  -5  -3   3    4.44    0.58
  -5  -3   3    3.68    0.51
  -5  -3   3    4.16    0.54
  -5  -3   3    3.35    0.58
   4   3  -3    0.66    0.30
   4   3  -3    0.66    0.33
  -4  -3   3    0.58    0.36
  -4  -3   3    0.71    0.37
  -4  -3   3    1.23    0.29
   3   3  -3    5.54    0.66
   3   3  -3    6.18    0.65
  -3  -3   3    5.03    0.47
  -3  -3   3    5.04    0.33
  -3  -3   3    3.96    0.53
  -3  -3   3    5.32    0.60
   2   3  -3  114.63    3.35
   2   3  -3  113.73    3.44
  -2  -3   3  111.42    3.36
  -2  -3   3  114.77    3.44
  -2  -3   3  115.20    3.22
  -1  -3   3   31.16    1.24
  -1  -3   3   33.21    1.33
  -1  -3   3   31.93    1.09
  -1  -3   3   32.17    1.30
   0   3  -3    1.69    0.23
   0  -3   3    1.87    0.36
   0  -3   3    2.18    0.42
   0  -3   3    2.11    0.39
   1  -3   3    0.67    0.28
   1  -3   3    0.91    0.33
   1  -3   3    0.60    0.29
   2  -3   3    8.61    0.66
   2  -3   3    8.11    0.66
   2  -3   3    9.66    0.74
   3  -3   3   -0.06    0.31
   3  -3   3    0.18    0.29
   3  -3   3    0.31    0.30
  -4   3  -3    0.17    0.40
  -4   3  -3    0.06    0.19
   4  -3   3    0.24    0.35
   4  -3   3    0.58    0.34
   4  -3   3    0.00    0.35
  -5   3  -3    0.63    0.50
  -5   3  -3    0.59    0.29
   5  -3   3    0.49    0.42
   5  -3   3    0.26    0.33
   5  -3   3    1.13    0.48
  -6   3  -3   97.82    3.05
  -6   3  -3   98.45    3.55
   6  -3   3   96.22    3.59
   6  -3   3   95.48    3.14
  -7   3  -3   30.34    1.41
   7  -3   3   28.10    1.77
  -8   3  -3    1.07    0.46
   8  -3   3    0.08    0.56
  -9   3  -3    2.94    0.63
   9  -3   3    3.54    0.95
  10   2  -3    1.17    0.71
 -10  -2   3    0.60    0.65
   9   2  -3    0.89    0.57
  -9  -2   3    1.47    0.62
   8   2  -3    4.80    0.85
  -8  -2   3    4.87    0.78
   7   2  -3    1.31    0.53
  -7  -2   3    1.53    0.49
   6   2  -3   10.38    1.01
   6   2  -3   10.62    0.92
   6   2  -3   10.40    0.53
  -6  -2   3    9.79    0.85
  -6  -2   3   11.26    0.62
  -6  -2   3    8.35    0.91
  -6  -2   3   10.40    0.59
   5   2  -3    1.49    0.41
   5   2  -3    1.36    0.26
   5   2  -3    1.60    0.46
  -5  -2   3    1.22    0.42
  -5  -2   3    1.46    0.36
  -5  -2   3    1.10    0.32
  -5  -2   3    1.11    0.33
   4   2  -3   28.46    1.28
   4   2  -3   29.64    1.31
   4   2  -3   27.94    1.04
  -4  -2   3   28.96    1.08
  -4  -2   3   26.45    1.14
  -4  -2   3   24.89    1.23
   3   2  -3   17.64    0.89
   3   2  -3   15.73    0.81
   3   2  -3   18.83    0.91
  -3  -2   3   15.41    0.86
  -3  -2   3   15.23    0.76
  -3  -2   3   16.54    0.79
   2   2  -3  682.27   17.02
   2   2  -3  656.68   17.01
  -2  -2   3  677.10   17.02
  -2  -2   3  658.64   16.91
  -2  -2   3  659.79   16.83
   1   2  -3   19.59    0.89
   1   2  -3   21.03    0.89
   1   2  -3   21.59    0.77
  -1  -2   3   19.03    0.88
  -1  -2   3   20.45    0.76
  -1  -2   3   20.10    0.90
  -1  -2   3   21.42    0.91
   0  -2   3   21.70    0.94
   0  -2   3   22.01    0.74
   0  -2   3   22.16    0.94
   0  -2   3   22.29    0.96
  -1   2  -3    4.72    0.27
   1  -2   3    5.78    0.57
   1  -2   3    5.38    0.56
   1  -2   3    5.58    0.57
   2  -2   3  100.38    2.98
   2  -2   3   99.26    3.05
   2  -2   3   97.84    3.00
  -3   2  -3    1.52    0.41
   3  -2   3    1.18    0.36
   3  -2   3    1.41    0.36
   3  -2   3    1.20    0.33
  -4   2  -3   22.61    0.88
  -4   2  -3   23.45    1.22
   4  -2   3   21.38    1.03
   4  -2   3   20.13    1.15
   4  -2   3   18.56    1.11
  -5   2  -3   10.26    1.03
  -5   2  -3    9.22    0.61
   5  -2   3    9.66    0.99
   5  -2   3   10.75    1.08
   5  -2   3    9.29    0.69
  -6   2  -3   13.11    0.80
  -6   2  -3   12.12    1.22
   6  -2   3   11.50    1.15
   6  -2   3   12.28    0.81
   6  -2   3   10.88    1.18
  -7   2  -3   -0.21    0.65
  -7   2  -3    0.02    0.31
   7  -2   3    0.14    0.54
   7  -2   3    0.31    0.26
  -8   2  -3    3.02    0.57
   8  -2   3    4.09    0.95
   8  -2   3    2.87    0.54
  -9   2  -3   -0.29    0.37
   9  -2   3    0.22    0.62
 -10   2  -3    4.43    0.78
  10  -2   3    3.98    1.00
  10   1  -3    0.47    0.57
 -10  -1   3    0.15    0.60
   9   1  -3    8.53    1.25
  -9  -1   3   11.01    1.16
   8   1  -3    1.74    0.59
  -8  -1   3    1.35    0.54
   7   1  -3   27.67    1.59
  -7  -1   3   25.30    1.37
   6   1  -3    7.31    0.93
   6   1  -3    3.29    0.56
  -6  -1   3    5.13    0.74
  -6  -1   3    4.07    0.58
   5   1  -3    8.64    0.89
   5   1  -3    9.10    0.74
   5   1  -3    8.89    0.39
  -5  -1   3    9.73    0.45
  -5  -1   3    8.01    0.80
  -5  -1   3    8.98    0.44
  -5  -1   3    9.02    0.77
   4   1  -3    0.98    0.33
   4   1  -3    1.87    0.24
   4   1  -3    1.33    0.35
  -4  -1   3    1.30    0.31
  -4  -1   3    0.93    0.34
  -4  -1   3    1.59    0.27
   3   1  -3   22.71    0.82
   3   1  -3   22.58    1.00
   3   1  -3   22.75    1.06
  -3  -1   3   23.43    0.85
  -3  -1   3   20.52    0.92
  -3  -1   3   22.24    0.99
   2   1  -3   41.67    1.42
   2   1  -3   41.03    1.31
   2   1  -3   41.28    1.47
  -2  -1   3   40.33    1.40
  -2  -1   3   40.43    1.32
  -2  -1   3   40.38    1.33
   1   1  -3  146.22    3.99
   1   1  -3  146.41    3.96
   1   1  -3  144.55    3.85
   1   1  -3  144.36    4.05
  -1  -1   3  149.27    3.97
  -1  -1   3  149.65    3.98
  -1  -1   3  141.72    3.85
   0   1  -3   49.57    1.64
   0  -1   3   52.14    1.69
   0  -1   3   54.73    1.46
   0  -1   3   54.91    1.68
   0  -1   3   51.85    1.63
  -1   1  -3   64.21    1.92
  -1   1  -3   62.58    1.59
   1  -1   3   55.33    1.85
   1  -1   3   59.88    1.87
   1  -1   3   57.66    1.88
  -2   1  -3  101.81    3.03
   2  -1   3  105.06    3.04
   2  -1   3  105.47    3.05
   2  -1   3  100.39    2.98
  -3   1  -3    7.23    0.36
  -3   1  -3    6.82    0.66
   3  -1   3    7.53    0.59
   3  -1   3    6.88    0.50
   3  -1   3    7.28    0.60
  -4   1  -3    2.61    0.28
  -4   1  -3    3.01    0.52
   4  -1   3    2.75    0.48
   4  -1   3    2.59    0.41
   4  -1   3    2.01    0.46
  -5   1  -3   42.53    1.43
  -5   1  -3   41.82    1.81
   5  -1   3   43.44    1.56
   5  -1   3   43.07    1.84
   5  -1   3   38.48    1.73
  -6   1  -3   84.67    2.54
  -6   1  -3   79.82    2.93
   6  -1   3   76.25    2.92
   6  -1   3   85.36    3.07
   6  -1   3   80.93    2.58
  -7   1  -3    0.04    0.31
  -7   1  -3   -0.61    0.44
   7  -1   3   -0.06    0.27
   7  -1   3    0.19    0.42
  -8   1  -3   48.40    1.86
  -8   1  -3   46.37    2.33
   8  -1   3   47.20    1.75
   8  -1   3   45.52    2.34
  -9   1  -3    0.94    0.46
   9  -1   3    1.18    0.66
 -10   1  -3    1.97    0.58
  10  -1   3    0.55    0.67
  10   0  -3    1.12    0.68
 -10   0   3   -0.26    0.66
   9   0  -3    1.84    0.67
  -9   0   3    0.39    0.59
   8   0  -3    0.36    0.55
  -8   0   3   -0.43    0.40
   7   0  -3    0.43    0.45
  -7   0   3    1.31    0.48
   6   0  -3   23.61    1.41
   6   0  -3   24.93    1.35
  -6   0   3   24.72    1.26
  -6   0   3   25.59    1.36
   5   0  -3   -0.07    0.25
   5   0  -3    0.21    0.26
  -5   0   3    0.21    0.27
  -5   0   3   -0.21    0.30
   4   0  -3   34.62    1.44
   4   0  -3   36.89    1.58
  -4   0   3   36.97    1.01
  -4   0   3   38.40    1.46
  -4   0   3   37.47    1.02
  -4   0   3   38.05    1.42
  -4   0   3   36.41    1.01
   3   0  -3  426.90   11.12
   3   0  -3  422.22   10.61
   3   0  -3  419.51   10.93
  -3   0   3  422.56   10.90
  -3   0   3  416.29   10.61
  -3   0   3  427.75   10.90
   2   0  -3    3.08    0.42
   2   0  -3    3.34    0.24
   2   0  -3    2.68    0.32
  -2   0   3    2.43    0.29
  -2   0   3    2.68    0.26
  -2   0   3    2.54    0.31
   1   0  -3   25.18    1.01
   1   0  -3   26.47    0.90
   1   0  -3   26.11    0.89
   1   0  -3   27.51    0.89
  -1   0   3   25.97    0.88
  -1   0   3   26.86    0.89
  -1   0   3   26.45    0.79
  -1   0   3   25.73    0.89
   0   0  -3   26.45    0.98
   0   0  -3   26.08    0.92
   0   0   3   26.98    0.87
   0   0   3   25.52    0.97
   0   0   3   25.70    0.79
   0   0   3   26.20    0.92
  -1   0  -3   80.46    2.16
  -1   0  -3   74.00    2.20
  -1   0  -3   72.65    2.15
   1   0   3   73.41    2.16
   1   0   3   72.46    2.11
   1   0   3   75.01    1.87
   1   0   3   71.91    2.19
  -2   0  -3   41.11    1.38
  -2   0  -3   43.02    1.42
  -2   0  -3   41.79    1.10
   2   0   3   41.81    1.39
   2   0   3   43.69    1.46
   2   0   3   42.65    1.39
  -3   0  -3   78.68    2.12
  -3   0  -3   78.56    2.44
   3   0   3   77.06    2.46
   3   0   3   84.58    2.38
   3   0   3   76.73    2.42
  -4   0  -3  120.93    3.74
  -4   0  -3  127.76    3.40
   4   0   3  126.90    3.76
   4   0   3  130.02    3.81
   4   0   3  127.11    3.58
   4   0   3  127.51    3.41
  -5   0  -3    0.50    0.20
  -5   0  -3    0.06    0.31
   5   0   3    0.61    0.24
   5   0   3    0.41    0.31
   5   0   3    0.37    0.31
  -6   0  -3   -0.19    0.18
  -6   0  -3    0.13    0.38
   6   0   3    0.01    0.34
   6   0   3    0.68    0.39
   6   0   3   -0.14    0.18
  -7   0  -3   12.73    1.25
  -7   0  -3    9.09    0.74
   7   0   3   11.13    0.71
   7   0   3    9.52    1.10
  -8   0  -3    3.46    0.55
  -8   0  -3    3.83    0.89
   8   0   3    2.73    0.75
   8   0   3    3.38    0.48
  -9   0  -3   30.03    1.48
   9   0   3   30.02    1.92
 -10   0  -3    6.48    0.83
  10   0   3    6.10    1.05
 -11   0  -3    4.27    0.79
  11   0   3    5.05    1.20
  10  -1  -3    4.91    1.05
   9  -1  -3    0.87    0.62
  -9   1   3    0.03    0.58
   8  -1  -3    1.06    0.61
  -8   1   3    0.96    0.55
   7  -1  -3   -0.17    0.43
  -7   1   3    0.78    0.42
   6  -1  -3    4.17    0.79
   6  -1  -3    4.94    0.74
  -6   1   3    4.84    0.74
  -6   1   3    5.67    0.68
   5  -1  -3   19.42    1.07
   5  -1  -3   17.03    1.12
  -5   1   3   18.45    1.04
  -5   1   3   19.86    1.05
   4  -1  -3    8.20    0.65
   4  -1  -3    9.51    0.93
  -4   1   3    8.49    0.64
  -4   1   3    8.58    0.65
   3  -1  -3   86.20    2.80
   3  -1  -3   87.74    2.61
  -3   1   3   87.25    2.63
  -3   1   3   82.23    2.23
  -3   1   3   87.07    2.56
  -3   1   3   89.34    2.25
  -3   1   3   87.55    2.24
   2  -1  -3    0.12    0.14
   2  -1  -3   -0.20    0.15
   2  -1  -3    0.03    0.12
  -2   1   3    0.02    0.12
  -2   1   3    0.06    0.15
  -2   1   3    0.25    0.16
  -2   1   3    0.17    0.13
   1  -1  -3   91.17    2.75
   1  -1  -3   97.19    2.54
   1  -1  -3   95.65    2.56
  -1   1   3   94.74    2.62
  -1   1   3   95.97    2.58
  -1   1   3   97.90    2.50
  -1   1   3   90.72    2.55
  -1   1   3   93.69    2.59
   0  -1  -3   87.76    2.54
   0   1   3   88.57    2.48
   0   1   3   90.43    2.40
   0   1   3   90.53    2.27
   0   1   3   92.31    2.27
   0   1   3   88.25    2.53
   0   1   3   87.42    2.46
   0   1   3   88.89    2.45
   0   1   3   88.04    2.50
  -1  -1  -3  181.03    4.69
  -1  -1  -3  171.46    4.52
   1   1   3  178.38    4.70
   1   1   3  179.00    4.51
   1   1   3  173.77    4.67
   1   1   3  174.24    4.65
   1   1   3  174.21    4.67
  -2  -1  -3   93.93    2.64
  -2  -1  -3   97.80    2.70
   2   1   3   94.55    2.73
   2   1   3   95.15    2.42
   2   1   3   94.85    2.68
   2   1   3   93.04    2.63
   2   1   3   93.04    2.70
   2   1   3   96.05    2.71
  -3  -1  -3   10.60    0.41
  -3  -1  -3   10.09    0.59
   3   1   3   10.19    0.59
   3   1   3   10.77    0.59
   3   1   3   10.86    0.61
   3   1   3   10.17    0.40
   3   1   3   10.97    0.60
   3   1   3   10.61    0.56
  -4  -1  -3   24.67    0.87
  -4  -1  -3   27.44    1.17
   4   1   3   25.24    0.87
   4   1   3   25.02    1.10
   4   1   3   26.68    1.02
   4   1   3   25.63    1.04
   4   1   3   26.39    1.15
  -5  -1  -3   41.57    1.69
  -5  -1  -3   41.29    1.38
   5   1   3   43.34    1.53
   5   1   3   43.39    1.49
   5   1   3   41.67    1.68
   5   1   3   44.61    1.74
  -6  -1  -3   26.51    1.07
  -6  -1  -3   25.49    1.35
   6   1   3   26.62    1.09
   6   1   3   26.73    1.37
   6   1   3   27.13    1.37
  -7  -1  -3   36.32    1.43
  -7  -1  -3   36.87    1.81
   7   1   3   36.20    1.76
  -8  -1  -3    0.61    0.32
  -8  -1  -3    1.05    0.63
   8   1   3    0.33    0.26
   8   1   3    0.61    0.50
  -9  -1  -3   -0.41    0.58
  -9  -1  -3   -0.15    0.32
   9   1   3   -0.25    0.44
   9   1   3    0.22    0.29
 -10  -1  -3    0.39    0.44
  10   1   3    2.23    0.83
 -11  -1  -3    6.32    0.88
  11   1   3    3.37    0.93
   9  -2  -3    1.73    0.74
  -9   2   3    2.16    0.73
   8  -2  -3    2.14    0.70
  -8   2   3    2.16    0.70
   7  -2  -3    8.67    1.16
  -7   2   3    6.82    0.87
   6  -2  -3    8.47    1.02
   6  -2  -3    7.02    1.23
  -6   2   3    7.93    0.84
   5  -2  -3    1.07    0.40
   5  -2  -3    1.46    0.46
  -5   2   3    1.25    0.39
  -5   2   3    0.80    0.39
   4  -2  -3  194.70    5.75
   4  -2  -3  197.85    5.52
  -4   2   3  194.75    5.51
  -4   2   3  200.18    5.45
   3  -2  -3   12.94    0.72
   3  -2  -3   14.59    0.87
  -3   2   3   14.46    0.50
  -3   2   3   14.11    0.71
  -3   2   3   13.74    0.78
  -3   2   3   13.76    0.47
   2  -2  -3    4.66    0.30
   2  -2  -3    4.33    0.53
   2  -2  -3    3.92    0.28
   2  -2  -3    4.38    0.37
  -2   2   3    3.98    0.30
  -2   2   3    4.15    0.37
  -2   2   3    4.01    0.42
  -2   2   3    4.07    0.31
   1  -2  -3    9.71    0.41
   0  -2  -3   36.40    1.24
   0  -2  -3   39.67    1.23
   0  -2  -3   39.27    1.25
   0  -2  -3   36.90    1.24
   0   2   3   36.41    1.22
   0   2   3   38.16    1.21
   0   2   3   38.34    1.24
   0   2   3   36.23    1.21
  -1  -2  -3    8.64    0.49
  -1  -2  -3    9.06    0.51
  -1  -2  -3    8.68    0.32
  -1  -2  -3    8.31    0.49
   1   2   3    8.90    0.44
   1   2   3    7.75    0.46
   1   2   3    8.15    0.49
   1   2   3    7.64    0.47
   1   2   3    8.75    0.45
  -2  -2  -3  643.88   16.18
  -2  -2  -3  633.16   16.08
  -2  -2  -3  659.46   16.06
  -2  -2  -3  652.02   16.21
   2   2   3  649.09   16.22
   2   2   3  632.79   15.94
   2   2   3  637.26   16.09
   2   2   3  621.57   16.15
   2   2   3  634.85   16.19
   2   2   3  632.18   16.02
  -3  -2  -3  459.66   11.38
  -3  -2  -3  418.78   11.32
  -3  -2  -3  441.52   11.37
  -3  -2  -3  449.57   11.41
  -3  -2  -3  443.08   11.15
   3   2   3  444.71   11.34
   3   2   3  442.46   11.36
   3   2   3  443.91   11.39
   3   2   3  446.80   11.34
   3   2   3  443.63   11.15
  -4  -2  -3    9.88    0.66
  -4  -2  -3    9.41    0.61
  -4  -2  -3    8.78    0.45
  -4  -2  -3    8.84    0.58
   4   2   3    8.93    0.57
   4   2   3    8.82    0.60
   4   2   3    8.41    0.44
   4   2   3    8.86    0.59
  -5  -2  -3    0.36    0.30
  -5  -2  -3   -0.07    0.23
  -5  -2  -3    0.17    0.16
  -5  -2  -3    0.00    0.31
   5   2   3   -0.22    0.16
   5   2   3    0.18    0.22
   5   2   3   -0.04    0.27
   5   2   3    0.20    0.20
  -6  -2  -3   26.39    1.05
  -6  -2  -3   24.63    1.34
   6   2   3   26.77    1.32
   6   2   3   27.59    1.10
   6   2   3   25.05    1.38
  -7  -2  -3   16.28    1.21
  -7  -2  -3   16.90    0.88
   7   2   3   17.01    1.11
  -8  -2  -3   19.50    1.41
  -8  -2  -3   19.89    1.05
   8   2   3   16.61    0.89
   8   2   3   15.80    1.21
  -9  -2  -3    1.72    0.46
  -9  -2  -3    1.60    0.79
   9   2   3    0.90    0.56
   9   2   3    1.67    0.37
 -10  -2  -3   13.25    1.11
  10   2   3   10.69    1.38
 -11  -2  -3   17.77    1.31
  11   2   3   14.68    1.64
   9  -3  -3    0.46    0.70
  -9   3   3    0.27    0.70
   8  -3  -3    0.26    0.59
  -8   3   3    0.27    0.56
   7  -3  -3    2.12    0.70
  -7   3   3    2.10    0.65
   6  -3  -3    7.77    1.03
  -6   3   3    7.07    0.86
   5  -3  -3    0.09    0.33
   5  -3  -3    0.12    0.34
  -5   3   3   -0.11    0.35
  -5   3   3    0.22    0.38
   4  -3  -3   33.47    1.02
   4  -3  -3   33.22    1.00
   4  -3  -3   34.32    1.45
   4  -3  -3   30.75    1.55
  -4   3   3   34.55    0.99
  -4   3   3   34.34    1.45
  -4   3   3   32.79    1.37
   3  -3  -3    2.96    0.43
   3  -3  -3    3.09    0.55
   3  -3  -3    3.87    0.34
   3  -3  -3    3.33    0.32
  -3   3   3    2.48    0.41
  -3   3   3    2.77    0.30
  -3   3   3    2.78    0.40
   2  -3  -3   14.60    0.71
   2  -3  -3   16.28    0.69
   2  -3  -3   16.27    0.87
   2  -3  -3   16.39    0.67
  -2   3   3   16.30    0.68
   1  -3  -3   23.00    0.83
   1  -3  -3   25.79    1.03
  -1   3   3   24.79    0.90
  -1   3   3   24.25    0.91
   0  -3  -3  106.35    3.03
   0  -3  -3  111.12    3.14
   0  -3  -3  110.70    3.08
   0  -3  -3  115.27    3.07
   0   3   3  105.79    3.01
   0   3   3  109.37    3.06
   0   3   3  103.45    3.01
  -1  -3  -3  277.80    7.06
  -1  -3  -3  275.70    7.20
  -1  -3  -3  277.72    6.96
  -1  -3  -3  277.98    7.26
  -1  -3  -3  289.70    7.27
   1   3   3  274.35    7.05
   1   3   3  261.48    7.21
   1   3   3  274.21    7.21
   1   3   3  269.99    7.17
  -2  -3  -3  125.43    3.28
  -2  -3  -3  113.20    3.23
  -2  -3  -3  120.43    3.43
  -2  -3  -3  121.17    3.46
  -2  -3  -3  123.78    3.49
   2   3   3  123.90    3.24
   2   3   3  122.77    3.57
   2   3   3  118.33    3.44
   2   3   3  125.51    3.25
   2   3   3  124.17    3.45
  -3  -3  -3   37.57    1.34
  -3  -3  -3   37.80    1.28
  -3  -3  -3   37.85    1.36
   3   3   3   36.22    1.19
   3   3   3   36.61    1.34
   3   3   3   33.25    1.30
   3   3   3   35.75    1.15
   3   3   3   36.20    1.23
  -4  -3  -3    1.94    0.26
  -4  -3  -3    2.04    0.38
  -4  -3  -3    1.18    0.31
  -4  -3  -3    2.31    0.39
   4   3   3    2.08    0.35
   4   3   3    2.44    0.37
   4   3   3    1.58    0.34
   4   3   3    1.68    0.26
  -5  -3  -3   59.63    2.01
  -5  -3  -3   58.72    1.84
  -5  -3  -3   60.40    2.10
  -5  -3  -3   58.28    1.96
   5   3   3   60.19    2.03
   5   3   3   56.88    2.04
  -6  -3  -3   30.63    1.18
  -6  -3  -3   30.57    1.32
  -6  -3  -3   30.79    1.28
  -6  -3  -3   28.65    1.45
   6   3   3   30.86    1.37
  -7  -3  -3   15.31    0.94
  -7  -3  -3   14.11    1.08
  -7  -3  -3   14.71    0.90
  -7  -3  -3   13.88    0.82
   7   3   3   17.28    1.09
  -8  -3  -3    3.49    0.52
  -8  -3  -3    3.35    0.79
   8   3   3    3.57    0.75
  -9  -3  -3    1.10    0.41
  -9  -3  -3    0.70    0.65
   9   3   3    0.18    0.43
   9   3   3    0.37    0.29
 -10  -3  -3    1.66    0.52
 -10  -3  -3    0.31    0.86
  10   3   3    1.98    0.74
 -11  -3  -3    1.07    0.56
  11   3   3    1.74    0.75
 -12  -3  -3    0.22    0.59
  12   3   3    1.07    0.74
   8  -4  -3   -0.02    0.57
  -8   4   3    0.33    0.61
   7  -4  -3    5.87    1.06
  -7   4   3    5.45    0.88
   6  -4  -3    2.99    0.76
  -6   4   3    3.18    0.65
   5  -4  -3   33.70    1.77
   5  -4  -3   32.41    1.20
   5  -4  -3   35.72    1.74
   5  -4  -3   33.91    1.13
  -5   4   3   34.48    1.62
   4  -4  -3    5.49    0.76
   4  -4  -3    4.89    0.41
   4  -4  -3    5.16    0.43
   4  -4  -3    5.96    0.71
  -4   4   3    5.38    0.66
  -4   4   3    5.10    0.39
  -4   4   3    4.70    0.60
   3  -4  -3   14.92    0.97
   3  -4  -3   16.95    0.74
   3  -4  -3   15.40    0.89
   3  -4  -3   17.23    0.77
  -3   4   3   14.68    0.91
  -3   4   3   15.95    0.73
   2  -4  -3    8.50    0.55
   2  -4  -3    9.45    0.61
   2  -4  -3   10.04    0.59
   2  -4  -3    9.94    0.71
  -2   4   3    9.64    0.59
   1  -4  -3   21.03    0.87
   1  -4  -3   22.38    0.98
   1  -4  -3   22.57    0.93
   1  -4  -3   23.40    0.97
  -1   4   3   21.59    0.95
   0  -4  -3    3.49    0.45
   0  -4  -3    3.68    0.45
   0  -4  -3    3.41    0.37
   0  -4  -3    3.78    0.53
   0   4   3    3.08    0.35
   0   4   3    3.46    0.43
  -1  -4  -3  114.69    3.29
  -1  -4  -3  113.20    3.02
  -1  -4  -3  112.14    3.24
  -1  -4  -3  110.26    3.04
  -1  -4  -3  117.08    3.35
   1   4   3  112.25    3.01
   1   4   3  107.86    3.23
  -2  -4  -3    0.03    0.14
  -2  -4  -3   -0.07    0.22
  -2  -4  -3   -0.23    0.21
  -2  -4  -3    0.09    0.23
   2   4   3    0.07    0.11
   2   4   3   -0.10    0.19
   2   4   3    0.07    0.09
   2   4   3    0.13    0.12
  -3  -4  -3    1.23    0.34
  -3  -4  -3    1.72    0.37
  -3  -4  -3    1.54    0.35
  -3  -4  -3    2.99    0.39
  -3  -4  -3    1.64    0.22
   3   4   3    1.72    0.28
   3   4   3    1.68    0.22
  -4  -4  -3   17.68    0.90
  -4  -4  -3   17.92    0.73
  -4  -4  -3   17.08    0.75
  -4  -4  -3   15.23    0.89
  -4  -4  -3   16.60    0.86
   4   4   3   16.71    0.83
   4   4   3   17.43    0.75
  -5  -4  -3    7.11    0.72
  -5  -4  -3    6.22    0.48
  -5  -4  -3    7.35    0.70
  -5  -4  -3    6.47    0.69
   5   4   3    7.69    0.55
  -6  -4  -3   27.56    1.27
  -6  -4  -3   25.81    1.31
  -6  -4  -3   25.05    1.08
  -6  -4  -3   27.03    1.21
   6   4   3   24.18    1.17
  -7  -4  -3   34.55    1.39
  -7  -4  -3   35.06    1.48
  -7  -4  -3   34.23    1.71
  -7  -4  -3   35.85    1.52
   7   4   3   33.03    1.54
  -8  -4  -3    0.08    0.43
  -8  -4  -3   -0.05    0.24
  -8  -4  -3    0.69    0.46
  -8  -4  -3    0.04    0.50
   8   4   3   -0.11    0.38
  -9  -4  -3   -0.02    0.44
  -9  -4  -3   -0.45    0.28
  -9  -4  -3    0.31    0.66
   9   4   3    0.19    0.42
   9   4   3    0.09    0.20
 -10  -4  -3    7.08    1.22
 -10  -4  -3    5.54    0.75
  10   4   3    5.39    0.95
  10   4   3    4.41    0.60
 -11  -4  -3    0.04    0.49
  11   4   3    0.78    0.68
 -12  -4  -3   -0.15    0.52
  12   4   3    0.94    0.75
   8  -5  -3    3.25    0.95
  -8   5   3    1.80    0.79
   7  -5  -3    0.23    0.57
  -7   5   3    0.24    0.63
   6  -5  -3    2.52    0.75
  -6   5   3    2.33    0.65
   5  -5  -3    9.02    1.11
  -5   5   3    9.84    1.00
   4  -5  -3   21.19    0.99
   4  -5  -3   21.19    1.23
   4  -5  -3   21.06    1.33
   4  -5  -3   21.51    0.96
  -4   5   3   20.81    1.23
   3  -5  -3    2.52    0.46
   3  -5  -3    2.12    0.41
   3  -5  -3    2.18    0.42
   3  -5  -3    2.13    0.51
   2  -5  -3   11.95    0.73
   2  -5  -3    7.25    0.56
   2  -5  -3   11.54    0.79
   2  -5  -3    7.95    0.60
   1  -5  -3   34.24    1.32
   1  -5  -3   35.85    1.40
   1  -5  -3   36.80    1.43
   1  -5  -3   36.93    1.40
   0  -5  -3    7.30    0.70
   0  -5  -3    7.96    0.50
   0  -5  -3    7.51    0.65
   0  -5  -3    8.76    0.66
  -1  -5  -3    7.26    0.70
  -1  -5  -3    8.09    0.63
  -1  -5  -3    8.60    0.80
  -1  -5  -3    8.05    0.49
  -1  -5  -3    8.31    0.41
   1   5   3    7.95    0.42
  -2  -5  -3   31.45    1.16
  -2  -5  -3   33.03    1.37
  -2  -5  -3   29.56    1.31
  -2  -5  -3   29.73    1.28
   2   5   3   30.54    0.88
   2   5   3   30.14    0.88
  -3  -5  -3   79.75    2.66
  -3  -5  -3   80.87    2.61
  -3  -5  -3   81.38    2.66
  -3  -5  -3   85.98    2.54
   3   5   3   82.44    2.14
   3   5   3   79.93    2.13
  -4  -5  -3   28.85    1.29
  -4  -5  -3   28.35    1.32
  -4  -5  -3   29.52    1.26
  -4  -5  -3   32.19    1.36
  -4  -5  -3   28.11    0.96
   4   5   3   29.51    0.97
  -5  -5  -3   31.97    1.40
  -5  -5  -3   32.54    1.44
  -5  -5  -3   33.28    1.45
  -5  -5  -3   32.86    1.25
   5   5   3   31.04    1.17
  -6  -5  -3    4.76    0.66
  -6  -5  -3    5.91    0.75
  -6  -5  -3    5.28    0.74
  -6  -5  -3    5.79    0.58
   6   5   3    5.91    0.61
  -7  -5  -3   10.27    0.98
  -7  -5  -3    8.01    0.71
  -7  -5  -3    7.99    0.96
  -7  -5  -3    6.68    0.78
   7   5   3    6.68    0.73
  -8  -5  -3   11.89    0.99
  -8  -5  -3   10.78    0.88
  -8  -5  -3   11.96    1.31
  -8  -5  -3   11.18    0.82
   8   5   3    8.56    0.90
  -9  -5  -3   12.89    1.06
  -9  -5  -3   14.53    1.05
  -9  -5  -3   15.04    1.53
  -9  -5  -3   14.52    1.05
   9   5   3   15.82    1.17
 -10  -5  -3    1.49    0.62
 -10  -5  -3    0.62    0.81
 -10  -5  -3    2.19    0.60
 -10  -5  -3    1.12    0.58
  10   5   3    1.94    0.69
 -11  -5  -3    4.08    0.71
  11   5   3    4.60    0.93
 -12  -5  -3    0.16    0.49
  12   5   3    1.33    0.74
   7  -6  -3    1.16    0.72
  -7   6   3    0.44    0.60
   6  -6  -3    2.34    0.75
  -6   6   3    1.64    0.69
   5  -6  -3    0.37    0.49
  -5   6   3    0.16    0.49
   4  -6  -3    1.28    0.44
   4  -6  -3    1.67    0.57
   4  -6  -3    1.24    0.42
  -4   6   3    0.73    0.48
   3  -6  -3    8.92    0.95
   3  -6  -3    5.67    0.69
   3  -6  -3    6.70    0.74
   3  -6  -3    9.96    0.97
   2  -6  -3    6.02    0.71
   2  -6  -3    8.33    0.83
   2  -6  -3    5.63    0.67
   2  -6  -3    4.92    0.64
   1  -6  -3    2.92    0.48
   1  -6  -3    2.66    0.45
   1  -6  -3    2.94    0.54
   1  -6  -3    2.46    0.50
   0  -6  -3   36.72    1.30
   0  -6  -3   35.74    1.54
   0  -6  -3   33.96    1.48
  -1  -6  -3   23.27    1.24
  -1  -6  -3   24.28    1.23
  -1  -6  -3   22.89    1.02
  -1  -6  -3   25.47    1.21
  -1  -6  -3   25.05    0.86
   1   6   3   23.70    0.86
  -2  -6  -3    1.95    0.47
  -2  -6  -3    2.57    0.53
  -2  -6  -3    2.11    0.48
  -2  -6  -3    2.69    0.39
  -3  -6  -3   13.93    0.95
  -3  -6  -3   14.18    0.82
  -3  -6  -3   13.14    0.90
  -3  -6  -3   16.11    0.97
  -4  -6  -3   14.59    0.99
  -4  -6  -3   12.96    0.87
  -4  -6  -3   14.46    0.93
  -4  -6  -3   13.47    0.93
   4   6   3   14.61    0.45
  -5  -6  -3   12.72    0.58
  -5  -6  -3   10.40    0.88
  -5  -6  -3   13.63    0.91
  -5  -6  -3   12.86    0.92
  -5  -6  -3   10.98    0.91
   5   6   3   13.35    0.58
  -6  -6  -3    4.90    0.75
  -6  -6  -3    5.82    0.60
  -6  -6  -3    4.46    0.68
  -6  -6  -3    5.16    0.79
   6   6   3    5.55    0.53
  -7  -6  -3    1.29    0.53
  -7  -6  -3    1.19    0.56
  -7  -6  -3    0.70    0.46
  -7  -6  -3    0.74    0.32
   7   6   3    0.62    0.36
  -8  -6  -3    8.28    1.01
  -8  -6  -3    6.80    0.88
  -8  -6  -3    8.18    0.80
  -8  -6  -3    7.43    1.01
   8   6   3    7.29    0.80
  -9  -6  -3    7.45    0.94
  -9  -6  -3    5.33    0.73
  -9  -6  -3    5.57    1.00
  -9  -6  -3    6.57    0.92
   9   6   3    6.77    0.87
 -10  -6  -3    4.06    0.80
 -10  -6  -3    2.65    0.61
 -10  -6  -3    3.37    0.72
 -10  -6  -3    2.98    0.89
  10   6   3    2.53    0.68
 -11  -6  -3    2.24    0.69
  11   6   3    2.57    0.70
 -12  -6  -3   19.75    1.58
  12   6   3   19.91    1.56
   6  -7  -3    1.56    0.66
  -6   7   3    3.11    0.84
   5  -7  -3    9.94    1.18
  -5   7   3   10.34    1.13
   4  -7  -3    8.07    0.87
   4  -7  -3    8.80    0.90
   4  -7  -3    7.40    0.99
  -4   7   3    7.52    0.95
   3  -7  -3    0.69    0.45
   3  -7  -3   -0.07    0.40
   3  -7  -3   -0.79    0.33
   2  -7  -3   17.91    1.12
   2  -7  -3   18.03    1.11
   2  -7  -3   16.44    1.08
   2  -7  -3   17.75    1.19
   1  -7  -3   10.92    1.05
   1  -7  -3    8.66    0.94
   1  -7  -3   10.09    0.76
   1  -7  -3    9.75    0.79
   0  -7  -3    0.15    0.41
   0  -7  -3    0.10    0.22
   0  -7  -3   -0.34    0.36
  -1  -7  -3    1.30    0.36
  -1  -7  -3    1.72    0.52
  -1  -7  -3    1.47    0.50
  -1  -7  -3    1.67    0.25
  -1  -7  -3    0.86    0.45
   1   7   3    0.92    0.26
  -2  -7  -3   44.33    1.83
  -2  -7  -3   42.33    1.65
  -2  -7  -3   41.79    1.86
  -2  -7  -3   41.70    1.85
  -3  -7  -3   37.83    1.57
  -3  -7  -3   38.01    1.74
  -3  -7  -3   37.78    1.70
  -3  -7  -3   37.39    1.75
  -4  -7  -3   15.01    0.96
  -4  -7  -3   14.42    1.00
  -4  -7  -3   11.70    1.02
  -4  -7  -3   13.18    1.02
  -5  -7  -3    0.94    0.15
  -5  -7  -3    0.50    0.48
  -5  -7  -3    0.75    0.38
  -5  -7  -3    0.63    0.46
  -5  -7  -3    0.52    0.46
   5   7   3    0.92    0.12
  -6  -7  -3    5.64    0.84
  -6  -7  -3    7.40    0.93
  -6  -7  -3    7.92    0.51
  -6  -7  -3    9.93    1.05
   6   7   3    8.38    0.49
  -7  -7  -3    8.47    1.07
  -7  -7  -3    7.55    0.98
  -7  -7  -3    9.43    1.10
  -7  -7  -3    8.16    0.79
   7   7   3    8.50    0.63
  -8  -7  -3   39.48    1.72
  -8  -7  -3   37.02    1.84
  -8  -7  -3   39.44    2.06
  -8  -7  -3   39.84    1.97
   8   7   3   40.61    1.62
  -9  -7  -3    0.31    0.42
  -9  -7  -3    0.02    0.65
  -9  -7  -3    0.35    0.65
  -9  -7  -3    0.41    0.65
   9   7   3    0.54    0.39
 -10  -7  -3   46.22    2.17
 -10  -7  -3   42.98    2.02
 -10  -7  -3   42.62    2.42
 -10  -7  -3   41.51    2.05
  10   7   3   41.89    1.95
 -11  -7  -3    4.37    0.82
  11   7   3    4.58    0.82
 -12  -7  -3    0.75    0.59
  12   7   3    2.84    0.79
   5  -8  -3    0.91    0.55
  -5   8   3   -0.01    0.57
   4  -8  -3    0.62    0.50
   3  -8  -3    3.38    0.68
   3  -8  -3    2.36    0.69
   3  -8  -3    1.68    0.61
   2  -8  -3    0.70    0.41
   2  -8  -3    0.98    0.62
   2  -8  -3    0.92    0.58
   1  -8  -3   23.39    1.44
   1  -8  -3   24.66    1.42
   1  -8  -3   24.47    1.53
   1  -8  -3   22.64    1.17
   0  -8  -3    3.80    0.48
   0  -8  -3    4.60    0.80
   0  -8  -3    5.24    0.89
  -1  -8  -3   18.82    1.30
  -1  -8  -3   20.06    1.27
  -1  -8  -3   18.88    0.76
  -1  -8  -3   20.04    1.11
  -1  -8  -3   17.93    1.26
   1   8   3   16.86    0.77
  -2  -8  -3    9.58    1.03
  -2  -8  -3   11.18    1.15
  -2  -8  -3    9.13    0.78
  -2  -8  -3    9.17    1.02
  -3  -8  -3    0.68    0.53
  -3  -8  -3    0.82    0.48
  -3  -8  -3    0.34    0.35
  -3  -8  -3    0.50    0.54
  -4  -8  -3   17.34    1.13
  -4  -8  -3   17.78    1.26
  -4  -8  -3   18.05    1.26
  -4  -8  -3   17.59    1.30
  -5  -8  -3    3.76    0.77
  -5  -8  -3    5.53    0.93
  -5  -8  -3    3.29    0.62
  -5  -8  -3    3.69    0.79
  -6  -8  -3    5.75    0.83
  -6  -8  -3    7.30    1.03
  -6  -8  -3    8.68    1.05
  -6  -8  -3    6.10    0.86
   6   8   3    8.31    0.34
  -7  -8  -3    0.26    0.59
  -7  -8  -3    0.33    0.46
  -7  -8  -3   -0.33    0.54
   7   8   3    0.39    0.22
  -8  -8  -3    5.03    0.97
  -8  -8  -3    4.15    0.89
  -8  -8  -3    3.86    0.90
  -8  -8  -3    3.29    0.59
   8   8   3    3.64    0.51
  -9  -8  -3    0.66    0.49
  -9  -8  -3    0.21    0.75
  -9  -8  -3    0.62    0.63
  -9  -8  -3    0.45    0.68
   9   8   3    0.95    0.38
 -10  -8  -3    1.18    0.85
 -10  -8  -3    0.13    0.73
 -10  -8  -3    1.69    0.75
 -10  -8  -3    0.27    0.50
  10   8   3    1.79    0.82
 -11  -8  -3    8.59    1.06
 -11  -8  -3    9.96    1.33
 -11  -8  -3   11.08    1.50
   4  -9  -3    2.34    0.68
   3  -9  -3    7.73    1.08
   3  -9  -3   10.08    1.22
   3  -9  -3    8.29    1.00
   2  -9  -3    1.16    0.43
   2  -9  -3    0.79    0.62
   2  -9  -3    0.88    0.68
   1  -9  -3    2.29    0.76
   1  -9  -3    2.13    0.49
   1  -9  -3    2.09    0.74
   0  -9  -3   49.30    2.31
   0  -9  -3   45.21    2.15
   0  -9  -3   45.36    1.66
   0  -9  -3   45.39    2.01
  -1  -9  -3   -0.16    0.54
  -1  -9  -3   -0.03    0.37
  -1  -9  -3   -0.51    0.53
  -1  -9  -3    0.45    0.27
  -1  -9  -3   -0.04    0.53
  -2  -9  -3    0.93    0.43
  -2  -9  -3    0.16    0.53
  -2  -9  -3    0.07    0.53
  -2  -9  -3    0.08    0.55
  -3  -9  -3    7.34    1.05
  -3  -9  -3    8.25    0.91
  -3  -9  -3    7.57    1.03
  -3  -9  -3    7.30    1.01
  -4  -9  -3    8.01    1.08
  -4  -9  -3    7.31    0.90
  -4  -9  -3   10.20    1.25
  -4  -9  -3   12.01    1.20
  -5  -9  -3    6.22    1.05
  -5  -9  -3    6.40    0.97
  -5  -9  -3    5.60    0.81
  -5  -9  -3    6.57    1.03
  -6  -9  -3    2.40    0.66
  -6  -9  -3    2.70    0.84
  -6  -9  -3    3.39    0.87
  -6  -9  -3    2.97    0.81
  -7  -9  -3   13.53    1.45
  -7  -9  -3   14.35    1.47
  -7  -9  -3   12.85    1.33
  -7  -9  -3   13.66    1.40
  -8  -9  -3    3.74    1.00
  -8  -9  -3    1.27    0.70
  -8  -9  -3    4.10    0.97
  -9  -9  -3   27.20    1.54
  -9  -9  -3   25.25    1.89
  -9  -9  -3   22.46    1.68
  -9  -9  -3   26.61    1.77
 -10  -9  -3    0.26    0.58
 -10  -9  -3   -1.14    0.80
 -10  -9  -3    0.08    0.78
 -10  -9  -3    0.48    0.74
 -11  -9  -3    0.42    0.55
 -11  -9  -3    0.21    0.77
 -11  -9  -3    0.64    0.89
   3 -10  -3   -0.43    0.69
   3 -10  -3   -0.10    0.77
   2 -10  -3    3.23    0.96
   2 -10  -3    5.75    1.13
   1 -10  -3   -0.57    0.67
   1 -10  -3    0.94    0.73
   0 -10  -3    0.29    0.74
   0 -10  -3    0.40    0.61
   0 -10  -3   -0.54    0.61
   0 -10  -3    0.00    0.43
  -1 -10  -3    9.81    1.09
  -1 -10  -3    8.32    1.20
  -1 -10  -3    7.40    1.16
  -1 -10  -3    8.81    1.22
  -2 -10  -3    6.15    1.09
  -2 -10  -3    5.67    0.84
  -2 -10  -3    6.54    1.14
  -2 -10  -3    7.15    1.12
  -3 -10  -3    2.01    0.62
  -3 -10  -3    0.96    0.67
  -3 -10  -3    1.62    0.74
  -3 -10  -3    1.33    0.76
  -4 -10  -3   14.48    1.20
  -4 -10  -3   13.24    1.41
  -4 -10  -3   17.25    1.64
  -4 -10  -3   13.74    1.50
  -5 -10  -3    3.06    0.72
  -5 -10  -3    1.44    0.79
  -5 -10  -3    3.16    0.80
  -5 -10  -3    1.93    0.78
  -6 -10  -3   -0.35    0.44
  -6 -10  -3   -0.32    0.64
  -6 -10  -3    0.16    0.61
  -6 -10  -3    0.98    0.78
  -7 -10  -3    2.17    0.76
  -7 -10  -3    3.58    0.97
  -7 -10  -3    3.15    0.85
  -7 -10  -3    3.60    1.00
  -8 -10  -3    2.68    0.89
  -8 -10  -3    2.86    1.05
  -8 -10  -3    1.47    0.89
  -9 -10  -3    1.52    0.90
  -9 -10  -3    2.89    0.99
  -9 -10  -3    1.11    0.89
 -10 -10  -3    6.50    1.34
 -10 -10  -3    5.85    1.17
 -10 -10  -3    3.33    1.00
   2 -11  -3    0.13    0.81
   2 -11  -3   -1.98    0.75
   1 -11  -3   -0.36    0.78
   1 -11  -3    0.29    0.54
   1 -11  -3   -0.62    0.68
   1 -11  -3    0.67    0.85
   0 -11  -3    0.83    0.56
   0 -11  -3    0.72    0.79
   0 -11  -3   -0.24    0.69
   0 -11  -3    1.09    0.83
  -1 -11  -3    0.28    0.73
  -1 -11  -3    0.68    0.75
  -1 -11  -3   -0.39    0.47
  -1 -11  -3    0.65    0.79
  -2 -11  -3    7.21    1.21
  -2 -11  -3    7.26    1.21
  -2 -11  -3    6.36    0.93
  -2 -11  -3    8.50    1.35
  -3 -11  -3    0.23    0.75
  -3 -11  -3    0.14    0.73
  -3 -11  -3   -0.75    0.60
  -3 -11  -3    0.03    0.48
  -4 -11  -3    2.30    0.84
  -4 -11  -3    1.05    0.83
  -4 -11  -3    1.73    0.65
  -4 -11  -3    1.20    0.86
  -5 -11  -3    0.14    0.81
  -5 -11  -3    0.45    0.55
  -5 -11  -3    1.56    0.82
  -5 -11  -3    0.75    0.78
  -6 -11  -3   -0.02    0.77
  -6 -11  -3    0.67    0.64
  -6 -11  -3    0.94    0.87
  -6 -11  -3    0.39    0.70
  -7 -11  -3    0.26    0.86
  -7 -11  -3    0.61    0.65
  -7 -11  -3   -0.53    0.78
  -7 -11  -3   -0.75    0.63
  -8 -11  -3   10.28    1.33
  -8 -11  -3   14.99    1.74
  -8 -11  -3   17.36    1.87
  -9 -11  -3    1.54    1.04
  -9 -11  -3    1.92    0.93
  -9 -11  -3    1.63    0.92
 -10 -11  -3    1.09    1.02
 -10 -11  -3   -0.10    0.92
 -10 -11  -3    2.03    1.14
   0 -12  -3    7.30    1.16
   0 -12  -3    4.72    1.19
   0 -12  -3    3.92    1.21
   0 -12  -3    5.66    1.25
  -1 -12  -3    0.54    0.85
  -1 -12  -3    0.38    0.64
  -1 -12  -3    0.68    0.89
  -1 -12  -3   -0.29    0.76
  -2 -12  -3    2.60    1.04
  -2 -12  -3    2.01    1.10
  -2 -12  -3    2.09    0.73
  -2 -12  -3    3.37    1.05
  -3 -12  -3   -0.10    0.53
  -3 -12  -3   -0.59    0.79
  -3 -12  -3   -0.71    0.79
  -3 -12  -3   -1.00    0.66
  -4 -12  -3    5.40    1.25
  -4 -12  -3    6.58    1.22
  -4 -12  -3    6.59    1.04
  -4 -12  -3    6.43    1.31
  -5 -12  -3    0.10    0.74
  -5 -12  -3    0.79    0.67
  -5 -12  -3    0.06    0.92
  -5 -12  -3   -0.31    0.82
  -6 -12  -3    2.47    0.81
  -6 -12  -3    1.13    0.94
  -6 -12  -3    2.62    0.91
  -6 -12  -3    2.67    1.12
  -7 -12  -3    0.70    0.86
  -7 -12  -3   -0.26    0.60
  -7 -12  -3    0.13    1.01
  -7 -12  -3    0.37    0.92
  -8 -12  -3   14.92    1.61
  -8 -12  -3   11.88    1.54
  -8 -12  -3   14.66    1.89
  -8 -12  -3   14.76    1.82
  -3 -13  -3    4.03    1.19
  -3 -13  -3    2.48    1.24
  -3 -13  -3    4.39    1.00
  -3 -13  -3    5.11    1.29
  -4 -13  -3    0.64    0.97
  -4 -13  -3   -0.11    0.86
  -4 -13  -3    0.29    0.68
  -4 -13  -3    0.04    1.11
  -5 -13  -3    4.43    1.38
  -5 -13  -3    4.19    1.26
  -5 -13  -3    6.22    1.25
  -5 -13  -3    5.10    1.05
  -6 -13  -3    0.91    0.87
  -6 -13  -3    0.25    1.01
  -6 -13  -3    1.25    0.86
  -6 -13  -3    0.76    1.05
  -6 -10   4   -0.38    0.95
  -6 -10   4    0.72    1.02
  -5 -10   4   -0.15    0.86
  -5 -10   4    1.39    1.01
  -4 -10   4    0.51    0.91
  -4 -10   4   -0.67    0.88
  -4 -10   4   -1.09    0.90
  -3 -10   4    2.47    1.08
  -2 -10   4    1.38    0.96
  -1 -10   4    0.90    0.97
   0 -10   4    0.43    1.01
   1 -10   4    3.63    1.22
  -7  -9   4    0.19    0.88
  -7  -9   4   -0.33    0.49
  -7  -9   4    0.32    1.05
  -6  -9   4    2.62    1.01
  -6  -9   4    1.76    0.98
  -5  -9   4   14.13    1.65
  -5  -9   4    9.39    1.45
  -4  -9   4    4.22    1.10
  -4  -9   4    4.64    0.85
  -3  -9   4    9.67    1.41
  -2  -9   4    0.38    0.60
  -2  -9   4    0.86    0.79
  -1  -9   4    8.89    1.36
  -1  -9   4    8.02    1.19
   0  -9   4   -0.41    0.57
   0  -9   4   -0.37    0.48
   0  -9   4   -0.31    0.69
   1  -9   4    0.77    0.53
   1  -9   4    0.18    0.58
   1  -9   4   -0.20    0.75
   2  -9   4    3.00    1.06
   2  -9   4    3.21    0.82
   2  -9   4    4.07    0.94
   3  -9   4    1.06    0.72
   3  -9   4    0.82    1.04
  -8  -8   4   -0.92    0.55
  -8  -8   4    0.29    0.88
  -8  -8   4   -1.03    0.80
  -7  -8   4   12.01    1.44
  -7  -8   4   11.78    1.49
  -7  -8   4    7.14    1.09
  -7  -8   4    9.34    1.04
  -6  -8   4    4.12    1.10
  -6  -8   4    3.35    0.67
  -6  -8   4    1.86    0.89
  -6  -8   4    2.76    0.69
  -5  -8   4    2.82    1.04
  -5  -8   4    1.41    0.83
  -5  -8   4    1.85    0.57
  -4  -8   4    7.34    1.66
  -4  -8   4    6.02    1.12
  -4  -8   4    7.41    0.88
  -4  -8   4    5.29    0.82
  -3  -8   4    5.63    1.05
  -3  -8   4    4.94    0.89
  -3  -8   4    5.25    0.74
  -2  -8   4    2.30    0.58
  -2  -8   4    3.19    0.81
  -2  -8   4    2.92    0.85
  -1  -8   4   12.84    1.00
  -1  -8   4   13.59    1.48
  -1  -8   4   10.56    1.24
   0  -8   4   -0.10    0.62
   0  -8   4   -0.37    0.46
   0  -8   4    0.55    0.47
   1  -8   4   -0.34    0.68
   1  -8   4   -0.11    0.49
   1  -8   4    0.10    0.47
   2  -8   4    0.54    0.57
   2  -8   4    0.91    0.84
   3  -8   4   21.10    1.71
   3  -8   4   20.07    1.55
   4  -8   4   -0.25    0.60
   4  -8   4   -0.55    0.71
   5  -8   4    0.24    0.73
   5  -8   4    1.03    0.94
   9   7  -4    0.12    0.51
  -9  -7   4    0.52    0.64
   8   7  -4    6.31    0.98
  -8  -7   4    6.33    1.12
  -8  -7   4    5.01    0.89
  -8  -7   4    6.23    1.12
   7   7  -4    2.12    0.61
  -7  -7   4    2.80    0.92
  -7  -7   4    2.47    0.64
  -7  -7   4    2.79    0.89
   6   7  -4   33.08    1.67
  -6  -7   4   31.39    1.80
  -6  -7   4   36.83    2.02
  -6  -7   4   33.40    1.66
  -5  -7   4   20.42    1.21
  -5  -7   4   20.76    1.25
  -5  -7   4   20.58    1.13
  -5  -7   4   22.96    1.61
  -4  -7   4    0.81    0.44
  -4  -7   4    0.06    0.41
  -4  -7   4    0.08    0.53
  -4  -7   4    0.59    0.41
  -4  -7   4   -0.34    0.66
  -3  -7   4   13.58    0.98
  -3  -7   4   15.37    1.48
  -3  -7   4   12.90    1.33
  -2  -7   4   51.38    2.36
  -2  -7   4   52.28    2.38
  -2  -7   4   53.58    2.05
  -1  -7   4   11.29    1.26
  -1  -7   4    9.48    0.98
  -1  -7   4    9.25    1.19
   0  -7   4    1.56    0.66
   0  -7   4    0.99    0.50
   0  -7   4    1.38    0.58
   1  -7   4   59.43    2.61
   1  -7   4   57.96    2.37
   1  -7   4   59.88    2.61
   2  -7   4    6.60    0.98
   2  -7   4    9.26    1.32
   3  -7   4    0.60    0.57
   3  -7   4    1.57    0.78
   4  -7   4    0.30    0.67
   4  -7   4   -0.36    0.53
   5  -7   4   -0.44    0.67
   5  -7   4   -0.09    0.69
   6  -7   4    9.09    1.41
   6  -7   4    9.55    1.43
   9   6  -4    0.29    0.56
  -9  -6   4    0.13    0.55
   8   6  -4    2.10    0.68
  -8  -6   4    1.46    0.66
   7   6  -4    6.18    0.92
  -7  -6   4    4.72    0.77
  -7  -6   4    4.68    0.89
  -7  -6   4    4.84    0.89
   6   6  -4    5.84    0.84
  -6  -6   4    6.30    0.94
  -6  -6   4    5.87    0.96
  -6  -6   4    4.91    0.71
   5   6  -4    0.25    0.34
  -5  -6   4   -0.55    0.29
  -5  -6   4   -0.54    0.45
  -5  -6   4    0.01    0.30
  -5  -6   4    0.07    0.59
  -4  -6   4    6.02    0.92
  -4  -6   4    7.68    0.77
  -4  -6   4    5.35    0.73
  -4  -6   4    5.62    0.89
  -4  -6   4    7.10    0.70
  -3  -6   4   24.66    1.30
  -3  -6   4   26.84    1.54
  -3  -6   4   27.20    1.56
  -3  -6   4   26.56    1.22
  -2  -6   4   35.95    1.81
  -2  -6   4   38.27    1.84
  -2  -6   4   39.37    1.64
  -1  -6   4    1.58    0.47
  -1  -6   4    2.00    0.59
  -1  -6   4    2.53    0.67
   0  -6   4    0.27    0.37
   0  -6   4   -0.16    0.34
   0  -6   4    0.20    0.47
   1  -6   4   10.82    1.07
   1  -6   4   11.28    1.20
   2  -6   4   31.78    1.64
   2  -6   4   31.34    1.72
   3  -6   4   -0.28    0.41
   3  -6   4   -0.51    0.48
   4  -6   4    0.12    0.55
   4  -6   4   -0.33    0.50
   5  -6   4    1.52    0.75
   5  -6   4    1.89    0.80
  -6   6  -4    0.33    0.42
   6  -6   4    1.08    0.72
   6  -6   4   -0.17    0.62
   7  -6   4    2.19    0.86
   7  -6   4    0.56    0.72
   9   5  -4    1.63    0.71
  -9  -5   4    1.73    0.66
   8   5  -4    1.31    0.60
  -8  -5   4    2.64    0.66
   7   5  -4    3.21    0.69
  -7  -5   4    3.47    0.76
  -7  -5   4    1.95    0.66
  -7  -5   4    2.88    0.67
   6   5  -4   26.08    1.46
  -6  -5   4   27.73    1.46
  -6  -5   4   26.43    1.39
  -6  -5   4   25.78    1.44
   5   5  -4   13.46    0.99
  -5  -5   4   15.84    1.23
  -5  -5   4   16.60    1.34
  -5  -5   4   12.66    0.91
   4   5  -4    3.00    0.54
   4   5  -4    2.29    0.58
  -4  -5   4    3.14    0.72
  -4  -5   4    2.06    0.59
  -4  -5   4    2.43    0.39
  -4  -5   4    2.28    0.48
   3   5  -4    7.93    0.89
  -3  -5   4    6.97    0.88
  -3  -5   4    7.24    0.77
  -3  -5   4    7.16    0.68
  -3  -5   4    6.60    0.85
  -2  -5   4   12.95    0.88
  -2  -5   4   13.35    0.76
  -2  -5   4   12.96    1.00
  -2  -5   4   13.89    1.00
  -1  -5   4    0.74    0.46
  -1  -5   4    1.33    0.46
  -1  -5   4    1.00    0.39
   0  -5   4   35.57    1.68
   0  -5   4   35.01    1.68
   0  -5   4   38.15    1.59
   1  -5   4    3.05    0.61
   1  -5   4    2.48    0.62
   2  -5   4   27.55    1.43
   2  -5   4   23.92    1.41
   3  -5   4    0.45    0.49
   3  -5   4    0.66    0.49
   4  -5   4    0.29    0.50
   4  -5   4    0.38    0.50
  -5   5  -4    0.49    0.36
   5  -5   4    1.10    0.66
   5  -5   4    2.69    0.70
  -6   5  -4   15.42    1.00
   6  -5   4   16.48    1.30
   6  -5   4   10.80    1.37
  -7   5  -4   -0.07    0.39
   7  -5   4    0.23    0.61
   7  -5   4    0.70    0.62
   8  -5   4    5.52    1.16
  10   4  -4    3.75    0.93
 -10  -4   4    4.78    0.91
   9   4  -4   13.87    1.56
  -9  -4   4   12.19    1.28
   8   4  -4    2.43    0.73
  -8  -4   4    2.78    0.67
   7   4  -4    1.88    0.58
  -7  -4   4    2.00    0.57
  -7  -4   4    1.75    0.55
  -7  -4   4    2.48    0.60
   6   4  -4   17.32    1.17
  -6  -4   4   16.45    1.09
  -6  -4   4   17.27    1.10
  -6  -4   4   16.90    1.07
  -6  -4   4   14.62    1.64
   5   4  -4    2.04    0.55
   5   4  -4    2.14    0.55
  -5  -4   4    1.47    0.40
  -5  -4   4    2.62    0.56
  -5  -4   4    1.60    0.53
   4   4  -4    3.40    0.57
   4   4  -4    5.51    0.76
  -4  -4   4    4.05    0.35
  -4  -4   4    3.78    0.53
  -4  -4   4    3.21    0.60
  -4  -4   4    2.95    0.59
   3   4  -4   34.50    1.51
   3   4  -4   34.90    1.59
  -3  -4   4   38.99    1.60
  -3  -4   4   36.55    1.63
  -3  -4   4   36.65    1.41
  -2  -4   4    1.09    0.35
  -2  -4   4    1.05    0.25
  -2  -4   4    1.08    0.41
  -2  -4   4    1.05    0.38
  -1  -4   4    0.82    0.36
  -1  -4   4    1.24    0.43
  -1  -4   4    0.95    0.37
   0  -4   4   23.52    1.16
   0  -4   4   23.66    1.23
   0  -4   4   25.43    1.26
   1  -4   4    2.30    0.53
   1  -4   4    2.28    0.51
   2  -4   4    6.28    0.80
   2  -4   4    8.15    0.89
   3  -4   4    5.89    0.82
   3  -4   4    5.20    0.76
   4  -4   4   53.51    2.27
   4  -4   4   53.38    2.15
  -5   4  -4    2.73    0.45
   5  -4   4    4.02    0.77
   5  -4   4    3.69    0.82
  -6   4  -4   -0.38    0.30
   6  -4   4   -0.36    0.39
   6  -4   4   -0.46    0.55
  -7   4  -4    0.88    0.40
   7  -4   4   -0.01    0.55
   7  -4   4   -0.06    0.50
  -8   4  -4    0.03    0.43
   8  -4   4    0.21    0.64
   9  -4   4   -0.06    0.69
  10   3  -4    0.38    0.61
 -10  -3   4   -0.42    0.55
   9   3  -4    2.42    0.72
  -9  -3   4    1.54    0.66
   8   3  -4    0.65    0.55
  -8  -3   4    0.31    0.49
   7   3  -4    0.06    0.45
  -7  -3   4   -1.04    0.64
  -7  -3   4    0.05    0.68
  -7  -3   4   -0.36    0.36
   6   3  -4   11.68    1.15
  -6  -3   4   13.21    1.10
  -6  -3   4   12.33    0.99
  -6  -3   4   11.27    0.84
  -6  -3   4   10.49    0.80
   5   3  -4    1.79    0.47
   5   3  -4    1.69    0.49
  -5  -3   4    2.55    0.52
  -5  -3   4    1.46    0.43
  -5  -3   4    1.98    0.54
   4   3  -4   75.86    2.76
   4   3  -4   83.73    2.80
  -4  -3   4   82.97    2.80
  -4  -3   4   80.89    2.61
  -4  -3   4   80.71    2.59
   3   3  -4    0.32    0.24
   3   3  -4    0.30    0.27
  -3  -3   4   -0.20    0.19
  -3  -3   4   -0.03    0.25
  -3  -3   4    0.11    0.27
   2   3  -4   43.44    1.65
   2   3  -4   45.84    1.72
  -2  -3   4   41.09    1.66
  -2  -3   4   44.47    1.48
  -2  -3   4   39.65    1.61
  -1  -3   4   12.52    0.77
  -1  -3   4   12.35    0.78
  -1  -3   4   12.62    0.60
  -1  -3   4   12.73    0.80
   0  -3   4    7.28    0.72
   0  -3   4    9.49    0.83
   0  -3   4    7.81    0.78
  -1   3  -4   10.84    0.51
   1  -3   4   11.08    0.74
   1  -3   4   11.83    0.79
   1  -3   4   10.89    0.79
   2  -3   4   38.54    1.60
   2  -3   4   39.21    1.60
   2  -3   4   38.78    1.64
   3  -3   4    8.21    0.85
   3  -3   4    9.52    0.98
   3  -3   4    7.75    0.84
   4  -3   4    9.67    1.06
   4  -3   4    9.85    0.93
  -5   3  -4   42.96    1.50
  -5   3  -4   41.80    2.00
   5  -3   4   38.09    1.74
   5  -3   4   39.48    1.93
  -6   3  -4   19.45    1.03
  -6   3  -4   21.30    1.55
   6  -3   4   18.71    1.40
   6  -3   4   20.25    1.19
  -7   3  -4   11.52    2.17
  -7   3  -4   12.53    0.89
   7  -3   4    8.25    1.16
   7  -3   4   12.40    1.15
  -8   3  -4   16.80    1.06
   8  -3   4   14.09    1.04
   8  -3   4   14.20    1.59
  -9   3  -4    0.75    0.45
   9  -3   4    0.98    0.70
  10   2  -4    1.06    0.65
 -10  -2   4    0.73    0.70
   9   2  -4   18.60    1.57
  -9  -2   4   18.12    1.49
   8   2  -4    1.81    0.61
  -8  -2   4    2.79    0.68
   7   2  -4    1.36    0.62
  -7  -2   4    0.45    0.49
   6   2  -4    0.52    0.41
   6   2  -4    0.27    0.40
  -6  -2   4    0.72    0.35
  -6  -2   4    0.87    0.35
  -6  -2   4    0.77    0.49
  -6  -2   4    1.00    0.43
   5   2  -4    0.76    0.36
   5   2  -4    0.52    0.34
  -5  -2   4    0.57    0.31
  -5  -2   4    0.94    0.36
  -5  -2   4    0.70    0.40
   4   2  -4   10.43    0.78
   4   2  -4   11.73    0.83
  -4  -2   4   11.91    0.71
  -4  -2   4   10.70    0.72
  -4  -2   4   12.26    0.84
   3   2  -4   24.43    1.16
   3   2  -4   23.77    1.12
  -3  -2   4   22.28    1.01
  -3  -2   4   22.72    1.10
  -3  -2   4   21.81    0.97
   2   2  -4   30.58    1.26
   2   2  -4   29.04    1.26
  -2  -2   4   28.62    1.08
  -2  -2   4   30.21    1.25
  -2  -2   4   27.87    1.16
   1   2  -4  240.41    6.47
   1   2  -4  234.11    6.20
  -1  -2   4  240.07    6.19
  -1  -2   4  238.16    6.43
  -1  -2   4  235.88    6.44
  -1  -2   4  238.69    6.51
   0  -2   4   26.29    1.13
   0  -2   4   26.90    1.13
   0  -2   4   27.76    0.89
   0  -2   4   24.62    1.12
  -1   2  -4    9.13    0.40
   1  -2   4    9.97    0.67
   1  -2   4    9.56    0.67
   1  -2   4   10.04    0.67
   2  -2   4   98.17    3.07
   2  -2   4   93.37    3.05
   2  -2   4  103.32    3.07
  -3   2  -4  113.80    3.49
   3  -2   4  105.18    3.42
   3  -2   4  107.91    3.35
   3  -2   4  110.49    3.46
  -4   2  -4   16.10    0.71
  -4   2  -4   16.93    1.12
   4  -2   4   17.70    1.11
   4  -2   4   16.61    1.06
   4  -2   4   15.91    0.93
  -5   2  -4    0.37    0.49
  -5   2  -4    0.07    0.20
   5  -2   4    0.00    0.28
   5  -2   4    0.25    0.37
  -6   2  -4   57.57    1.91
  -6   2  -4   54.49    2.39
   6  -2   4   58.23    2.15
   6  -2   4   54.46    2.43
  -7   2  -4    1.67    0.76
  -7   2  -4    1.11    0.36
   7  -2   4    1.45    0.48
   7  -2   4    0.90    0.57
  -8   2  -4    5.86    0.66
   8  -2   4    6.47    1.15
  -9   2  -4    0.10    0.38
   9  -2   4    0.44    0.67
 -10   2  -4   -0.49    0.47
  10  -2   4    0.78    0.81
  10   1  -4    0.41    0.59
 -10  -1   4   -0.81    0.58
   9   1  -4   10.66    1.36
  -9  -1   4   17.81    1.50
   8   1  -4    7.65    1.12
  -8  -1   4   10.27    1.09
   7   1  -4    9.06    1.08
  -7  -1   4   12.35    1.10
   6   1  -4   16.10    1.13
   6   1  -4   18.15    1.23
  -6  -1   4   18.05    1.09
  -6  -1   4   18.99    1.20
  -6  -1   4   16.98    0.58
  -6  -1   4   17.50    0.57
   5   1  -4    9.08    0.77
   5   1  -4   11.71    1.12
   5   1  -4    9.34    0.47
  -5  -1   4    9.78    0.53
  -5  -1   4    7.88    0.74
  -5  -1   4    8.48    0.83
   4   1  -4    4.91    0.67
   4   1  -4    6.46    0.40
   4   1  -4    6.85    0.72
  -4  -1   4    5.67    0.64
  -4  -1   4    5.47    0.43
  -4  -1   4    5.62    0.56
   3   1  -4   28.36    1.28
   3   1  -4   27.14    1.01
   3   1  -4   27.27    1.18
  -3  -1   4   27.08    1.10
  -3  -1   4   27.28    1.17
  -3  -1   4   28.04    1.04
   2   1  -4   17.04    0.83
   2   1  -4   15.90    0.82
   2   1  -4   17.03    0.91
  -2  -1   4   18.20    0.53
  -2  -1   4   16.18    0.81
  -2  -1   4   17.73    0.78
  -2  -1   4   16.93    0.75
   1   1  -4    1.07    0.20
   1   1  -4    0.57    0.22
   1   1  -4    1.10    0.31
  -1  -1   4    0.83    0.26
  -1  -1   4    0.94    0.25
  -1  -1   4    1.11    0.19
   0   1  -4   30.96    0.95
   0  -1   4   30.54    0.94
   0  -1   4   30.57    1.17
   0  -1   4   30.54    1.23
   0  -1   4   30.36    1.14
  -1   1  -4   93.03    2.37
   1  -1   4   88.95    2.70
   1  -1   4   92.67    2.75
   1  -1   4   89.35    2.77
  -2   1  -4   21.85    0.64
  -2   1  -4   20.64    1.03
   2  -1   4   23.71    1.02
   2  -1   4   22.34    1.05
   2  -1   4   22.58    1.02
  -3   1  -4   22.58    1.13
  -3   1  -4   23.29    0.73
   3  -1   4   23.12    1.11
   3  -1   4   22.51    1.09
   3  -1   4   22.33    1.03
  -4   1  -4   23.67    1.23
  -4   1  -4   24.48    0.85
   4  -1   4   24.71    1.25
   4  -1   4   25.30    1.23
   4  -1   4   24.86    1.12
  -5   1  -4   12.01    0.60
  -5   1  -4   11.78    0.99
   5  -1   4   12.94    0.79
   5  -1   4   10.65    0.89
  -6   1  -4    0.15    0.50
  -6   1  -4   -0.08    0.20
   6  -1   4    0.13    0.28
   6  -1   4    0.14    0.40
  -7   1  -4   22.53    1.07
  -7   1  -4   22.40    1.50
   7  -1   4   24.43    1.57
   7  -1   4   22.92    1.18
  -8   1  -4    3.90    0.87
  -8   1  -4    3.20    0.53
   8  -1   4    2.18    0.71
  -9   1  -4   -0.61    0.34
   9  -1   4    0.35    0.58
 -10   1  -4    0.56    0.45
  10  -1   4   -0.80    0.55
   9   0  -4    1.14    0.66
  -9   0   4   -0.41    0.62
   8   0  -4    2.40    0.75
  -8   0   4    2.09    0.63
  -7   0   4   62.38    2.43
   6   0  -4   14.11    1.13
   6   0  -4   12.18    0.99
  -6   0   4   10.98    1.54
  -6   0   4   10.89    0.94
   5   0  -4  103.16    2.72
   5   0  -4  106.08    3.54
   5   0  -4  101.24    3.30
  -5   0   4  105.13    3.25
  -5   0   4   97.76    3.21
   4   0  -4   22.46    1.08
   4   0  -4   22.11    1.21
   4   0  -4   21.78    0.65
  -4   0   4   23.12    1.06
  -4   0   4   21.21    1.05
  -4   0   4   20.29    0.75
  -4   0   4   23.17    0.79
  -4   0   4   22.51    0.77
   3   0  -4    6.13    0.71
   3   0  -4    5.23    0.34
   3   0  -4    5.69    0.56
  -3   0   4    5.12    0.35
  -3   0   4    6.14    0.50
  -3   0   4    5.08    0.49
   2   0  -4  279.28    7.29
   2   0  -4  276.66    7.17
   2   0  -4  279.09    7.50
  -2   0   4  282.77    7.24
  -2   0   4  277.50    7.18
  -2   0   4  268.52    7.24
   1   0  -4   10.62    0.51
   1   0  -4    9.89    0.53
   1   0  -4    9.31    0.62
   1   0  -4   10.96    0.55
  -1   0   4   10.76    0.51
  -1   0   4   11.39    0.57
  -1   0   4   10.90    0.53
  -1   0   4   11.43    0.46
   0   0  -4  144.16    3.89
   0   0  -4  141.79    3.98
   0   0   4  141.79    4.01
   0   0   4  136.90    3.87
   0   0   4  140.87    3.67
   0   0   4  140.64    3.78
   1   0   4    1.93    0.32
   1   0   4    1.54    0.11
   1   0   4    1.85    0.28
   1   0   4    1.58    0.33
  -2   0  -4  106.83    2.99
   2   0   4   98.10    3.02
   2   0   4  103.11    2.95
   2   0   4  100.25    2.97
  -3   0  -4   40.52    1.52
  -3   0  -4   40.71    1.11
   3   0   4   40.62    1.50
   3   0   4   41.84    1.48
   3   0   4   40.49    1.54
  -4   0  -4   37.78    1.12
  -4   0  -4   37.06    1.52
   4   0   4   36.85    1.40
   4   0   4   38.28    1.56
   4   0   4   34.62    1.47
  -5   0  -4    3.03    0.31
  -5   0  -4    3.77    0.66
   5   0   4    3.68    0.50
   5   0   4    2.91    0.57
   5   0   4    2.74    0.62
  -6   0  -4    6.82    0.85
  -6   0  -4    5.06    0.46
   6   0   4    5.10    0.77
   6   0   4    6.67    0.71
  -7   0  -4   11.84    0.74
  -7   0  -4   14.27    1.16
   7   0   4   12.82    1.09
   7   0   4   12.91    0.84
  -8   0  -4   11.38    1.35
  -8   0  -4   11.84    0.83
   8   0   4    8.10    1.09
  -9   0  -4    0.19    0.35
  -9   0  -4    0.53    0.89
   9   0   4   -0.64    0.43
   9   0   4    0.16    0.32
 -10   0  -4    6.12    0.78
  10   0   4    2.55    0.84
 -11   0  -4    2.19    0.66
  11   0   4    2.28    0.93
  -9   1   4   11.50    1.27
   8  -1  -4    1.37    0.69
  -8   1   4    2.26    0.66
   7  -1  -4   -0.17    0.46
  -7   1   4    0.23    0.43
   6  -1  -4   42.10    2.06
  -6   1   4   40.89    1.79
   5  -1  -4    1.82    0.53
   5  -1  -4    2.27    0.47
  -5   1   4    1.80    0.46
  -5   1   4    1.33    0.41
   4  -1  -4    3.69    0.61
   4  -1  -4    4.90    0.58
  -4   1   4    3.99    0.51
  -4   1   4    3.75    0.52
  -4   1   4    2.89    0.16
   3  -1  -4   31.48    1.42
   3  -1  -4   34.42    1.27
   3  -1  -4   32.25    1.05
  -3   1   4   31.07    1.18
  -3   1   4   30.94    0.98
  -3   1   4   32.15    1.01
  -3   1   4   33.36    1.29
  -3   1   4   32.03    1.02
   2  -1  -4    1.54    0.35
   2  -1  -4    1.88    0.29
   2  -1  -4    1.65    0.23
  -2   1   4    1.12    0.25
  -2   1   4    1.67    0.26
  -2   1   4    1.27    0.24
  -2   1   4    1.54    0.26
  -2   1   4    1.12    0.20
   1  -1  -4   95.53    2.57
   1  -1  -4   92.78    2.83
  -1   1   4   91.10    2.63
  -1   1   4   92.22    2.66
  -1   1   4   94.00    2.64
  -1   1   4   93.36    2.61
  -1   1   4   94.48    2.50
  -1   1   4   93.03    2.56
   0  -1  -4   24.38    1.00
   0  -1  -4   23.62    0.79
   0  -1  -4   25.13    0.92
   0   1   4   25.37    0.83
   0   1   4   24.34    0.92
   0   1   4   24.77    0.75
   0   1   4   24.91    0.75
   0   1   4   23.38    0.88
   0   1   4   25.75    0.97
   0   1   4   24.05    0.96
  -1  -1  -4   31.52    0.99
  -1  -1  -4   27.32    1.07
   1   1   4   29.09    1.14
   1   1   4   30.13    1.10
   1   1   4   31.14    0.88
   1   1   4   31.62    1.16
   1   1   4   30.10    0.95
   1   1   4   29.50    1.14
  -2  -1  -4    4.55    0.38
   2   1   4    5.18    0.40
   2   1   4    4.10    0.35
   2   1   4    4.80    0.49
   2   1   4    5.26    0.44
   2   1   4    4.61    0.18
  -3  -1  -4  317.15    7.91
  -3  -1  -4  313.97    8.29
   3   1   4  320.09    8.30
   3   1   4  313.83    8.38
   3   1   4  306.44    8.27
   3   1   4  318.14    8.35
   3   1   4  322.92    7.92
  -4  -1  -4   30.44    1.26
  -4  -1  -4   28.75    0.90
   4   1   4   26.81    1.22
   4   1   4   27.06    0.89
   4   1   4   27.64    1.14
   4   1   4   28.94    1.22
  -5  -1  -4    4.63    0.63
  -5  -1  -4    5.32    0.36
   5   1   4    6.10    0.59
   5   1   4    4.84    0.35
   5   1   4    4.28    0.65
   5   1   4    6.21    0.76
  -6  -1  -4   35.47    1.26
  -6  -1  -4   35.17    1.63
   6   1   4   35.32    1.64
   6   1   4   35.26    1.40
  -7  -1  -4    0.41    0.46
  -7  -1  -4    0.15    0.24
   7   1   4    0.54    0.29
   7   1   4    0.61    0.43
  -8  -1  -4   10.99    0.78
  -8  -1  -4   12.64    1.30
   8   1   4   10.09    1.17
  -9  -1  -4   -0.42    0.30
  -9  -1  -4    0.46    0.65
   9   1   4   -0.14    0.30
   9   1   4   -0.41    0.42
 -10  -1  -4    0.38    0.43
  10   1   4    0.18    0.59
 -11  -1  -4    0.96    0.54
  11   1   4    0.53    0.69
   9  -2  -4    1.02    0.63
  -9   2   4   -0.75    0.63
   8  -2  -4    6.18    1.05
  -8   2   4    9.54    1.11
   7  -2  -4   -0.07    0.39
  -7   2   4    0.38    0.47
   6  -2  -4    8.79    1.07
  -6   2   4    9.79    0.94
   5  -2  -4   26.32    1.50
   5  -2  -4   23.94    1.28
  -5   2   4   25.74    1.26
  -5   2   4   24.58    1.30
   4  -2  -4   20.00    1.02
   4  -2  -4   20.22    1.21
  -4   2   4   19.47    0.95
  -4   2   4   17.96    1.01
   3  -2  -4   41.56    1.47
   3  -2  -4   39.14    1.68
  -3   2   4   40.08    1.21
  -3   2   4   40.04    1.37
  -3   2   4   41.79    1.54
  -3   2   4   39.94    1.20
   2  -2  -4   12.02    0.58
   2  -2  -4   10.01    0.56
   2  -2  -4   11.82    0.76
  -2   2   4   12.22    0.52
  -2   2   4   11.26    0.53
  -2   2   4   11.77    0.66
  -2   2   4   12.26    0.52
  -2   2   4   12.27    0.57
   1  -2  -4    0.10    0.08
   1  -2  -4    0.05    0.06
   1  -2  -4   -0.03    0.15
   1  -2  -4    0.03    0.10
  -1   2   4    0.16    0.18
  -1   2   4   -0.13    0.13
  -1   2   4    0.16    0.15
  -1   2   4   -0.03    0.16
   0  -2  -4    1.04    0.29
   0  -2  -4    1.36    0.28
   0  -2  -4    1.28    0.25
   0  -2  -4    1.40    0.12
   0  -2  -4    1.53    0.29
   0   2   4    1.16    0.24
   0   2   4    0.68    0.23
   0   2   4    1.20    0.26
  -1  -2  -4  104.01    2.99
  -1  -2  -4  102.89    2.70
  -1  -2  -4  103.95    3.02
   1   2   4  100.58    2.95
   1   2   4  102.66    2.97
   1   2   4  110.03    3.00
   1   2   4  103.03    3.00
  -2  -2  -4  136.74    3.97
  -2  -2  -4  145.79    3.80
  -2  -2  -4  141.65    4.02
   2   2   4  143.50    3.93
   2   2   4  143.89    3.75
   2   2   4  142.70    4.00
  -3  -2  -4    0.78    0.29
  -3  -2  -4    0.74    0.28
  -3  -2  -4    1.11    0.28
   3   2   4    1.09    0.28
   3   2   4    0.71    0.25
   3   2   4    0.77    0.22
   3   2   4    0.53    0.26
   3   2   4    0.75    0.13
  -4  -2  -4  104.70    3.17
  -4  -2  -4  108.55    3.20
  -4  -2  -4  107.67    2.86
   4   2   4  107.78    3.19
   4   2   4  103.78    3.14
   4   2   4  107.15    2.86
   4   2   4  103.92    3.13
  -5  -2  -4    7.14    0.42
  -5  -2  -4    6.59    0.71
   5   2   4    6.93    0.42
   5   2   4    7.08    0.54
   5   2   4    7.38    0.63
  -6  -2  -4    0.67    0.40
  -6  -2  -4    0.73    0.22
   6   2   4    1.02    0.32
   6   2   4    0.84    0.39
  -7  -2  -4   50.55    2.16
  -7  -2  -4   50.67    1.73
   7   2   4   51.26    1.83
   7   2   4   46.77    2.08
  -8  -2  -4   41.40    1.60
  -8  -2  -4   39.48    1.98
   8   2   4   44.26    2.07
   8   2   4   39.49    1.60
  -9  -2  -4    7.72    1.18
  -9  -2  -4    6.47    0.71
   9   2   4    6.58    0.68
   9   2   4    6.03    0.97
 -10  -2  -4    0.08    0.90
 -10  -2  -4    0.24    0.40
  10   2   4    0.17    0.55
 -11  -2  -4    6.10    0.82
  11   2   4    5.91    1.18
   8  -3  -4    0.67    0.58
  -8   3   4    0.65    0.61
   7  -3  -4    1.37    0.65
  -7   3   4    1.61    0.65
   6  -3  -4   -0.19    0.35
  -6   3   4   -0.11    0.43
   5  -3  -4    4.64    0.78
   5  -3  -4    8.31    0.87
  -5   3   4    5.82    0.74
  -5   3   4    6.32    0.78
   4  -3  -4   11.02    0.80
   4  -3  -4   10.56    0.89
  -4   3   4    9.05    0.80
  -4   3   4   12.23    0.76
  -4   3   4   11.21    0.42
   3  -3  -4    3.73    0.35
   3  -3  -4    2.31    0.48
   3  -3  -4    2.39    0.40
   3  -3  -4    3.54    0.34
  -3   3   4    2.86    0.33
  -3   3   4    2.97    0.46
  -3   3   4    2.75    0.37
   2  -3  -4   20.64    1.06
   2  -3  -4   20.13    0.96
   2  -3  -4   21.94    0.87
   2  -3  -4   21.03    0.85
   2  -3  -4   21.55    0.83
  -2   3   4   21.71    0.85
  -2   3   4   21.89    0.83
  -2   3   4   21.35    0.99
   1  -3  -4    0.39    0.23
   1  -3  -4    0.11    0.11
   1  -3  -4    0.66    0.26
   1  -3  -4    0.19    0.11
  -1   3   4    0.78    0.26
  -1   3   4    0.57    0.25
   0  -3  -4   23.43    1.00
   0  -3  -4   24.21    0.99
   0  -3  -4   21.90    0.94
   0  -3  -4   24.40    0.96
   0   3   4   22.52    0.93
   0   3   4   23.18    0.95
  -1  -3  -4    2.45    0.16
  -1  -3  -4    2.35    0.30
  -1  -3  -4    2.13    0.36
  -1  -3  -4    2.44    0.37
  -1  -3  -4    2.83    0.40
   1   3   4    2.32    0.31
   1   3   4    2.69    0.37
   1   3   4    1.78    0.33
  -2  -3  -4  310.43    8.23
  -2  -3  -4  311.32    8.26
  -2  -3  -4  316.55    7.97
   2   3   4  316.41    7.90
   2   3   4  314.08    8.07
   2   3   4  310.42    8.23
   2   3   4  313.92    8.24
   2   3   4  308.74    8.07
  -3  -3  -4   14.64    0.70
  -3  -3  -4   14.67    0.81
  -3  -3  -4   15.35    0.80
   3   3   4   14.69    0.65
   3   3   4   14.75    0.59
   3   3   4   15.76    0.71
  -4  -3  -4    0.31    0.28
  -4  -3  -4    0.41    0.29
  -4  -3  -4    0.31    0.27
  -4  -3  -4    0.43    0.15
   4   3   4    0.58    0.26
   4   3   4    0.98    0.19
   4   3   4    1.01    0.28
  -5  -3  -4  122.96    3.41
  -5  -3  -4  120.68    3.70
  -5  -3  -4  124.87    3.74
  -5  -3  -4  124.43    3.67
   5   3   4  125.80    3.68
  -6  -3  -4    0.27    0.19
  -6  -3  -4   -0.03    0.36
  -6  -3  -4    0.51    0.41
  -6  -3  -4    0.66    0.37
   6   3   4    0.36    0.34
  -7  -3  -4   10.71    0.68
  -7  -3  -4   10.11    1.04
   7   3   4   13.96    0.97
   7   3   4   12.10    0.76
  -8  -3  -4    1.17    0.36
  -8  -3  -4    1.26    0.60
   8   3   4    1.49    0.54
   8   3   4    1.10    0.38
  -9  -3  -4    6.07    1.00
  -9  -3  -4    5.66    0.67
   9   3   4    4.72    0.85
 -10  -3  -4    4.38    0.66
 -10  -3  -4    3.91    0.97
  10   3   4    5.58    1.00
  10   3   4    4.60    0.60
 -11  -3  -4    1.21    0.53
  11   3   4    1.55    0.80
 -12  -3  -4    0.31    0.55
  12   3   4    1.25    0.75
   8  -4  -4    2.46    0.88
  -8   4   4    2.43    0.80
   7  -4  -4    2.88    0.75
  -7   4   4    2.47    0.74
   6  -4  -4   -0.59    0.42
  -6   4   4    0.09    0.50
   5  -4  -4    0.32    0.41
  -5   4   4    0.89    0.47
   4  -4  -4    5.59    0.83
   4  -4  -4    6.40    0.43
   4  -4  -4    6.22    0.41
   4  -4  -4    5.06    0.67
  -4   4   4    5.99    0.63
  -4   4   4    4.64    0.65
  -4   4   4    5.47    0.40
   3  -4  -4    0.49    0.37
   3  -4  -4    0.76    0.26
   3  -4  -4    0.81    0.25
   3  -4  -4    0.60    0.29
  -3   4   4    0.90    0.28
  -3   4   4    0.79    0.33
   2  -4  -4    0.75    0.32
   2  -4  -4    1.37    0.31
   2  -4  -4    0.87    0.27
   2  -4  -4    0.79    0.27
  -2   4   4    0.56    0.37
  -2   4   4    0.82    0.30
   1  -4  -4   64.98    1.88
   1  -4  -4   61.35    2.12
   1  -4  -4   63.25    2.04
   1  -4  -4   65.95    2.02
   1  -4  -4   63.67    2.17
  -1   4   4   61.45    2.00
   0  -4  -4    0.65    0.29
   0  -4  -4    0.25    0.22
   0  -4  -4    0.64    0.23
   0  -4  -4    0.38    0.28
   0   4   4    0.28    0.27
  -1  -4  -4   40.57    1.36
  -1  -4  -4   42.54    1.58
  -1  -4  -4   41.15    1.50
  -1  -4  -4   41.99    1.54
  -1  -4  -4   41.27    1.22
   1   4   4   42.67    1.36
  -2  -4  -4   87.77    2.76
  -2  -4  -4   88.99    2.71
  -2  -4  -4   85.68    2.73
  -2  -4  -4   88.58    2.45
   2   4   4   83.80    2.45
   2   4   4   91.98    2.49
  -3  -4  -4   27.08    0.96
  -3  -4  -4   26.68    1.02
  -3  -4  -4   27.42    1.21
  -3  -4  -4   27.55    1.22
  -3  -4  -4   27.35    1.18
   3   4   4   26.47    0.96
   3   4   4   26.03    0.99
  -4  -4  -4  159.25    4.52
  -4  -4  -4  155.57    4.52
  -4  -4  -4  156.34    4.39
   4   4   4  152.36    4.26
  -5  -4  -4   70.86    2.39
  -5  -4  -4   68.50    2.40
  -5  -4  -4   72.72    2.15
  -5  -4  -4   68.48    2.36
   5   4   4   71.23    2.27
  -6  -4  -4    3.89    0.60
  -6  -4  -4    4.90    0.67
  -6  -4  -4    4.04    0.67
  -6  -4  -4    4.64    0.47
   6   4   4    4.50    0.61
  -7  -4  -4    0.48    0.44
  -7  -4  -4    0.44    0.48
  -7  -4  -4    0.64    0.28
  -7  -4  -4    0.57    0.42
   7   4   4    0.56    0.38
  -8  -4  -4    1.05    0.53
  -8  -4  -4    0.54    0.55
  -8  -4  -4    0.65    0.53
  -8  -4  -4    0.46    0.31
   8   4   4    1.42    0.53
  -9  -4  -4   -0.61    0.57
  -9  -4  -4   -0.29    0.27
   9   4   4   -0.01    0.28
   9   4   4   -0.01    0.48
 -10  -4  -4    5.36    0.72
 -10  -4  -4    4.46    1.01
  10   4   4    3.01    0.78
 -11  -4  -4    4.50    0.75
  11   4   4    4.36    0.94
 -12  -4  -4    1.09    0.60
  12   4   4    0.56    0.61
   7  -5  -4    0.26    0.60
  -7   5   4   -0.61    0.63
   6  -5  -4    3.13    0.77
  -6   5   4    3.89    0.83
   5  -5  -4    8.82    1.08
  -5   5   4   12.77    1.12
   4  -5  -4   32.68    1.55
   4  -5  -4   33.27    1.27
   4  -5  -4   31.32    1.68
   4  -5  -4   34.01    1.25
  -4   5   4   35.01    1.69
   3  -5  -4   11.31    0.71
   3  -5  -4   10.40    0.67
   3  -5  -4    9.66    0.76
   3  -5  -4   11.54    0.92
  -3   5   4    9.19    0.85
   2  -5  -4   19.67    0.94
   2  -5  -4   18.38    1.06
   1  -5  -4    9.56    0.58
   1  -5  -4    9.69    0.79
   1  -5  -4    9.29    0.66
   1  -5  -4    8.44    0.65
   1  -5  -4    9.78    0.70
   0  -5  -4   89.45    2.83
   0  -5  -4   91.80    2.81
   0  -5  -4   90.78    2.71
   0  -5  -4   89.76    2.94
  -1  -5  -4   18.49    0.74
  -1  -5  -4   19.81    0.79
  -1  -5  -4   19.97    0.98
  -1  -5  -4   18.83    0.98
  -1  -5  -4   19.19    1.02
   1   5   4   17.66    0.76
  -2  -5  -4   27.15    1.24
  -2  -5  -4   29.89    1.30
  -2  -5  -4   28.00    1.29
  -2  -5  -4   28.81    1.05
   2   5   4   29.24    0.95
   2   5   4   29.05    0.97
  -3  -5  -4   71.26    2.43
  -3  -5  -4   73.89    2.51
  -3  -5  -4   75.15    2.27
  -3  -5  -4   71.03    2.47
   3   5   4   73.57    2.05
   3   5   4   74.51    2.06
  -4  -5  -4    9.30    0.75
  -4  -5  -4   11.64    0.73
  -4  -5  -4    9.72    0.77
  -4  -5  -4    9.14    0.73
  -4  -5  -4   10.16    0.52
   4   5   4   10.57    0.54
  -5  -5  -4    2.33    0.45
  -5  -5  -4    2.14    0.34
  -5  -5  -4    1.22    0.43
  -5  -5  -4    1.99    0.49
   5   5   4    2.40    0.39
  -6  -5  -4    0.78    0.27
  -6  -5  -4    0.35    0.39
  -6  -5  -4    0.38    0.39
  -6  -5  -4    0.39    0.41
   6   5   4    0.40    0.31
  -7  -5  -4    9.13    0.95
  -7  -5  -4    7.43    0.96
  -7  -5  -4    7.23    0.83
  -7  -5  -4    8.50    0.72
   7   5   4    8.30    0.84
  -8  -5  -4   -0.09    0.25
  -8  -5  -4   -0.18    0.47
  -8  -5  -4    0.13    0.53
  -8  -5  -4   -0.23    0.39
   8   5   4   -0.02    0.41
  -9  -5  -4   -0.10    0.61
  -9  -5  -4    0.07    0.32
  -9  -5  -4    0.71    0.57
  -9  -5  -4   -0.13    0.51
   9   5   4    0.10    0.41
 -10  -5  -4   27.08    1.94
 -10  -5  -4   30.51    1.52
 -10  -5  -4   29.99    1.62
  10   5   4   31.55    1.78
  10   5   4   29.74    1.47
 -11  -5  -4    1.87    0.60
  11   5   4    0.85    0.64
 -12  -5  -4   16.76    1.38
  12   5   4   14.61    1.60
   7  -6  -4    5.77    1.12
  -7   6   4    6.72    1.05
   6  -6  -4    0.42    0.53
  -6   6   4    0.79    0.61
   5  -6  -4    0.36    0.48
  -5   6   4    0.21    0.56
   4  -6  -4    1.09    0.40
   4  -6  -4    1.12    0.40
   4  -6  -4    0.91    0.51
  -4   6   4    0.69    0.46
   3  -6  -4    8.59    0.94
   3  -6  -4    8.50    0.80
   3  -6  -4    9.50    0.77
   3  -6  -4    9.63    0.93
   2  -6  -4   -0.16    0.29
   2  -6  -4   -0.28    0.26
   2  -6  -4   -0.09    0.30
   2  -6  -4   -0.12    0.26
   1  -6  -4   15.78    0.96
   1  -6  -4   15.30    0.93
   1  -6  -4   15.92    0.86
   1  -6  -4   16.09    0.92
   0  -6  -4    0.32    0.23
   0  -6  -4    0.17    0.32
   0  -6  -4    0.35    0.34
   0  -6  -4    0.30    0.37
  -1  -6  -4   79.23    2.75
  -1  -6  -4   79.99    2.39
  -1  -6  -4   80.18    2.64
  -1  -6  -4   76.64    2.67
  -1  -6  -4   80.91    2.32
   1   6   4   77.26    2.30
  -2  -6  -4    8.45    0.85
  -2  -6  -4   10.19    0.82
  -2  -6  -4   10.74    0.63
  -2  -6  -4   10.97    0.80
   2   6   4   11.22    0.48
   2   6   4   10.54    0.47
  -3  -6  -4    2.15    0.48
  -3  -6  -4    2.18    0.52
  -3  -6  -4    1.78    0.46
  -3  -6  -4    1.55    0.33
   3   6   4    1.61    0.19
   3   6   4    1.98    0.18
  -4  -6  -4   55.10    2.19
  -4  -6  -4   61.16    2.07
  -4  -6  -4   58.44    2.21
  -4  -6  -4   58.24    2.17
   4   6   4   57.87    1.64
   4   6   4   58.74    1.66
  -5  -6  -4   15.51    1.04
  -5  -6  -4   15.34    0.69
  -5  -6  -4   17.21    1.09
  -5  -6  -4   14.65    0.95
   5   6   4   17.06    0.72
  -6  -6  -4   19.35    1.18
  -6  -6  -4   15.95    1.08
  -6  -6  -4   17.15    0.90
  -6  -6  -4   15.99    1.09
   6   6   4   17.59    0.87
  -7  -6  -4   33.77    1.67
  -7  -6  -4   36.38    1.49
  -7  -6  -4   38.62    1.83
  -7  -6  -4   38.81    1.82
   7   6   4   37.04    1.51
  -8  -6  -4    3.50    0.73
  -8  -6  -4    2.75    0.50
  -8  -6  -4    3.23    0.78
  -8  -6  -4    3.66    0.81
   8   6   4    3.14    0.59
  -9  -6  -4   15.11    1.02
  -9  -6  -4   13.47    1.28
  -9  -6  -4   16.19    1.60
  -9  -6  -4   13.87    1.12
   9   6   4   14.10    1.11
 -10  -6  -4    0.42    0.77
 -10  -6  -4    0.46    0.46
 -10  -6  -4    1.05    0.70
 -10  -6  -4    2.04    0.68
  10   6   4    1.14    0.56
 -11  -6  -4    1.52    0.60
 -11  -6  -4    2.61    1.31
 -11  -6  -4    0.66    0.95
  11   6   4    1.98    0.70
 -12  -6  -4    1.68    0.68
  12   6   4    1.36    0.71
   6  -7  -4    4.56    0.99
  -6   7   4    4.13    0.93
   5  -7  -4    3.31    0.77
  -5   7   4    4.92    0.88
   4  -7  -4    0.47    0.48
  -4   7   4   -1.12    0.50
   3  -7  -4    7.67    0.93
   3  -7  -4    4.60    0.68
   3  -7  -4    5.43    0.71
   2  -7  -4    0.41    0.44
   2  -7  -4    0.55    0.40
   2  -7  -4    0.54    0.38
   2  -7  -4    1.13    0.52
   1  -7  -4   60.27    2.33
   1  -7  -4   62.96    2.23
   1  -7  -4   61.77    2.20
   1  -7  -4   64.83    2.34
   0  -7  -4    3.67    0.47
   0  -7  -4    3.55    0.67
   0  -7  -4    4.55    0.74
   0  -7  -4    3.12    0.60
  -1  -7  -4    3.59    0.46
  -1  -7  -4    2.60    0.59
  -1  -7  -4    3.98    0.68
  -1  -7  -4    3.33    0.37
  -1  -7  -4    3.35    0.63
   1   7   4    2.48    0.54
  -2  -7  -4   20.44    1.21
  -2  -7  -4   20.82    1.01
  -2  -7  -4   22.03    1.26
  -2  -7  -4   20.47    1.19
  -3  -7  -4   -0.05    0.39
  -3  -7  -4   -0.05    0.36
  -3  -7  -4    0.15    0.39
  -3  -7  -4    0.50    0.28
  -4  -7  -4    7.92    0.90
  -4  -7  -4    8.05    0.77
  -4  -7  -4    8.55    0.95
  -4  -7  -4    8.81    0.98
  -5  -7  -4   11.02    0.92
  -5  -7  -4    9.85    0.84
  -5  -7  -4    8.48    0.95
  -5  -7  -4    7.93    0.92
   5   7   4    9.77    0.41
  -6  -7  -4   10.58    1.09
  -6  -7  -4   13.00    1.20
  -6  -7  -4   11.87    0.66
  -6  -7  -4   12.07    1.00
   6   7   4   12.48    0.63
  -7  -7  -4   26.12    1.57
  -7  -7  -4   29.12    1.57
  -7  -7  -4   29.07    1.33
  -7  -7  -4   27.81    1.59
   7   7   4   27.99    1.18
  -8  -7  -4    9.40    0.87
  -8  -7  -4    8.30    1.07
  -8  -7  -4    7.42    1.07
  -8  -7  -4    6.57    0.97
   8   7   4    7.11    0.75
  -9  -7  -4   28.25    1.77
  -9  -7  -4   26.55    1.41
  -9  -7  -4   30.13    1.76
  -9  -7  -4   26.34    1.59
   9   7   4   28.37    1.45
 -10  -7  -4    4.78    1.14
 -10  -7  -4    7.04    0.86
 -10  -7  -4    8.04    1.14
 -10  -7  -4    6.36    1.00
  10   7   4    7.70    0.97
 -11  -7  -4    4.18    0.90
 -11  -7  -4    4.52    0.93
 -11  -7  -4    4.17    1.22
 -11  -7  -4    4.32    0.75
  11   7   4    2.64    0.68
 -12  -7  -4    1.83    0.69
  12   7   4    3.31    0.81
   5  -8  -4    0.55    0.58
  -5   8   4   -0.07    0.71
   4  -8  -4    1.55    0.65
  -4   8   4    1.15    0.65
   3  -8  -4    0.98    0.50
   3  -8  -4    2.55    0.62
   3  -8  -4    1.75    0.57
   2  -8  -4   13.62    1.11
   2  -8  -4   15.04    1.15
   2  -8  -4   15.62    1.07
   1  -8  -4    4.41    0.67
   1  -8  -4    3.47    0.72
   1  -8  -4    4.52    0.63
   1  -8  -4    4.26    0.80
   0  -8  -4   59.61    2.41
   0  -8  -4   59.78    2.58
   0  -8  -4   64.88    2.56
   0  -8  -4   62.46    2.09
  -1  -8  -4    0.00    0.19
  -1  -8  -4    0.14    0.44
  -1  -8  -4   -0.48    0.49
  -1  -8  -4   -0.39    0.23
  -1  -8  -4    0.48    0.51
  -2  -8  -4    7.47    0.92
  -2  -8  -4    6.83    0.91
  -2  -8  -4    6.04    0.66
  -2  -8  -4    6.17    0.89
   2   8   4    5.68    0.30
  -3  -8  -4    1.74    0.62
  -3  -8  -4    1.64    0.44
  -3  -8  -4    2.55    0.65
  -3  -8  -4    1.28    0.59
  -4  -8  -4   63.85    2.39
  -4  -8  -4   63.58    2.58
  -4  -8  -4   70.04    2.68
  -4  -8  -4   65.65    2.57
  -5  -8  -4    6.81    0.97
  -5  -8  -4    6.24    0.91
  -5  -8  -4    8.70    1.06
  -5  -8  -4    4.66    0.68
  -6  -8  -4    0.00    0.51
  -6  -8  -4   -1.04    0.42
  -6  -8  -4   -0.01    0.44
  -6  -8  -4    0.00    0.55
   6   8   4    0.45    0.13
  -7  -8  -4   11.79    1.28
  -7  -8  -4   15.87    1.46
  -7  -8  -4   10.92    1.14
   7   8   4   15.93    0.71
  -8  -8  -4    0.34    0.53
  -8  -8  -4    1.12    0.68
  -8  -8  -4    1.18    0.68
  -8  -8  -4    1.32    0.47
   8   8   4    1.71    0.39
  -9  -8  -4    4.91    0.75
  -9  -8  -4    3.66    0.86
  -9  -8  -4    5.08    1.02
  -9  -8  -4    5.57    0.99
   9   8   4    5.57    0.67
 -10  -8  -4    0.51    0.52
 -10  -8  -4   -0.02    0.73
 -10  -8  -4    1.33    0.80
 -10  -8  -4    1.26    0.76
  10   8   4    2.06    0.58
 -11  -8  -4    3.31    0.95
 -11  -8  -4    4.17    0.80
 -11  -8  -4    7.05    1.16
 -11  -8  -4    5.46    1.32
   4  -9  -4    5.06    0.89
  -4   9   4    4.20    0.90
   3  -9  -4    2.40    0.74
   3  -9  -4    1.69    0.70
   3  -9  -4    2.32    0.61
   2  -9  -4    1.49    0.52
   2  -9  -4    1.20    0.62
   2  -9  -4    1.90    0.74
   1  -9  -4   19.66    1.48
   1  -9  -4   17.69    1.46
   1  -9  -4   17.14    1.31
   1  -9  -4   18.24    1.09
   0  -9  -4   11.26    1.25
   0  -9  -4   13.31    0.83
   0  -9  -4   13.23    1.01
   0  -9  -4   12.73    1.37
   0  -9  -4   12.97    1.34
  -1  -9  -4   39.65    2.09
  -1  -9  -4   41.27    2.06
  -1  -9  -4   39.64    1.40
  -1  -9  -4   40.58    2.00
  -1  -9  -4   41.20    1.79
  -2  -9  -4    0.22    0.58
  -2  -9  -4    0.02    0.33
  -2  -9  -4   -0.01    0.50
  -2  -9  -4    0.36    0.55
  -3  -9  -4   -0.30    0.46
  -3  -9  -4   -0.29    0.54
  -3  -9  -4   -0.50    0.51
  -3  -9  -4    0.07    0.33
  -4  -9  -4    0.52    0.57
  -4  -9  -4    0.36    0.41
  -4  -9  -4    0.47    0.60
  -4  -9  -4    0.47    0.52
  -5  -9  -4    0.43    0.63
  -5  -9  -4    0.05    0.49
  -5  -9  -4   -0.02    0.62
  -5  -9  -4    0.34    0.45
  -6  -9  -4    0.23    0.50
  -6  -9  -4   -0.75    0.55
  -6  -9  -4    0.43    0.49
  -6  -9  -4   -0.10    0.59
  -7  -9  -4    2.02    0.62
  -7  -9  -4    2.24    0.80
  -7  -9  -4    2.77    0.85
  -8  -9  -4   40.77    2.17
  -8  -9  -4   40.78    2.19
  -8  -9  -4   42.97    2.29
  -9  -9  -4   16.58    1.64
  -9  -9  -4   11.04    1.34
  -9  -9  -4   14.09    1.60
 -10  -9  -4    1.77    0.94
 -10  -9  -4    1.81    0.62
 -10  -9  -4    2.97    0.99
 -10  -9  -4    2.49    0.95
 -11  -9  -4    7.40    1.32
 -11  -9  -4    6.29    0.96
 -11  -9  -4    6.80    1.23
 -11  -9  -4    3.89    1.09
   2 -10  -4    1.04    0.70
   2 -10  -4    0.17    0.69
   2 -10  -4    1.69    0.83
   1 -10  -4   19.34    1.61
   1 -10  -4   20.41    1.52
   1 -10  -4   18.77    1.62
   0 -10  -4   20.43    1.53
   0 -10  -4   17.50    1.25
   0 -10  -4   17.45    1.50
   0 -10  -4   16.53    1.71
  -1 -10  -4    4.78    0.77
  -1 -10  -4    6.07    1.04
  -1 -10  -4    4.27    0.96
  -1 -10  -4    5.83    1.03
  -2 -10  -4    1.64    0.56
  -2 -10  -4    1.13    0.74
  -2 -10  -4    2.00    0.73
  -2 -10  -4    2.51    0.85
  -3 -10  -4    9.99    1.26
  -3 -10  -4   14.06    1.12
  -3 -10  -4   14.62    1.46
  -3 -10  -4   12.86    1.45
  -4 -10  -4    2.55    0.79
  -4 -10  -4    2.70    0.88
  -4 -10  -4    3.12    0.88
  -4 -10  -4    1.91    0.59
  -5 -10  -4   -0.18    0.68
  -5 -10  -4    0.59    0.62
  -5 -10  -4   -0.24    0.64
  -5 -10  -4    0.59    0.51
  -6 -10  -4   -0.23    0.49
  -6 -10  -4   -0.57    0.59
  -6 -10  -4   -0.13    0.56
  -6 -10  -4    0.01    0.68
  -7 -10  -4    2.55    0.84
  -7 -10  -4    2.79    0.84
  -7 -10  -4    1.60    0.67
  -7 -10  -4    2.57    0.91
  -8 -10  -4    3.09    1.02
  -8 -10  -4    3.23    0.97
  -8 -10  -4    3.59    0.85
  -9 -10  -4    2.69    1.03
  -9 -10  -4    0.35    0.75
  -9 -10  -4    1.01    0.87
 -10 -10  -4   -0.34    0.85
 -10 -10  -4    0.58    0.85
 -10 -10  -4    1.42    0.89
 -11 -10  -4    6.29    1.22
 -11 -10  -4    6.25    1.41
 -11 -10  -4    5.39    1.24
   2 -11  -4    1.60    0.90
   2 -11  -4    2.34    0.99
   2 -11  -4    0.74    0.84
   1 -11  -4    0.63    0.52
   1 -11  -4   -0.40    0.82
   1 -11  -4    0.90    0.85
   1 -11  -4   -1.58    0.56
   0 -11  -4    1.63    0.89
   0 -11  -4    1.11    0.58
   0 -11  -4    2.51    0.93
   0 -11  -4    3.15    1.12
  -1 -11  -4   -0.14    0.73
  -1 -11  -4    0.57    0.77
  -1 -11  -4   -1.24    0.56
  -1 -11  -4    0.15    0.47
  -2 -11  -4    0.33    0.77
  -2 -11  -4   -0.18    0.64
  -2 -11  -4   -0.51    0.72
  -2 -11  -4    0.32    0.46
  -3 -11  -4    0.21    0.71
  -3 -11  -4   -0.38    0.43
  -3 -11  -4   -0.98    0.66
  -3 -11  -4    0.19    0.80
  -4 -11  -4    0.41    0.53
  -4 -11  -4    0.01    0.78
  -4 -11  -4    1.14    0.76
  -4 -11  -4   -1.05    0.63
  -5 -11  -4   -0.37    0.70
  -5 -11  -4    0.43    0.52
  -5 -11  -4    0.96    0.71
  -5 -11  -4    1.03    0.77
  -6 -11  -4   -0.02    0.77
  -6 -11  -4   -0.04    0.70
  -6 -11  -4   -0.71    0.70
  -6 -11  -4    1.01    0.61
  -7 -11  -4   16.45    1.67
  -7 -11  -4   12.41    1.54
  -7 -11  -4   16.79    1.75
  -7 -11  -4   12.06    1.34
  -8 -11  -4    3.96    1.16
  -8 -11  -4    4.13    1.08
  -8 -11  -4    3.11    0.84
  -9 -11  -4    2.24    0.99
  -9 -11  -4    1.66    1.10
  -9 -11  -4    1.07    0.81
 -10 -11  -4    2.34    1.08
 -10 -11  -4    4.28    1.25
 -10 -11  -4    2.62    0.98
   0 -12  -4    1.52    0.94
   0 -12  -4    2.34    1.01
   0 -12  -4    2.93    1.04
   0 -12  -4    1.75    0.73
  -1 -12  -4    0.68    0.89
  -1 -12  -4    2.28    0.71
  -1 -12  -4    0.83    0.97
  -1 -12  -4    3.15    1.13
  -2 -12  -4    0.36    0.80
  -2 -12  -4   -1.12    0.72
  -2 -12  -4    0.10    0.54
  -2 -12  -4   -0.03    0.82
  -3 -12  -4    0.91    0.58
  -3 -12  -4    0.25    0.84
  -3 -12  -4    2.15    0.99
  -3 -12  -4   -0.79    0.75
  -4 -12  -4    4.46    1.14
  -4 -12  -4    3.62    1.14
  -4 -12  -4    4.52    0.91
  -4 -12  -4    7.15    1.27
  -5 -12  -4   -0.70    0.78
  -5 -12  -4    0.35    0.82
  -5 -12  -4   -0.09    0.71
  -5 -12  -4    0.18    0.58
  -6 -12  -4   -0.23    0.79
  -6 -12  -4    0.21    0.59
  -6 -12  -4   -0.75    0.87
  -6 -12  -4    0.91    0.73
  -7 -12  -4    2.08    1.05
  -7 -12  -4    2.52    1.04
  -7 -12  -4    3.28    1.05
  -7 -12  -4    3.78    0.91
  -8 -12  -4   -0.39    0.95
  -8 -12  -4   -0.20    0.93
  -8 -12  -4    1.63    0.97
  -8 -12  -4    0.07    0.74
  -9 -12  -4    1.00    0.99
  -9 -12  -4    1.01    1.23
  -9 -12  -4    1.96    0.97
  -3 -13  -4    3.87    1.33
  -3 -13  -4    1.24    1.09
  -3 -13  -4    2.74    1.05
  -3 -13  -4    1.54    0.75
  -4 -13  -4   -0.29    0.90
  -4 -13  -4    0.42    0.61
  -4 -13  -4    0.37    0.83
  -4 -13  -4    1.02    0.98
  -5 -13  -4    1.52    1.04
  -5 -13  -4    0.51    0.69
  -5 -13  -4    0.33    0.94
  -5 -13  -4    1.22    0.89
  -6 -13  -4    6.19    1.39
  -6 -13  -4    9.22    1.34
  -6 -13  -4    8.09    1.36
  -6 -13  -4    8.04    1.46
  -7 -13  -4    7.71    1.52
  -7 -13  -4    6.86    1.54
  -7 -13  -4    4.41    1.10
  -7 -13  -4    9.94    1.55
  -4 -10   5   -0.14    0.93
  -4 -10   5    0.84    1.07
  -3 -10   5    6.02    1.38
  -2 -10   5    1.77    1.09
  -1 -10   5    1.37    1.03
   0 -10   5   -0.39    0.92
  -6  -9   5   20.32    2.01
  -6  -9   5   20.30    1.97
  -5  -9   5   -0.99    0.85
  -5  -9   5   -0.92    0.92
  -4  -9   5    0.45    0.89
  -3  -9   5    6.93    1.31
  -2  -9   5    1.59    1.00
  -1  -9   5   10.72    1.51
   0  -9   5   -0.82    0.66
   0  -9   5    0.85    0.84
   1  -9   5   20.62    1.76
   1  -9   5   23.56    1.91
   2  -9   5    2.28    1.08
   2  -9   5    1.30    0.74
  -7  -8   5   20.07    1.45
  -7  -8   5   22.62    2.03
  -7  -8   5   17.69    1.75
  -6  -8   5    0.10    0.80
  -6  -8   5    1.54    0.62
  -6  -8   5   -0.21    0.74
  -6  -8   5    0.41    0.56
  -5  -8   5    8.01    1.26
  -5  -8   5    9.93    1.12
  -4  -8   5   18.43    1.80
  -4  -8   5   17.08    1.21
  -3  -8   5   -0.07    0.45
  -3  -8   5    0.36    0.78
  -2  -8   5   -0.23    0.42
  -2  -8   5   -0.20    0.65
  -1  -8   5    1.07    0.59
  -1  -8   5    0.90    0.75
   0  -8   5    3.32    0.98
   0  -8   5    3.95    0.81
   0  -8   5    4.04    1.06
   1  -8   5   -0.58    0.47
   1  -8   5    0.63    0.61
   1  -8   5    0.20    0.73
   2  -8   5    1.86    1.29
   2  -8   5    1.07    0.65
   2  -8   5    1.71    0.90
   3  -8   5    2.28    0.80
   3  -8   5    4.61    1.17
   4  -8   5    2.13    0.88
   4  -8   5    1.72    1.00
   8   7  -5    2.28    0.71
  -8  -7   5    2.04    0.68
   7   7  -5    5.56    0.91
  -7  -7   5    5.47    0.90
  -7  -7   5    4.41    1.06
  -7  -7   5    4.22    1.05
  -6  -7   5    4.89    1.01
  -6  -7   5    4.30    0.77
  -6  -7   5    2.97    0.72
  -6  -7   5    3.77    0.92
  -5  -7   5    3.06    0.61
  -5  -7   5    2.18    0.85
  -5  -7   5    3.35    0.70
  -4  -7   5   84.39    2.78
  -4  -7   5   78.85    3.20
  -4  -7   5   78.37    2.97
  -4  -7   5   84.26    2.87
  -3  -7   5    2.11    0.63
  -3  -7   5    2.60    1.22
  -3  -7   5    2.85    0.80
  -2  -7   5    1.79    0.78
  -2  -7   5    1.17    0.53
  -2  -7   5    0.86    0.55
  -1  -7   5    0.52    0.49
  -1  -7   5    0.64    0.50
  -1  -7   5    1.41    0.70
   0  -7   5   16.96    1.39
   0  -7   5   19.20    1.76
   0  -7   5   13.86    1.14
   1  -7   5    8.19    1.04
   1  -7   5    9.48    1.25
   1  -7   5    9.13    1.30
   2  -7   5   22.03    1.49
   2  -7   5   20.09    1.62
   3  -7   5    9.30    1.36
   3  -7   5   10.92    1.34
   4  -7   5    2.33    0.82
   4  -7   5    2.49    1.03
   5  -7   5    2.81    1.03
   5  -7   5    2.50    0.96
   8   6  -5    4.96    0.95
  -8  -6   5    5.33    0.91
   7   6  -5    1.66    0.63
  -7  -6   5    1.39    0.56
  -7  -6   5    0.89    0.75
  -7  -6   5    2.27    0.82
   6   6  -5    6.60    0.92
  -6  -6   5    5.22    0.76
  -6  -6   5    7.97    1.15
  -6  -6   5    6.85    1.08
   5   6  -5    2.18    0.57
  -5  -6   5    3.34    0.89
  -5  -6   5    2.42    0.65
  -5  -6   5    2.61    0.59
  -4  -6   5    1.35    0.66
  -4  -6   5    1.66    0.46
  -4  -6   5    1.14    0.49
  -4  -6   5    1.16    0.43
  -3  -6   5    0.44    0.35
  -3  -6   5    0.17    0.65
  -3  -6   5    0.62    0.54
  -3  -6   5    0.87    0.50
  -2  -6   5   41.69    2.05
  -2  -6   5   42.76    1.87
  -2  -6   5   43.45    2.07
  -1  -6   5    4.88    0.80
  -1  -6   5    4.68    0.88
  -1  -6   5    3.25    0.65
   0  -6   5    2.94    0.65
   0  -6   5    1.71    0.57
   0  -6   5    2.58    0.69
   1  -6   5   -0.04    0.43
   1  -6   5    0.61    0.55
   1  -6   5    0.21    0.46
   2  -6   5   12.85    1.33
   2  -6   5   11.56    1.32
   3  -6   5   13.46    1.44
   3  -6   5   12.84    1.41
   4  -6   5   14.57    1.58
   4  -6   5   18.25    1.70
  -5   6  -5    2.31    0.56
   5  -6   5    1.82    0.79
   5  -6   5    0.97    0.72
   6  -6   5    8.46    1.30
   6  -6   5    7.32    1.22
   7  -6   5    2.25    1.00
   7  -6   5    2.67    1.02
   9   5  -5    0.23    0.63
  -9  -5   5    0.21    0.56
   8   5  -5    2.13    0.72
  -8  -5   5    3.40    0.73
   7   5  -5    0.34    0.45
  -7  -5   5    0.01    0.62
  -7  -5   5    0.05    0.62
  -7  -5   5    0.44    0.48
   6   5  -5    4.13    0.80
  -6  -5   5    3.30    0.80
  -6  -5   5    3.42    0.68
   5   5  -5   32.39    1.66
  -5  -5   5   35.67    1.62
  -5  -5   5   37.74    1.80
   4   5  -5    1.40    0.48
  -4  -5   5    1.32    0.35
  -4  -5   5    2.07    0.69
  -4  -5   5    0.77    0.50
  -4  -5   5    1.74    0.59
  -4  -5   5    1.12    0.42
  -3  -5   5   19.25    1.27
  -3  -5   5   17.90    0.99
  -3  -5   5   19.07    1.18
  -3  -5   5   19.30    1.29
  -2  -5   5    0.38    0.41
  -2  -5   5    0.62    0.29
  -2  -5   5    0.54    0.43
  -2  -5   5    0.68    0.55
  -1  -5   5   76.58    2.70
  -1  -5   5   76.36    2.84
  -1  -5   5   76.60    2.84
   0  -5   5    4.52    0.70
   0  -5   5    4.96    0.83
   0  -5   5    4.21    0.77
   1  -5   5    4.24    0.79
   1  -5   5    4.21    0.73
   1  -5   5    5.60    0.82
   2  -5   5    4.94    0.86
   2  -5   5    4.53    0.84
   3  -5   5    0.78    0.56
   3  -5   5    0.38    0.49
   4  -5   5    5.69    1.00
   4  -5   5    3.33    0.80
  -5   5  -5   -0.33    0.28
   5  -5   5    0.01    0.60
   5  -5   5   -0.47    0.51
  -6   5  -5    3.23    0.53
   6  -5   5    5.56    1.03
   6  -5   5    3.10    0.91
   7  -5   5   -0.22    0.55
   7  -5   5   -0.23    0.68
   8  -5   5    1.08    0.84
   9   4  -5    6.63    1.14
  -9  -4   5   10.16    1.16
   8   4  -5    4.24    0.92
  -8  -4   5    4.86    0.82
   7   4  -5   26.60    1.65
  -7  -4   5   25.83    1.47
   6   4  -5   19.84    1.34
  -6  -4   5   17.57    1.18
  -6  -4   5   17.31    1.18
   5   4  -5    3.11    0.67
  -5  -4   5    3.59    0.57
  -5  -4   5    3.88    1.20
  -5  -4   5    3.13    0.71
   4   4  -5   38.19    1.73
   4   4  -5   38.89    1.81
  -4  -4   5   35.55    1.77
  -4  -4   5   36.48    1.55
  -4  -4   5   38.88    1.16
  -4  -4   5   36.40    1.68
   3   4  -5    0.45    0.33
   3   4  -5    1.38    0.39
  -3  -4   5    0.32    0.41
  -3  -4   5    0.66    0.44
  -3  -4   5    0.95    0.44
  -3  -4   5    1.05    0.33
  -2  -4   5    0.02    0.31
  -2  -4   5    0.38    0.42
  -2  -4   5    0.22    0.28
  -2  -4   5    0.13    0.23
  -1  -4   5    1.06    0.25
  -1  -4   5    0.30    0.40
  -1  -4   5    0.65    0.38
  -1  -4   5    0.16    0.29
   0  -4   5    5.45    0.77
   0  -4   5    6.79    0.82
   0  -4   5    6.82    0.82
   1  -4   5    0.97    0.43
   1  -4   5    1.30    0.46
   2  -4   5   -0.23    0.31
   2  -4   5    0.19    0.35
   3  -4   5   21.38    1.32
   3  -4   5   23.30    1.34
   4  -4   5    4.91    0.82
   4  -4   5    4.31    0.82
  -5   4  -5    8.60    0.70
   5  -4   5   11.10    1.20
   5  -4   5   11.89    1.37
  -6   4  -5    0.68    0.36
   6  -4   5    0.89    0.71
   6  -4   5    1.64    0.65
  -7   4  -5    3.47    0.55
   7  -4   5    4.49    0.99
   7  -4   5    4.45    0.90
   8  -4   5    5.11    0.99
   8  -4   5    6.53    1.35
   9   3  -5    1.37    0.69
  -9  -3   5    0.76    0.61
   8   3  -5    2.49    0.73
  -8  -3   5    2.46    0.73
   7   3  -5    4.96    0.83
  -7  -3   5    3.81    0.74
   6   3  -5   36.31    1.82
  -6  -3   5   33.75    1.46
  -6  -3   5   34.73    1.63
  -6  -3   5   34.87    1.51
   5   3  -5    5.67    0.86
  -5  -3   5    4.80    0.77
  -5  -3   5    4.20    0.66
  -5  -3   5    3.55    0.55
   4   3  -5    9.31    0.81
   4   3  -5   10.77    0.85
  -4  -3   5   10.15    0.81
  -4  -3   5    9.37    0.94
  -4  -3   5   10.36    0.83
   3   3  -5    0.24    0.27
   3   3  -5    0.66    0.36
  -3  -3   5    0.66    0.30
  -3  -3   5    0.63    0.36
  -3  -3   5    0.19    0.32
   2   3  -5   15.92    0.97
  -2  -3   5   15.42    0.93
  -2  -3   5   14.16    0.96
  -2  -3   5   14.91    0.76
  -2  -3   5   15.19    0.96
  -1  -3   5   29.94    1.36
  -1  -3   5   30.25    1.39
  -1  -3   5   30.03    1.37
  -1  -3   5   29.80    1.10
   0  -3   5   10.98    0.81
   0  -3   5   12.21    0.84
   0  -3   5   11.30    0.80
  -1   3  -5    0.38    0.14
   1  -3   5    0.01    0.30
   1  -3   5    0.24    0.30
  -2   3  -5    0.25    0.13
   2  -3   5    0.06    0.21
   2  -3   5    0.60    0.34
   3  -3   5    7.19    0.89
   3  -3   5    6.67    0.82
   4  -3   5    1.29    0.51
   4  -3   5    2.00    0.53
  -5   3  -5   33.79    1.27
   5  -3   5   34.48    1.64
   5  -3   5   33.31    1.79
  -6   3  -5    1.26    0.34
  -6   3  -5    0.53    0.69
   6  -3   5    1.35    0.64
   6  -3   5    1.46    0.57
  -7   3  -5    1.65    0.90
  -7   3  -5    1.32    0.40
   7  -3   5    2.01    0.76
   7  -3   5    1.04    0.53
  -8   3  -5    0.63    0.44
   8  -3   5    0.02    0.49
   8  -3   5    0.65    0.70
   9  -3   5    1.86    0.93
   9   2  -5   -0.24    0.48
  -9  -2   5    0.21    0.68
   8   2  -5   16.13    1.66
  -8  -2   5   14.19    1.31
   7   2  -5    0.20    0.44
  -7  -2   5    0.60    0.51
   6   2  -5    4.17    0.84
  -6  -2   5    3.70    0.55
  -6  -2   5    3.19    0.60
  -6  -2   5    3.48    0.52
   5   2  -5   24.83    1.36
   5   2  -5   26.58    1.44
  -5  -2   5   26.09    1.30
  -5  -2   5   26.50    1.14
  -5  -2   5   22.43    1.32
   4   2  -5    0.47    0.31
   4   2  -5    0.18    0.29
  -4  -2   5    0.28    0.32
  -4  -2   5   -0.11    0.28
  -4  -2   5    0.44    0.34
   3   2  -5   17.35    1.03
   3   2  -5   18.13    1.00
  -3  -2   5   17.33    0.99
  -3  -2   5   16.86    0.92
  -3  -2   5   17.36    0.88
   2   2  -5   30.06    1.31
   2   2  -5   30.10    1.36
  -2  -2   5   30.69    1.14
  -2  -2   5   26.66    1.25
  -2  -2   5   28.09    1.23
  -1  -2   5    6.52    0.43
  -1  -2   5    7.71    0.61
  -1  -2   5    7.46    0.72
  -1  -2   5    8.49    0.82
   0   2  -5   53.44    1.55
   0  -2   5   53.42    1.93
   0  -2   5   46.95    1.80
   0  -2   5   51.56    1.53
   0  -2   5   50.07    1.86
  -1   2  -5   13.68    0.52
   1  -2   5   11.11    0.78
   1  -2   5   13.97    0.87
  -2   2  -5   10.19    0.42
   2  -2   5   10.23    0.80
   2  -2   5   10.79    0.76
   3  -2   5   12.16    0.84
   3  -2   5   14.58    0.98
  -4   2  -5    4.82    0.76
  -4   2  -5    3.37    0.31
   4  -2   5    3.60    0.66
   4  -2   5    4.84    0.68
  -5   2  -5   -0.31    0.49
  -5   2  -5    0.03    0.17
   5  -2   5   -0.11    0.28
   5  -2   5   -0.47    0.33
  -6   2  -5   -0.38    0.50
  -6   2  -5   -0.03    0.22
   6  -2   5   -0.33    0.31
   6  -2   5    0.18    0.49
  -7   2  -5   52.29    2.51
  -7   2  -5   51.48    1.82
   7  -2   5   52.15    2.11
   7  -2   5   49.58    2.45
  -8   2  -5    5.41    0.61
   8  -2   5    7.02    1.21
   8  -2   5    6.11    0.84
  -9   2  -5   -0.02    0.53
   9  -2   5   -0.65    0.61
  10  -2   5    2.03    0.87
   9   1  -5    4.02    0.90
  -9  -1   5    6.33    1.03
   8   1  -5    2.49    0.77
  -8  -1   5    2.68    0.71
   7   1  -5   11.56    1.28
  -7  -1   5   14.90    1.24
   6   1  -5    0.74    0.48
  -6  -1   5   -0.15    0.36
   5   1  -5    1.54    0.55
   5   1  -5    1.82    0.43
   5   1  -5    1.41    0.42
  -5  -1   5    1.23    0.45
  -5  -1   5    1.17    0.42
  -5  -1   5    1.03    0.33
   4   1  -5    9.19    0.80
   4   1  -5    8.53    0.73
  -4  -1   5    9.37    0.74
  -4  -1   5   10.09    0.79
  -4  -1   5   10.03    0.63
   3   1  -5   12.54    0.86
   3   1  -5   11.10    0.74
  -3  -1   5   11.51    0.70
  -3  -1   5   12.01    0.67
  -3  -1   5    9.71    0.70
   2   1  -5    8.55    0.68
   2   1  -5    8.40    0.62
  -2  -1   5    8.17    0.56
  -2  -1   5    9.02    0.38
  -2  -1   5    9.57    0.62
  -2  -1   5    9.09    0.55
   1   1  -5   10.98    0.75
   1   1  -5   13.66    0.73
  -1  -1   5   12.24    0.58
  -1  -1   5   11.03    0.68
  -1  -1   5   11.59    0.67
   0   1  -5    0.78    0.16
   0  -1   5    0.66    0.16
   0  -1   5    0.58    0.29
   0  -1   5    0.37    0.23
   0  -1   5    0.37    0.21
  -1   1  -5    5.55    0.27
   1  -1   5    6.16    0.69
   1  -1   5    5.16    0.58
  -2   1  -5    5.71    0.22
   2  -1   5    6.19    0.65
   2  -1   5    6.90    0.72
  -3   1  -5    0.43    0.33
  -3   1  -5    0.12    0.08
   3  -1   5    0.29    0.30
   3  -1   5    0.39    0.27
  -4   1  -5   10.99    0.93
  -4   1  -5   12.85    0.50
   4  -1   5   13.38    0.84
   4  -1   5   12.88    0.92
  -5   1  -5  101.69    2.83
  -5   1  -5  103.01    3.46
   5  -1   5  103.95    3.51
   5  -1   5  100.83    3.27
  -6   1  -5   10.59    1.18
  -6   1  -5    8.90    0.57
   6  -1   5    9.95    0.96
   6  -1   5   12.27    1.26
  -7   1  -5    7.76    1.09
  -7   1  -5    8.52    0.62
   7  -1   5    9.22    0.95
   7  -1   5    6.99    1.05
  -8   1  -5   34.01    1.40
  -8   1  -5   34.20    2.01
   8  -1   5   32.86    1.58
   8  -1   5   28.55    1.87
  -9   1  -5    2.56    0.52
   9  -1   5    2.67    0.57
   9  -1   5    2.41    0.82
  10  -1   5    0.50    0.68
   9   0  -5    2.08    0.84
  -9   0   5   -0.69    0.61
   8   0  -5    0.39    0.59
  -8   0   5    0.06    0.53
   7   0  -5   12.78    1.37
  -7   0   5   17.57    1.21
   6   0  -5    1.07    0.56
  -6   0   5    0.53    0.45
   5   0  -5    9.82    1.07
   5   0  -5    8.29    0.87
  -5   0   5    9.68    0.47
  -5   0   5    8.88    0.83
  -5   0   5    9.80    0.48
  -5   0   5    9.04    0.46
  -5   0   5    7.73    0.80
   4   0  -5   24.71    1.18
   4   0  -5   24.98    1.35
  -4   0   5   24.06    1.14
  -4   0   5   23.67    0.91
  -4   0   5   24.26    0.93
  -4   0   5   24.64    1.17
   3   0  -5  129.98    3.72
   3   0  -5  128.52    3.50
   3   0  -5  123.29    3.94
  -3   0   5  120.98    3.61
  -3   0   5  127.54    3.50
  -3   0   5  126.75    3.66
   2   0  -5    0.11    0.23
   2   0  -5    0.21    0.20
  -2   0   5    0.28    0.21
  -2   0   5    0.04    0.17
  -2   0   5    0.39    0.19
   1   0  -5   40.48    1.37
   1   0  -5   37.39    1.52
  -1   0   5   38.64    1.31
  -1   0   5   38.36    1.37
  -1   0   5   38.87    1.23
  -1   0   5   37.13    1.26
   0   0  -5  166.13    4.36
   0   0   5  163.79    4.76
   0   0   5  167.54    4.35
   0   0   5  166.71    4.62
   0   0   5  168.48    4.49
   1   0   5   15.37    0.78
   1   0   5   15.23    0.49
   1   0   5   13.71    0.81
   1   0   5   14.19    0.70
  -2   0  -5    8.51    0.61
   2   0   5    8.22    0.58
   2   0   5    7.19    0.60
   2   0   5    9.58    0.62
  -3   0  -5   72.98    2.38
   3   0   5   70.24    2.33
   3   0   5   71.35    2.42
  -4   0  -5  104.87    2.65
  -4   0  -5  101.87    3.23
   4   0   5   97.42    3.12
   4   0   5  100.48    3.25
  -5   0  -5   51.75    2.08
  -5   0  -5   52.41    1.54
   5   0   5   52.01    1.92
   5   0   5   51.72    2.11
  -6   0  -5    9.23    1.01
  -6   0  -5    8.85    0.52
   6   0   5    8.83    0.86
   6   0   5    7.93    0.96
  -7   0  -5    0.28    0.25
  -7   0  -5    1.11    0.66
   7   0   5    0.18    0.36
   7   0   5    0.94    0.57
  -8   0  -5   11.76    1.41
  -8   0  -5   12.29    0.81
   8   0   5   10.28    1.31
   8   0   5   14.35    0.96
  -9   0  -5    2.21    0.88
  -9   0  -5    2.06    0.46
   9   0   5    2.78    0.55
   9   0   5    1.14    0.67
 -10   0  -5    1.73    0.53
  10   0   5    1.08    0.72
  11   0   5    4.50    1.13
   9  -1  -5    0.48    0.68
  -9   1   5   -0.35    0.62
  -8   1   5   20.70    1.45
   7  -1  -5    0.33    0.47
  -7   1   5    1.29    0.55
   6  -1  -5   12.67    1.35
  -6   1   5   10.08    0.98
   5  -1  -5   93.57    2.64
   5  -1  -5   91.03    3.11
   5  -1  -5   97.54    3.46
  -5   1   5   97.16    3.03
   4  -1  -5   38.99    1.54
   4  -1  -5   37.23    1.75
   4  -1  -5   37.85    1.20
  -4   1   5   36.90    1.54
  -4   1   5   37.17    1.17
  -4   1   5   39.07    1.46
  -4   1   5   37.80    1.15
  -4   1   5   36.85    1.15
   3  -1  -5    8.38    0.59
   3  -1  -5    6.38    0.76
   3  -1  -5    7.52    0.40
  -3   1   5    6.44    0.45
  -3   1   5    7.76    0.43
  -3   1   5    6.45    0.46
  -3   1   5    7.21    0.65
  -3   1   5    7.52    0.54
   2  -1  -5   12.36    0.81
   2  -1  -5   12.78    0.66
  -2   1   5   12.94    0.68
  -2   1   5   12.79    0.62
  -2   1   5   13.65    0.70
  -2   1   5   12.07    0.59
  -2   1   5   11.61    0.63
   1  -1  -5    1.82    0.27
   1  -1  -5    2.57    0.46
  -1   1   5    2.28    0.31
  -1   1   5    2.55    0.32
  -1   1   5    2.48    0.39
  -1   1   5    2.58    0.31
  -1   1   5    2.14    0.24
   0  -1  -5   -0.04    0.19
   0   1   5   -0.18    0.16
   0   1   5    0.02    0.11
   0   1   5    0.20    0.14
   0   1   5   -0.08    0.16
   0   1   5    0.14    0.12
   1   1   5   19.79    0.89
   1   1   5   20.73    0.75
   1   1   5   20.85    0.67
   1   1   5   20.42    0.96
   1   1   5   20.26    0.74
  -2  -1  -5   91.30    2.66
   2   1   5   92.78    2.31
   2   1   5   89.50    2.75
   2   1   5   91.91    2.81
   2   1   5   88.45    2.60
  -3  -1  -5  112.79    3.24
   3   1   5  110.31    3.27
   3   1   5  115.86    3.36
   3   1   5   97.46    3.71
  -4  -1  -5  158.58    4.07
  -4  -1  -5  158.06    4.58
   4   1   5  159.98    4.55
   4   1   5  160.63    4.08
   4   1   5  158.30    4.63
  -5  -1  -5    5.32    0.67
  -5  -1  -5    7.09    0.39
   5   1   5    9.23    0.76
   5   1   5    8.83    0.64
   5   1   5    8.39    0.41
  -6  -1  -5    1.67    0.55
  -6  -1  -5    1.78    0.27
   6   1   5    2.66    0.63
   6   1   5    1.79    0.40
  -7  -1  -5   24.54    1.51
  -7  -1  -5   23.06    0.98
   7   1   5   24.31    1.20
   7   1   5   22.42    1.41
  -8  -1  -5   -0.28    0.25
  -8  -1  -5   -0.11    0.55
   8   1   5    0.31    0.44
   8   1   5   -0.17    0.30
  -9  -1  -5   -0.01    0.31
  -9  -1  -5   -0.53    0.57
   9   1   5    0.14    0.48
   9   1   5    0.22    0.35
 -10  -1  -5    3.81    0.61
  10   1   5    2.85    0.85
 -11  -1  -5    4.57    0.72
  11   1   5    3.17    0.97
   8  -2  -5    5.27    1.02
  -8   2   5    7.94    1.07
   7  -2  -5    7.99    1.13
  -7   2   5    9.68    1.05
   6  -2  -5    0.98    0.51
  -6   2   5   -0.43    0.38
   5  -2  -5    0.27    0.40
   5  -2  -5    0.55    0.31
   5  -2  -5    0.48    0.37
  -5   2   5   -0.12    0.52
  -5   2   5    0.25    0.37
   4  -2  -5   41.51    1.63
   4  -2  -5   43.46    1.47
   4  -2  -5   39.70    1.86
  -4   2   5   42.09    1.18
  -4   2   5   37.13    1.15
  -4   2   5   42.64    1.52
  -4   2   5   42.19    1.68
   3  -2  -5    5.00    0.42
   3  -2  -5    4.69    0.51
   3  -2  -5    2.99    0.55
  -3   2   5    4.22    0.40
  -3   2   5    4.21    0.39
  -3   2   5    4.88    0.33
  -3   2   5    4.26    0.51
  -3   2   5    4.92    0.45
   2  -2  -5    9.67    0.54
   2  -2  -5    8.78    0.71
   2  -2  -5    9.22    0.53
  -2   2   5   10.17    0.56
  -2   2   5    9.32    0.50
  -2   2   5    8.38    0.59
  -2   2   5    8.26    0.53
  -2   2   5    8.95    0.43
   1  -2  -5    5.34    0.59
  -1   2   5    4.62    0.43
  -1   2   5    5.56    0.41
  -1   2   5    5.20    0.51
  -1   2   5    4.41    0.46
   0  -2  -5   24.91    1.10
   0  -2  -5   26.27    0.80
   0   2   5   25.43    1.00
   0   2   5   24.87    1.05
   0   2   5   26.88    1.03
   0   2   5   25.92    0.94
  -1  -2  -5   27.30    0.88
   1   2   5   27.18    1.30
   1   2   5   30.16    1.17
   1   2   5   25.83    1.07
   1   2   5   27.33    1.09
  -2  -2  -5   85.83    2.47
   2   2   5   88.80    2.42
   2   2   5   89.45    2.68
   2   2   5   86.41    2.67
  -3  -2  -5   11.24    0.66
   3   2   5   12.01    0.43
   3   2   5   13.08    0.73
   3   2   5   12.21    0.72
   3   2   5   11.03    0.70
  -4  -2  -5   23.58    1.10
   4   2   5   24.55    1.10
   4   2   5   24.76    0.79
   4   2   5   24.38    1.12
  -5  -2  -5   19.57    1.07
  -5  -2  -5   18.82    0.71
   5   2   5   19.79    1.08
   5   2   5   18.21    0.96
   5   2   5   18.69    0.71
  -6  -2  -5    1.48    0.53
  -6  -2  -5    1.04    0.23
   6   2   5    1.36    0.40
   6   2   5    0.99    0.45
  -7  -2  -5   -0.09    0.19
  -7  -2  -5    0.15    0.49
   7   2   5   -0.04    0.23
   7   2   5    0.41    0.44
  -8  -2  -5    4.99    0.54
  -8  -2  -5    4.33    0.93
   8   2   5    4.69    0.64
   8   2   5    5.38    0.91
  -9  -2  -5   -0.68    0.62
  -9  -2  -5   -0.11    0.28
   9   2   5    0.53    0.35
   9   2   5    1.15    0.58
 -10  -2  -5    1.11    0.77
 -10  -2  -5    1.08    0.45
  10   2   5    0.56    0.27
  10   2   5    2.09    0.84
 -11  -2  -5    7.72    0.87
  11   2   5    8.44    1.38
   8  -3  -5    0.95    0.63
  -8   3   5   -0.74    0.56
   7  -3  -5    2.14    0.71
  -7   3   5    0.77    0.56
   6  -3  -5   21.79    1.53
  -6   3   5   20.43    1.34
   5  -3  -5    4.53    0.79
   5  -3  -5    4.96    0.68
  -5   3   5    6.73    0.83
   4  -3  -5    2.09    0.44
   4  -3  -5    1.95    0.45
   4  -3  -5    1.04    0.44
  -4   3   5    1.18    0.21
  -4   3   5    1.41    0.18
  -4   3   5    1.58    0.43
  -4   3   5    1.47    0.40
   3  -3  -5    5.65    0.72
   3  -3  -5    5.65    0.57
  -3   3   5    5.73    0.47
  -3   3   5    5.58    0.46
  -3   3   5    5.81    0.49
  -3   3   5    5.85    0.64
  -3   3   5    5.93    0.39
   2  -3  -5    0.33    0.22
   2  -3  -5    0.75    0.31
   2  -3  -5    0.79    0.22
  -2   3   5    0.82    0.29
  -2   3   5    0.85    0.30
  -2   3   5    0.53    0.27
  -2   3   5    0.79    0.22
   1  -3  -5    6.76    0.69
   1  -3  -5    5.45    0.43
   1  -3  -5    5.78    0.32
   1  -3  -5    5.94    0.60
   1  -3  -5    5.30    0.45
  -1   3   5    6.16    0.50
  -1   3   5    6.06    0.53
   0  -3  -5    0.13    0.24
   0  -3  -5    0.54    0.26
   0  -3  -5    0.22    0.26
   0  -3  -5    0.41    0.25
   0   3   5    0.51    0.25
   0   3   5    0.46    0.22
  -1  -3  -5   79.26    2.44
  -1  -3  -5   76.87    2.46
  -1  -3  -5   78.03    2.46
  -1  -3  -5   80.08    2.02
  -1  -3  -5   76.62    2.39
   1   3   5   72.12    2.58
  -2  -3  -5  183.24    5.11
  -2  -3  -5  178.23    5.14
  -2  -3  -5  190.29    4.80
   2   3   5  183.79    5.02
   2   3   5  181.65    4.66
  -3  -3  -5   19.16    1.01
  -3  -3  -5   18.07    0.96
  -3  -3  -5   19.25    0.83
   3   3   5   20.02    0.89
   3   3   5   18.03    0.67
  -4  -3  -5    0.82    0.37
  -4  -3  -5    0.67    0.29
  -4  -3  -5    0.53    0.31
   4   3   5    0.95    0.17
   4   3   5    0.64    0.28
  -5  -3  -5    1.72    0.49
  -5  -3  -5    2.26    0.27
  -5  -3  -5    1.70    0.41
  -5  -3  -5    2.22    0.48
   5   3   5    1.40    0.23
   5   3   5    1.20    0.36
   5   3   5    1.81    0.44
  -6  -3  -5   24.69    1.34
  -6  -3  -5   28.16    1.32
  -6  -3  -5   26.50    1.01
   6   3   5   28.11    1.33
   6   3   5   25.18    1.21
  -7  -3  -5   -0.34    0.16
  -7  -3  -5    0.15    0.42
   7   3   5   -0.29    0.22
   7   3   5    0.11    0.35
  -8  -3  -5   -0.18    0.24
  -8  -3  -5    0.39    0.59
   8   3   5    0.30    0.49
   8   3   5   -0.27    0.25
  -9  -3  -5    0.39    0.33
  -9  -3  -5    0.47    0.64
   9   3   5    0.20    0.47
   9   3   5    0.41    0.36
 -10  -3  -5    3.58    0.58
 -10  -3  -5    1.99    0.83
  10   3   5    2.63    0.52
  10   3   5    2.82    0.80
 -11  -3  -5    4.29    0.67
  11   3   5    3.57    0.90
 -12  -3  -5    4.78    0.77
  12   3   5    3.38    0.95
   8  -4  -5    5.65    1.08
  -8   4   5    5.40    1.01
   7  -4  -5    4.26    0.90
  -7   4   5    3.46    0.90
   6  -4  -5    8.97    1.15
  -6   4   5   10.35    1.08
   5  -4  -5    5.85    0.93
  -5   4   5    4.85    0.74
   4  -4  -5    0.78    0.37
   4  -4  -5    0.58    0.41
  -4   4   5    0.48    0.21
  -4   4   5    0.00    0.35
   3  -4  -5    7.38    0.89
   3  -4  -5    8.80    0.75
   3  -4  -5    8.05    0.53
   3  -4  -5    7.54    0.54
   3  -4  -5    8.47    0.66
  -3   4   5    9.25    0.81
  -3   4   5    7.72    0.57
   2  -4  -5   28.63    1.14
   2  -4  -5   27.21    1.34
   2  -4  -5   30.13    1.11
   2  -4  -5   30.72    1.15
   2  -4  -5   27.19    1.28
  -2   4   5   28.71    1.29
  -2   4   5   26.95    1.12
   1  -4  -5   12.44    0.80
   1  -4  -5   13.11    0.72
   1  -4  -5   13.18    0.81
   1  -4  -5   12.20    0.72
  -1   4   5   11.40    0.90
   0  -4  -5   11.74    0.70
   0  -4  -5   11.85    0.76
   0  -4  -5   11.16    0.69
   0  -4  -5   10.73    0.74
   0  -4  -5   12.17    0.44
  -1  -4  -5   45.04    1.68
  -1  -4  -5   46.80    1.74
  -1  -4  -5   48.41    1.74
  -1  -4  -5   45.41    1.59
  -1  -4  -5   47.79    1.28
  -2  -4  -5   87.73    2.76
  -2  -4  -5   86.17    2.79
  -2  -4  -5   85.57    2.39
  -2  -4  -5   86.85    2.80
   2   4   5   89.75    2.59
  -3  -4  -5    7.75    0.74
  -3  -4  -5    6.78    0.72
  -3  -4  -5    8.06    0.49
   3   4   5    7.02    0.50
  -4  -4  -5  162.89    4.86
  -4  -4  -5  170.43    4.72
  -4  -4  -5  171.38    4.94
   4   4   5  172.61    4.69
  -5  -4  -5   50.02    1.90
  -5  -4  -5   48.24    1.92
  -5  -4  -5   48.73    1.85
   5   4   5   51.32    1.80
  -6  -4  -5   34.00    1.22
  -6  -4  -5   30.52    1.48
  -6  -4  -5   34.52    1.56
  -6  -4  -5   34.80    1.56
   6   4   5   31.32    1.42
  -7  -4  -5    6.63    0.59
  -7  -4  -5    6.03    0.82
  -7  -4  -5    5.55    0.84
  -7  -4  -5    9.43    0.98
   7   4   5    9.11    1.00
  -8  -4  -5    2.42    0.69
  -8  -4  -5    2.09    0.42
  -8  -4  -5    2.78    0.70
   8   4   5    2.58    0.53
   8   4   5    2.11    0.63
  -9  -4  -5    2.28    0.47
  -9  -4  -5    1.15    0.69
   9   4   5    1.70    0.45
   9   4   5    2.15    0.64
 -10  -4  -5    3.61    0.95
 -10  -4  -5    4.08    0.62
  10   4   5    3.11    0.60
  10   4   5    4.29    0.94
 -11  -4  -5    2.29    0.57
 -11  -4  -5    2.26    1.21
  11   4   5    1.80    0.78
 -12  -4  -5    0.45    0.50
  12   4   5    1.31    0.74
   7  -5  -5    1.10    0.65
  -7   5   5   -0.25    0.66
   6  -5  -5    2.13    0.74
  -6   5   5    3.31    0.77
   5  -5  -5    0.04    0.48
  -5   5   5   -0.71    0.48
   4  -5  -5   15.72    1.20
   4  -5  -5   16.90    0.92
   4  -5  -5   15.97    1.06
   4  -5  -5   16.17    0.86
  -4   5   5   16.87    1.17
   3  -5  -5    4.38    0.75
   3  -5  -5    4.73    0.55
   3  -5  -5    4.31    0.57
   3  -5  -5    5.78    0.81
   3  -5  -5    3.90    0.50
  -3   5   5    4.37    0.67
   2  -5  -5    1.94    0.41
   2  -5  -5    2.64    0.41
   2  -5  -5    2.93    0.61
   2  -5  -5    2.49    0.52
   2  -5  -5    2.78    0.47
   1  -5  -5    0.24    0.20
   1  -5  -5   -0.37    0.24
   1  -5  -5    0.03    0.29
   1  -5  -5    0.13    0.26
   1  -5  -5   -0.01    0.33
   0  -5  -5   30.83    1.31
   0  -5  -5   33.57    1.47
   0  -5  -5   35.22    1.44
   0  -5  -5   34.92    1.39
  -1  -5  -5   72.29    2.48
  -1  -5  -5   71.67    2.22
  -1  -5  -5   69.10    2.36
  -1  -5  -5   69.31    2.41
  -1  -5  -5   72.39    2.00
  -2  -5  -5    9.78    0.75
  -2  -5  -5    8.59    0.72
  -2  -5  -5   10.26    0.51
  -2  -5  -5    9.69    0.73
   2   5   5    9.48    0.55
  -3  -5  -5    1.80    0.43
  -3  -5  -5    1.36    0.28
  -3  -5  -5    1.63    0.44
  -3  -5  -5    1.32    0.40
   3   5   5    1.27    0.25
   3   5   5    1.65    0.29
  -4  -5  -5   84.53    2.78
  -4  -5  -5   81.78    2.81
  -4  -5  -5   85.59    2.60
   4   5   5   81.00    2.45
  -5  -5  -5    2.51    0.49
  -5  -5  -5    2.37    0.53
  -5  -5  -5    2.07    0.52
   5   5   5    2.28    0.40
  -6  -5  -5    4.48    0.69
  -6  -5  -5    5.02    0.69
  -6  -5  -5    3.67    0.63
  -6  -5  -5    4.72    0.49
   6   5   5    6.33    0.71
  -7  -5  -5   10.76    1.13
  -7  -5  -5   10.94    1.08
  -7  -5  -5   11.57    1.10
  -7  -5  -5   11.76    0.71
   7   5   5   11.03    0.87
  -8  -5  -5   -0.30    0.44
  -8  -5  -5   -0.14    0.26
  -8  -5  -5    0.56    0.54
  -8  -5  -5   -0.21    0.51
   8   5   5    0.43    0.46
  -9  -5  -5    7.19    0.74
  -9  -5  -5    6.45    1.08
  -9  -5  -5    9.55    1.12
  -9  -5  -5    9.01    1.04
   9   5   5    6.64    0.91
 -10  -5  -5   18.11    1.74
 -10  -5  -5   15.54    1.04
  10   5   5   15.22    1.09
 -11  -5  -5    0.93    0.98
 -11  -5  -5    1.41    0.54
  11   5   5    1.38    0.67
  11   5   5    1.80    0.58
 -12  -5  -5    0.70    0.54
  12   5   5    1.77    0.79
   6  -6  -5    3.02    0.78
  -6   6   5    1.37    0.70
   5  -6  -5    3.33    0.80
  -5   6   5    3.01    0.75
   4  -6  -5    1.18    0.54
  -4   6   5    1.00    0.57
   3  -6  -5   46.60    1.86
   3  -6  -5   51.03    1.80
   3  -6  -5   45.71    1.78
   3  -6  -5   45.03    2.09
  -3   6   5   48.89    2.06
   2  -6  -5   -0.20    0.18
   2  -6  -5   -0.28    0.29
   2  -6  -5   -0.08    0.28
   2  -6  -5   -0.14    0.44
   2  -6  -5   -0.08    0.19
   1  -6  -5    0.15    0.36
   1  -6  -5    0.77    0.28
   1  -6  -5    0.63    0.32
   1  -6  -5    0.21    0.38
   1  -6  -5    0.13    0.33
   0  -6  -5    2.59    0.42
   0  -6  -5    1.97    0.47
   0  -6  -5    2.49    0.55
   0  -6  -5    2.53    0.52
  -1  -6  -5   76.20    2.57
  -1  -6  -5   67.58    2.56
  -1  -6  -5   73.05    2.16
  -1  -6  -5   71.75    2.50
  -1  -6  -5   73.06    2.25
  -2  -6  -5    0.20    0.19
  -2  -6  -5   -0.14    0.31
  -2  -6  -5   -0.02    0.29
  -2  -6  -5   -0.04    0.33
   2   6   5    0.21    0.18
   2   6   5    0.28    0.19
  -3  -6  -5    0.99    0.28
  -3  -6  -5    0.47    0.38
  -3  -6  -5    0.70    0.40
  -3  -6  -5    0.40    0.36
   3   6   5    0.69    0.19
   3   6   5    0.86    0.22
  -4  -6  -5   11.17    0.73
  -4  -6  -5   10.17    0.88
  -4  -6  -5   11.68    0.88
  -4  -6  -5    9.39    0.83
   4   6   5   11.26    0.54
   4   6   5   11.24    0.56
  -5  -6  -5   79.63    2.81
  -5  -6  -5   80.62    2.86
  -5  -6  -5   81.31    2.69
   5   6   5   79.66    2.40
  -6  -6  -5    3.14    0.59
  -6  -6  -5    3.21    0.67
  -6  -6  -5    2.50    0.62
   6   6   5    2.89    0.48
  -7  -6  -5    0.81    0.33
  -7  -6  -5    0.29    0.45
  -7  -6  -5    0.88    0.54
  -7  -6  -5    0.65    0.54
   7   6   5    0.63    0.40
  -8  -6  -5   12.40    1.18
  -8  -6  -5   12.90    0.85
  -8  -6  -5   10.89    1.18
  -8  -6  -5    9.71    1.12
   8   6   5   10.97    0.94
  -9  -6  -5   12.10    1.33
  -9  -6  -5   15.48    1.01
  -9  -6  -5   14.69    1.17
  -9  -6  -5   14.92    1.19
   9   6   5   13.80    1.13
 -10  -6  -5    3.42    0.87
 -10  -6  -5    2.48    0.93
 -10  -6  -5    4.28    0.67
 -10  -6  -5    3.94    0.88
  10   6   5    4.46    0.82
 -11  -6  -5    5.83    0.99
 -11  -6  -5    2.81    1.02
 -11  -6  -5    3.35    0.68
  11   6   5    3.11    0.78
  11   6   5    2.95    0.65
 -12  -6  -5    1.97    0.64
  12   6   5    2.56    0.85
   6  -7  -5    2.27    0.78
  -6   7   5    0.63    0.70
   5  -7  -5    3.35    0.81
  -5   7   5    1.91    0.74
   4  -7  -5    6.08    0.95
  -4   7   5    7.34    0.97
   3  -7  -5   14.82    1.01
   3  -7  -5   13.69    1.01
   3  -7  -5   14.86    1.18
   2  -7  -5    5.16    0.67
   2  -7  -5    3.88    0.69
   2  -7  -5    4.95    0.86
   2  -7  -5    3.81    0.64
   2  -7  -5    4.05    0.68
   1  -7  -5    0.47    0.46
   1  -7  -5    0.42    0.34
   1  -7  -5   -0.08    0.29
   1  -7  -5   -0.02    0.46
   1  -7  -5    0.07    0.43
   0  -7  -5    7.86    1.03
   0  -7  -5    7.14    0.70
   0  -7  -5    5.85    0.79
   0  -7  -5    7.61    0.61
   0  -7  -5    9.07    0.96
  -1  -7  -5    0.50    0.42
  -1  -7  -5    0.39    0.43
  -1  -7  -5    0.37    0.24
  -1  -7  -5    0.62    0.26
  -1  -7  -5    0.56    0.43
  -2  -7  -5    0.58    0.44
  -2  -7  -5   -0.02    0.36
  -2  -7  -5    0.39    0.24
  -2  -7  -5    0.13    0.38
   2   7   5    0.60    0.22
   2   7   5    0.50    0.21
  -3  -7  -5   15.91    1.10
  -3  -7  -5   17.67    0.91
  -3  -7  -5   14.11    1.07
  -3  -7  -5   15.95    1.09
   3   7   5   16.94    0.64
   3   7   5   17.21    0.63
  -4  -7  -5    0.19    0.41
  -4  -7  -5    0.01    0.39
  -4  -7  -5    0.45    0.31
  -4  -7  -5    0.27    0.42
   4   7   5    0.71    0.15
   4   7   5    0.25    0.17
  -5  -7  -5    8.19    0.97
  -5  -7  -5    6.46    0.86
  -5  -7  -5    8.22    0.96
  -5  -7  -5    6.94    0.75
   5   7   5    8.46    0.44
   5   7   5    8.62    0.49
  -6  -7  -5   10.71    1.12
  -6  -7  -5   11.40    0.95
  -6  -7  -5   10.65    1.14
   6   7   5   11.70    0.67
  -7  -7  -5    7.38    0.92
  -7  -7  -5    8.29    1.11
  -7  -7  -5    6.10    0.94
   7   7   5    8.43    0.77
  -8  -7  -5    2.54    0.69
  -8  -7  -5    2.14    0.70
  -8  -7  -5    3.32    0.56
  -8  -7  -5    3.32    0.75
   8   7   5    2.77    0.56
  -9  -7  -5   12.07    1.35
  -9  -7  -5   14.33    0.98
  -9  -7  -5   14.29    1.40
  -9  -7  -5   16.86    1.41
   9   7   5   13.37    1.02
 -10  -7  -5   12.33    1.32
 -10  -7  -5   11.67    1.44
 -10  -7  -5   15.72    1.47
 -10  -7  -5   14.18    1.06
  10   7   5   13.93    1.15
 -11  -7  -5    3.60    0.86
 -11  -7  -5    1.78    0.88
 -11  -7  -5    2.94    0.66
 -11  -7  -5    3.01    0.88
  11   7   5    2.27    0.68
 -12  -7  -5    7.05    0.97
  12   7   5    6.73    1.05
   5  -8  -5    0.43    0.59
  -5   8   5    0.81    0.72
   4  -8  -5    3.78    0.81
  -4   8   5    2.93    0.78
   3  -8  -5    0.47    0.51
   3  -8  -5    1.19    0.53
   3  -8  -5   -0.46    0.54
   3  -8  -5   -0.11    0.45
   2  -8  -5   -0.18    0.48
   2  -8  -5    0.37    0.43
   2  -8  -5   -0.71    0.44
   2  -8  -5   -0.36    0.44
   1  -8  -5   10.73    0.84
   1  -8  -5   10.43    1.23
   1  -8  -5   10.09    1.10
   1  -8  -5   11.44    1.18
   1  -8  -5   10.60    0.87
   0  -8  -5    9.37    0.71
   0  -8  -5    8.18    0.97
   0  -8  -5    8.76    1.10
   0  -8  -5    8.11    1.02
   0  -8  -5    7.92    0.78
  -1  -8  -5   14.38    1.37
  -1  -8  -5   14.75    1.21
  -1  -8  -5   15.28    0.89
  -1  -8  -5   13.13    1.08
  -1  -8  -5   14.43    0.76
  -2  -8  -5   -0.12    0.28
  -2  -8  -5   -0.18    0.39
  -2  -8  -5    0.30    0.49
  -2  -8  -5   -0.22    0.41
   2   8   5    0.27    0.24
  -3  -8  -5    2.49    0.61
  -3  -8  -5    1.95    0.58
  -3  -8  -5    1.88    0.43
  -3  -8  -5    2.38    0.65
  -4  -8  -5   42.03    1.96
  -4  -8  -5   37.84    1.64
  -4  -8  -5   38.81    1.91
  -4  -8  -5   38.87    1.87
  -5  -8  -5    3.35    0.72
  -5  -8  -5    2.49    0.71
  -5  -8  -5    3.13    0.61
  -5  -8  -5    3.23    0.74
  -6  -8  -5   12.05    1.04
  -6  -8  -5   15.48    1.23
  -6  -8  -5   14.72    1.20
  -6  -8  -5   11.23    1.23
   6   8   5   13.48    0.57
  -7  -8  -5    5.20    0.92
  -7  -8  -5    5.85    0.90
  -7  -8  -5    4.56    0.90
   7   8   5    5.81    0.51
  -8  -8  -5   21.70    1.53
  -8  -8  -5   20.54    1.53
  -8  -8  -5   22.66    1.54
   8   8   5   21.87    1.08
  -9  -8  -5    4.40    0.95
  -9  -8  -5    4.14    0.92
  -9  -8  -5    4.86    0.99
  -9  -8  -5    4.81    0.73
   9   8   5    4.12    0.62
 -10  -8  -5    0.74    0.48
 -10  -8  -5    0.62    0.79
 -10  -8  -5    0.17    0.68
 -10  -8  -5    0.04    0.66
  10   8   5    0.65    0.51
 -11  -8  -5   10.33    1.30
 -11  -8  -5    9.44    1.24
 -11  -8  -5    7.05    0.93
 -11  -8  -5    7.81    1.34
   4  -9  -5    4.24    0.88
   4  -9  -5    4.58    1.05
  -4   9   5    3.80    0.97
   3  -9  -5   -0.34    0.68
   3  -9  -5    0.74    0.55
   2  -9  -5    1.80    0.68
   2  -9  -5    2.35    0.70
   2  -9  -5    1.63    0.54
   2  -9  -5    1.18    0.85
   1  -9  -5    0.34    0.63
   1  -9  -5    0.36    0.61
   1  -9  -5    1.11    0.68
   1  -9  -5    1.31    0.48
   0  -9  -5    0.11    0.35
   0  -9  -5    0.21    0.30
   0  -9  -5    0.42    0.57
   0  -9  -5    0.26    0.65
   0  -9  -5    0.46    0.64
  -1  -9  -5   11.59    1.31
  -1  -9  -5   15.32    1.24
  -1  -9  -5   15.68    0.80
  -1  -9  -5   14.87    1.44
  -1  -9  -5   14.75    0.99
  -2  -9  -5   26.01    1.63
  -2  -9  -5   24.39    1.30
  -2  -9  -5   28.92    1.70
  -2  -9  -5   26.78    1.59
  -3  -9  -5    2.37    0.75
  -3  -9  -5    1.12    0.59
  -3  -9  -5    1.33    0.64
  -3  -9  -5    1.84    0.46
  -4  -9  -5    4.22    0.88
  -4  -9  -5    5.77    0.93
  -4  -9  -5    4.66    0.67
  -4  -9  -5    3.22    0.79
  -5  -9  -5   11.08    1.30
  -5  -9  -5   12.31    1.02
  -5  -9  -5   12.64    1.32
  -5  -9  -5   12.21    1.31
  -6  -9  -5    7.89    1.11
  -6  -9  -5    4.35    0.74
  -6  -9  -5    5.06    0.97
  -6  -9  -5    6.52    1.05
  -7  -9  -5    9.14    1.27
  -7  -9  -5    6.92    0.97
  -7  -9  -5    6.95    1.09
  -8  -9  -5    0.34    0.77
  -8  -9  -5   -0.55    0.52
  -8  -9  -5    0.37    0.75
  -9  -9  -5   25.26    1.83
  -9  -9  -5   20.73    1.67
  -9  -9  -5   22.56    1.70
 -10  -9  -5    7.18    1.21
 -10  -9  -5    7.73    1.34
 -10  -9  -5    5.63    1.17
 -11  -9  -5    1.55    0.96
 -11  -9  -5   -0.16    0.47
 -11  -9  -5   -0.44    0.91
 -11  -9  -5    0.75    0.83
   3 -10  -5    1.13    0.90
   2 -10  -5    0.86    0.77
   2 -10  -5    1.55    0.77
   2 -10  -5    1.56    0.80
   1 -10  -5    1.93    0.82
   1 -10  -5    1.57    0.82
   1 -10  -5    0.81    0.70
   0 -10  -5    7.94    1.23
   0 -10  -5    9.02    0.97
   0 -10  -5    7.15    1.10
   0 -10  -5    8.17    1.20
  -1 -10  -5    5.42    1.04
  -1 -10  -5    8.58    1.19
  -1 -10  -5    5.49    0.77
  -1 -10  -5    6.34    1.10
  -2 -10  -5    3.79    0.88
  -2 -10  -5    3.65    0.68
  -2 -10  -5    4.38    0.94
  -2 -10  -5    3.56    0.90
  -3 -10  -5    6.45    1.06
  -3 -10  -5    6.50    1.11
  -3 -10  -5    6.34    0.80
  -3 -10  -5    8.84    1.20
  -4 -10  -5    3.43    0.93
  -4 -10  -5    1.71    0.57
  -4 -10  -5    2.41    0.77
  -4 -10  -5    1.83    0.76
  -5 -10  -5    1.09    0.75
  -5 -10  -5    1.23    0.66
  -5 -10  -5    0.72    0.50
  -5 -10  -5    1.38    0.65
  -6 -10  -5    4.54    0.82
  -6 -10  -5    3.94    0.94
  -6 -10  -5    3.65    0.96
  -6 -10  -5    4.29    0.97
  -7 -10  -5    8.98    1.23
  -7 -10  -5   10.47    1.40
  -7 -10  -5   13.26    1.51
  -7 -10  -5    8.43    1.10
  -8 -10  -5    0.68    0.72
  -8 -10  -5    1.14    0.82
  -8 -10  -5    0.63    0.62
  -9 -10  -5    0.64    0.95
  -9 -10  -5    0.56    0.77
  -9 -10  -5    1.81    0.87
 -10 -10  -5   -0.28    0.79
 -10 -10  -5    0.08    0.77
 -10 -10  -5    0.08    0.79
 -11 -10  -5   -0.49    0.72
 -11 -10  -5    1.12    0.87
 -11 -10  -5    1.14    1.03
   2 -11  -5    1.18    0.88
   1 -11  -5    5.49    0.90
   1 -11  -5    4.42    1.00
   1 -11  -5    5.29    1.19
   1 -11  -5    4.06    1.11
   0 -11  -5   -0.21    0.80
   0 -11  -5    1.01    0.77
   0 -11  -5    0.60    0.77
   0 -11  -5    0.91    0.56
  -1 -11  -5    7.93    1.27
  -1 -11  -5    6.85    0.92
  -1 -11  -5    9.40    1.40
  -1 -11  -5    8.13    1.22
  -2 -11  -5    6.19    1.15
  -2 -11  -5    6.65    1.26
  -2 -11  -5    5.56    1.10
  -2 -11  -5    7.45    0.96
  -3 -11  -5   -0.58    0.38
  -3 -11  -5   -0.57    0.63
  -3 -11  -5    0.01    0.71
  -3 -11  -5   -1.28    0.57
  -4 -11  -5    0.30    0.67
  -4 -11  -5   -0.46    0.43
  -4 -11  -5    0.51    0.77
  -4 -11  -5    0.56    0.75
  -5 -11  -5   17.08    1.74
  -5 -11  -5   10.99    1.46
  -5 -11  -5   12.19    1.52
  -5 -11  -5   10.95    1.13
  -6 -11  -5   -0.42    0.74
  -6 -11  -5   -0.17    0.68
  -6 -11  -5   -0.24    0.49
  -6 -11  -5   -0.16    0.64
  -7 -11  -5    5.97    1.05
  -7 -11  -5    3.23    0.80
  -7 -11  -5    4.86    1.17
  -7 -11  -5    7.69    1.34
  -8 -11  -5    2.42    1.02
  -8 -11  -5    2.18    0.86
  -8 -11  -5    3.57    1.15
  -9 -11  -5    4.42    1.15
  -9 -11  -5    1.56    0.90
  -9 -11  -5    2.29    1.11
 -10 -11  -5    0.45    0.88
 -10 -11  -5    0.84    1.03
 -10 -11  -5    0.19    0.82
   0 -12  -5   -0.11    0.90
   0 -12  -5    0.33    0.56
   0 -12  -5    0.61    0.85
   0 -12  -5    0.23    0.80
  -1 -12  -5    4.15    0.83
  -1 -12  -5    3.79    1.10
  -1 -12  -5    2.19    0.99
  -1 -12  -5    4.32    1.13
  -2 -12  -5    0.38    0.76
  -2 -12  -5    0.36    0.92
  -2 -12  -5   -0.40    0.50
  -2 -12  -5   -0.30    0.78
  -3 -12  -5    0.01    0.85
  -3 -12  -5    0.66    0.83
  -3 -12  -5   -0.81    0.70
  -3 -12  -5    0.09    0.51
  -4 -12  -5   -0.17    0.82
  -4 -12  -5    0.09    0.52
  -4 -12  -5   -0.21    0.73
  -4 -12  -5   -0.59    0.76
  -5 -12  -5    2.95    0.91
  -5 -12  -5    3.06    1.09
  -5 -12  -5    2.17    0.69
  -5 -12  -5    3.17    1.08
  -6 -12  -5    1.76    0.99
  -6 -12  -5    1.83    0.75
  -6 -12  -5    2.48    0.99
  -6 -12  -5    3.27    0.97
  -7 -12  -5   -0.92    0.76
  -7 -12  -5    0.81    0.83
  -7 -12  -5   -0.07    0.61
  -7 -12  -5   -0.19    0.91
  -8 -12  -5    3.94    0.96
  -8 -12  -5    5.01    1.36
  -8 -12  -5    3.66    1.22
  -9 -12  -5    0.72    1.05
  -9 -12  -5    0.24    0.78
  -9 -12  -5    0.05    0.95
  -3 -13  -5    0.04    0.94
  -3 -13  -5   -0.21    0.90
  -3 -13  -5    0.57    0.96
  -3 -13  -5   -0.15    0.62
  -4 -13  -5    0.00    0.94
  -4 -13  -5    1.24    0.99
  -4 -13  -5   -0.43    0.88
  -4 -13  -5   -0.10    0.63
  -5 -13  -5   -0.25    0.57
  -5 -13  -5    0.86    0.94
  -5 -13  -5   -0.90    0.88
  -5 -13  -5    0.58    1.01
  -6 -13  -5    5.80    1.08
  -6 -13  -5    4.35    1.28
  -6 -13  -5    6.61    1.46
  -6 -13  -5    7.41    1.41
  -7 -13  -5    0.02    0.67
  -7 -13  -5   -0.26    0.95
  -7 -13  -5   -0.44    0.89
  -7 -13  -5   -1.33    0.80
  -5  -9   6    5.27    1.31
  -4  -9   6    1.17    1.12
  -3  -9   6   -0.14    0.93
  -2  -9   6    7.79    1.46
  -1  -9   6   11.44    1.61
   0  -9   6   17.64    2.02
   1  -9   6    5.64    1.39
  -6  -8   6    1.39    1.03
  -6  -8   6    4.15    1.22
  -6  -8   6    4.75    1.51
  -6  -8   6    3.37    0.73
  -5  -8   6    5.93    1.23
  -5  -8   6    7.27    1.02
  -4  -8   6   16.92    1.84
  -4  -8   6   14.79    1.29
  -3  -8   6   -0.32    0.48
  -3  -8   6   -0.17    0.74
  -2  -8   6    0.91    0.85
  -2  -8   6    0.42    0.55
  -1  -8   6    0.89    0.61
  -1  -8   6    1.11    0.82
   0  -8   6    3.20    1.06
   0  -8   6    2.90    0.81
   1  -8   6    1.08    0.67
   1  -8   6    0.60    0.80
   2  -8   6    0.18    0.68
   2  -8   6    0.75    0.89
   3  -8   6   10.84    1.58
   3  -8   6    6.55    1.19
   7   7  -6    0.24    0.54
  -7  -7   6   -0.43    0.60
  -7  -7   6   -0.38    0.84
  -7  -7   6   -1.74    0.79
  -7  -7   6    0.33    0.54
  -6  -7   6   19.94    1.59
  -6  -7   6   17.89    1.32
  -6  -7   6   18.08    1.43
  -5  -7   6    5.47    0.94
  -5  -7   6    4.63    1.16
  -5  -7   6    5.01    0.77
  -4  -7   6    0.73    0.56
  -4  -7   6    1.33    0.77
  -4  -7   6    0.70    0.49
  -3  -7   6    8.72    1.09
  -3  -7   6   10.38    1.47
  -2  -7   6    3.50    0.79
  -2  -7   6    4.97    1.01
  -1  -7   6    5.83    1.12
  -1  -7   6    4.62    0.87
   0  -7   6    7.89    1.06
   0  -7   6   11.20    1.45
   1  -7   6    3.52    0.82
   1  -7   6    4.97    1.07
   2  -7   6    1.32    0.71
   2  -7   6    1.94    0.87
   3  -7   6    0.82    0.71
   3  -7   6    2.25    0.95
   4  -7   6    3.66    1.09
   4  -7   6    2.23    0.86
   5  -7   6    0.30    0.75
   5  -7   6    0.58    0.90
   8   6  -6    2.26    0.82
  -8  -6   6    1.71    0.75
   7   6  -6   15.37    1.55
  -7  -6   6   13.31    1.24
  -7  -6   6   14.38    1.86
   6   6  -6    0.49    0.54
  -6  -6   6   -0.07    0.64
  -6  -6   6    0.25    0.51
  -5  -6   6   25.94    1.62
  -5  -6   6   25.94    1.44
  -5  -6   6   25.15    1.72
  -4  -6   6    4.24    0.93
  -4  -6   6    2.84    0.56
  -4  -6   6    3.16    0.71
  -3  -6   6    1.73    0.61
  -3  -6   6    2.78    0.83
  -3  -6   6    3.33    0.54
  -2  -6   6    3.02    0.84
  -2  -6   6    2.81    0.68
  -1  -6   6    2.43    0.76
  -1  -6   6    2.52    0.69
  -1  -6   6    1.26    0.55
   0  -6   6    8.71    1.13
   0  -6   6    7.10    0.95
   0  -6   6    7.55    1.10
   1  -6   6    1.50    0.64
   1  -6   6    1.36    0.64
   1  -6   6    1.54    0.70
   2  -6   6   27.24    1.75
   2  -6   6   28.53    1.68
   3  -6   6    7.74    1.13
   3  -6   6    9.56    1.32
   4  -6   6    0.75    0.68
   4  -6   6   -0.12    0.63
   5  -6   6    5.44    1.16
   5  -6   6    2.01    0.78
   6  -6   6    1.15    0.83
   6  -6   6   -0.95    0.69
   8   5  -6   -0.13    0.47
  -8  -5   6    0.41    0.56
   7   5  -6    2.46    0.75
  -7  -5   6    2.40    0.69
   6   5  -6   17.44    1.32
  -6  -5   6   15.17    1.27
  -6  -5   6   15.62    1.15
   5   5  -6   12.99    1.10
  -5  -5   6   10.44    0.95
  -5  -5   6   13.22    1.26
  -4  -5   6   10.12    1.10
  -4  -5   6   12.60    0.99
  -4  -5   6   11.73    1.25
  -3  -5   6   17.01    1.27
  -3  -5   6   17.43    0.99
  -3  -5   6   16.53    1.19
  -2  -5   6    5.47    0.82
  -2  -5   6    5.18    0.83
  -2  -5   6    5.65    0.60
  -2  -5   6    8.42    1.05
  -1  -5   6    9.37    1.03
  -1  -5   6    8.60    1.00
  -1  -5   6   12.68    1.27
   0  -5   6   31.62    1.73
   0  -5   6   33.65    1.67
   0  -5   6   31.95    1.72
   1  -5   6   16.04    1.47
   1  -5   6   12.68    1.33
   1  -5   6   14.09    1.34
   2  -5   6    0.27    0.50
   2  -5   6   -0.10    0.42
   3  -5   6    4.72    0.86
   3  -5   6    4.95    0.92
   4  -5   6    1.03    0.65
   4  -5   6    0.90    0.59
   5  -5   6    0.63    0.60
   5  -5   6   -0.43    0.53
   6  -5   6   -0.47    0.57
   6  -5   6   -0.50    0.65
   7  -5   6   -0.20    0.75
   7  -5   6    1.16    0.84
   8   4  -6    7.30    1.14
  -8  -4   6    8.67    1.05
   7   4  -6    3.08    0.83
  -7  -4   6    2.39    0.68
   6   4  -6    5.95    0.99
  -6  -4   6    4.09    0.77
  -6  -4   6    5.58    0.81
   5   4  -6    7.78    1.06
  -5  -4   6    8.18    0.99
  -5  -4   6    5.39    0.70
   4   4  -6    0.79    0.40
  -4  -4   6    0.98    0.52
  -4  -4   6    1.48    0.43
  -3  -4   6   50.04    2.15
  -3  -4   6   56.68    2.28
  -3  -4   6   52.83    2.25
  -3  -4   6   52.45    1.92
  -2  -4   6    8.38    0.97
  -2  -4   6    9.97    1.08
  -2  -4   6    8.78    0.65
  -2  -4   6    9.43    0.98
  -1  -4   6   27.30    1.45
  -1  -4   6   27.49    1.45
  -1  -4   6   26.44    1.09
  -1  -4   6   25.68    1.43
   0  -4   6   76.31    2.80
   0  -4   6   75.12    2.76
   0  -4   6   76.34    2.80
   1  -4   6    0.22    0.42
   1  -4   6    0.55    0.42
   1  -4   6   -0.01    0.36
   2  -4   6    4.26    0.78
   2  -4   6    4.71    0.81
   3  -4   6    5.48    0.93
   3  -4   6    2.10    0.62
   4  -4   6   21.23    1.46
   4  -4   6   17.58    1.30
  -5   4  -6    0.30    0.28
   5  -4   6    0.18    0.53
   5  -4   6    0.50    0.52
   6  -4   6    2.60    0.84
   6  -4   6    2.97    0.82
   7  -4   6   -0.10    0.71
   7  -4   6    0.98    0.63
   8  -4   6    1.49    0.85
   8  -4   6    1.60    0.74
   9   3  -6    5.03    1.09
  -9  -3   6    4.89    0.97
   8   3  -6    3.27    0.79
  -8  -3   6    3.58    0.81
   7   3  -6    2.56    0.75
  -7  -3   6    1.14    0.60
   6   3  -6   -0.36    0.36
  -6  -3   6   -0.49    0.46
  -6  -3   6   -0.35    0.39
   5   3  -6   25.08    1.53
  -5  -3   6   24.71    1.31
  -5  -3   6   25.74    1.35
   4   3  -6    5.72    0.85
  -4  -3   6    5.74    0.75
  -4  -3   6    5.95    0.68
  -4  -3   6    5.17    0.80
   3   3  -6    0.39    0.34
   3   3  -6    0.40    0.35
  -3  -3   6    0.59    0.40
  -3  -3   6    0.09    0.28
  -3  -3   6   -0.48    0.37
  -2  -3   6    3.53    0.44
  -2  -3   6    2.83    0.52
  -2  -3   6    2.62    0.53
  -2  -3   6    2.84    0.57
  -1  -3   6   11.65    0.89
  -1  -3   6   11.69    0.87
  -1  -3   6   11.99    0.89
  -1  -3   6   12.20    0.66
   0  -3   6    2.45    0.57
   0  -3   6    1.71    0.45
   0  -3   6    2.31    0.53
  -1   3  -6    5.90    0.39
   1  -3   6    6.46    0.81
   1  -3   6    6.35    0.80
   1  -3   6    9.01    0.90
  -2   3  -6    0.73    0.17
   2  -3   6    0.46    0.37
   2  -3   6    0.82    0.44
  -3   3  -6    3.07    0.29
   3  -3   6    4.56    0.83
   3  -3   6    2.71    0.58
  -4   3  -6    2.89    0.33
   4  -3   6    3.11    0.66
   4  -3   6    2.85    0.70
  -5   3  -6    4.30    0.43
   5  -3   6    5.37    0.82
   5  -3   6    4.11    0.83
  -6   3  -6    3.78    0.46
   6  -3   6    4.55    0.81
   6  -3   6    4.62    0.95
  -7   3  -6    3.66    1.00
   7  -3   6    2.89    0.87
   7  -3   6    4.91    0.89
   8  -3   6    0.63    0.72
   8  -3   6    1.67    0.71
   9  -3   6    0.44    0.73
   9   2  -6    3.65    0.91
  -9  -2   6    3.04    0.90
   8   2  -6    7.37    1.21
  -8  -2   6    8.20    1.04
   7   2  -6    2.13    0.74
  -7  -2   6    0.70    0.59
   6   2  -6   -0.25    0.37
  -6  -2   6   -0.51    0.38
   5   2  -6   30.07    1.68
  -5  -2   6   34.13    1.57
  -5  -2   6   33.42    1.41
   4   2  -6   14.50    1.03
   4   2  -6   15.17    1.10
  -4  -2   6   17.47    1.10
  -4  -2   6   17.03    1.01
  -4  -2   6   16.56    0.96
   3   2  -6   31.34    1.56
   3   2  -6   31.70    1.48
  -3  -2   6   31.93    1.39
  -3  -2   6   32.71    1.33
  -3  -2   6   31.22    1.44
   2   2  -6    0.72    0.31
   2   2  -6    1.32    0.42
  -2  -2   6    0.85    0.34
  -2  -2   6    1.05    0.37
  -2  -2   6    0.76    0.28
  -1  -2   6   49.55    2.02
  -1  -2   6   52.79    1.92
  -1  -2   6   51.85    1.65
  -1  -2   6   52.04    1.94
   0   2  -6   14.29    0.62
   0  -2   6   13.95    0.90
   0  -2   6   13.93    0.61
   0  -2   6   14.16    0.97
   0  -2   6   14.75    0.88
  -1   2  -6    0.03    0.11
   1  -2   6   -0.10    0.26
   1  -2   6   -0.22    0.30
   1  -2   6    0.13    0.24
  -2   2  -6    1.12    0.15
   2  -2   6    0.64    0.42
   2  -2   6    1.30    0.40
  -3   2  -6   35.45    1.04
   3  -2   6   34.00    1.64
   3  -2   6   39.36    1.70
  -4   2  -6    0.49    0.15
   4  -2   6    0.38    0.34
   4  -2   6    0.82    0.45
  -5   2  -6    0.30    0.17
  -5   2  -6    0.55    0.58
   5  -2   6   -0.12    0.33
   5  -2   6   -0.25    0.39
  -6   2  -6    0.09    0.21
  -6   2  -6   -0.62    0.60
   6  -2   6    0.21    0.50
   6  -2   6   -0.16    0.34
  -7   2  -6    2.99    0.93
  -7   2  -6    3.76    0.45
   7  -2   6    2.94    0.66
   7  -2   6    3.76    0.90
  -8   2  -6    1.46    1.61
   8  -2   6    2.25    0.79
   8  -2   6    2.07    0.63
   9  -2   6    0.53    0.71
   9  -2   6    1.18    0.62
  10  -2   6    1.06    0.91
   9   1  -6    3.79    0.99
  -9  -1   6    6.12    1.06
   8   1  -6    9.46    1.36
  -8  -1   6    8.47    1.07
   7   1  -6    5.28    0.95
  -7  -1   6    5.71    0.88
   6   1  -6   97.23    3.63
  -6  -1   6   92.69    3.24
   5   1  -6    1.09    0.48
  -5  -1   6    1.91    0.50
  -5  -1   6    1.96    0.41
   4   1  -6    0.14    0.29
   4   1  -6    0.30    0.39
  -4  -1   6    0.53    0.35
  -4  -1   6    0.96    0.40
  -4  -1   6    0.68    0.37
   3   1  -6    4.05    0.55
   3   1  -6    3.18    0.62
  -3  -1   6    4.33    0.54
  -3  -1   6    3.89    0.53
  -3  -1   6    2.87    0.51
   2   1  -6   26.34    1.21
   2   1  -6   25.85    1.33
  -2  -1   6   27.60    1.09
  -2  -1   6   24.59    1.14
  -2  -1   6   26.90    0.88
  -2  -1   6   24.71    1.15
   1   1  -6    3.34    0.60
  -1  -1   6    1.78    0.28
  -1  -1   6    1.65    0.37
  -1  -1   6    1.51    0.35
  -1  -1   6    2.24    0.53
   0   1  -6   22.56    0.81
   0  -1   6   23.41    1.03
   0  -1   6   21.71    1.15
   0  -1   6   21.15    1.06
   0  -1   6   21.15    0.79
  -1   1  -6   24.44    0.78
   1  -1   6   23.99    1.16
   1  -1   6   24.53    1.10
   1  -1   6   23.76    1.21
   1  -1   6   24.64    0.77
  -2   1  -6   39.92    1.04
   2  -1   6   39.49    1.61
   2  -1   6   37.42    1.64
   3  -1   6   65.40    2.44
   3  -1   6   68.95    2.40
  -4   1  -6    0.80    0.11
  -4   1  -6    0.96    0.47
   4  -1   6    0.98    0.37
   4  -1   6    0.72    0.40
  -5   1  -6   25.58    1.50
  -5   1  -6   25.08    0.83
   5  -1   6   23.64    1.28
   5  -1   6   25.29    1.48
  -6   1  -6    0.89    0.59
  -6   1  -6    0.90    0.22
   6  -1   6    0.59    0.41
   6  -1   6    1.15    0.59
  -7   1  -6    0.11    0.62
  -7   1  -6    0.54    0.26
   7  -1   6   -0.13    0.37
   7  -1   6    0.75    0.57
  -8   1  -6    6.69    0.61
  -8   1  -6    6.08    1.07
   8  -1   6    6.02    1.09
   8  -1   6    8.27    0.99
   9  -1   6   20.30    1.73
   9  -1   6   15.62    1.20
  10  -1   6    0.44    0.74
   8   0  -6    0.67    0.59
  -8   0   6    0.37    0.56
   7   0  -6   16.45    1.40
  -7   0   6   18.22    1.30
  -6   0   6   82.98    2.96
   5   0  -6    6.96    1.16
   5   0  -6    8.28    1.09
  -5   0   6    7.67    0.81
  -5   0   6    6.48    0.49
   4   0  -6    6.49    0.74
   4   0  -6    8.21    0.98
  -4   0   6    8.85    0.81
  -4   0   6    8.79    0.65
  -4   0   6    8.25    0.56
  -4   0   6    6.41    0.66
   3   0  -6   -0.35    0.22
   3   0  -6    0.29    0.24
  -3   0   6    0.09    0.26
  -3   0   6    0.12    0.24
  -3   0   6   -0.06    0.22
   2   0  -6    3.90    0.50
   2   0  -6    3.01    0.54
  -2   0   6    4.15    0.49
  -2   0   6    3.08    0.27
  -2   0   6    2.79    0.37
  -2   0   6    2.93    0.40
   1   0  -6   31.55    1.25
   1   0  -6   31.60    1.46
  -1   0   6   34.08    1.16
  -1   0   6   32.13    1.21
  -1   0   6   34.90    1.19
  -1   0   6   33.23    1.31
   0   0  -6  135.00    3.60
   0   0   6  131.72    4.06
   0   0   6  134.30    3.73
   0   0   6  135.37    3.90
   0   0   6  131.06    3.57
   1   0   6   29.11    1.25
   1   0   6   30.01    0.88
   1   0   6   25.55    1.28
   1   0   6   29.91    1.13
   2   0   6  105.39    3.22
   2   0   6  101.25    3.26
  -3   0  -6   21.92    1.13
   3   0   6   21.58    1.11
   3   0   6   21.90    1.16
  -4   0  -6   41.08    1.71
   4   0   6   36.71    1.67
   4   0   6   40.24    1.64
  -5   0  -6    0.35    0.11
  -5   0  -6    0.33    0.40
   5   0   6    0.35    0.37
   5   0   6    0.01    0.27
  -6   0  -6   39.19    1.96
  -6   0  -6   41.76    1.32
   6   0   6   43.03    1.80
   6   0   6   44.72    2.04
  -7   0  -6    5.10    0.45
  -7   0  -6    4.34    0.86
   7   0   6    5.45    0.78
   7   0   6    4.42    0.87
  -8   0  -6   31.09    1.92
  -8   0  -6   26.33    1.16
   8   0   6   29.21    1.82
   8   0   6   29.47    1.51
  -9   0  -6    5.07    0.58
  -9   0  -6    3.50    0.96
   9   0   6    2.93    0.87
   9   0   6    4.75    0.76
  10   0   6   -0.16    0.73
  11   0   6    1.16    0.92
   8  -1  -6    1.97    0.79
  -8   1   6    1.66    0.69
   7  -1  -6    3.61    0.89
  -7   1   6    3.90    0.80
   6  -1  -6    1.59    0.62
  -6   1   6    0.69    0.50
   5  -1  -6    7.76    1.06
   5  -1  -6    6.45    0.83
  -5   1   6    6.68    0.80
   4  -1  -6   56.46    2.09
   4  -1  -6   58.94    2.42
  -4   1   6   57.49    1.80
  -4   1   6   59.10    1.77
  -4   1   6   59.30    2.14
  -4   1   6   56.42    1.77
  -4   1   6   59.93    2.00
   3  -1  -6    1.06    0.39
   3  -1  -6    1.23    0.35
  -3   1   6    1.61    0.30
  -3   1   6    1.91    0.37
  -3   1   6    1.71    0.33
  -3   1   6    1.06    0.34
   2  -1  -6   14.53    0.75
   2  -1  -6   14.95    0.96
  -2   1   6   13.43    0.66
  -2   1   6   16.09    1.04
  -2   1   6   14.48    0.74
  -2   1   6   15.27    0.81
   1  -1  -6   57.50    2.14
   1  -1  -6   58.94    1.82
  -1   1   6   55.43    1.88
  -1   1   6   56.17    1.82
  -1   1   6   57.93    1.69
  -1   1   6   58.92    1.78
   0  -1  -6    9.96    0.73
   0   1   6   11.47    0.67
   0   1   6   10.25    0.53
   0   1   6   10.30    0.62
   0   1   6   11.13    0.51
   1   1   6   42.05    1.56
   1   1   6   41.11    1.65
   1   1   6   42.96    1.35
   1   1   6   41.77    1.24
  -2  -1  -6  164.68    4.49
   2   1   6  161.35    4.62
   2   1   6  161.46    4.68
   2   1   6  159.83    4.07
  -3  -1  -6   17.33    0.92
   3   1   6   19.61    0.99
   3   1   6   16.40    0.98
   4   1   6   56.96    2.12
   4   1   6   55.84    2.04
  -5  -1  -6   -0.23    0.31
  -5  -1  -6    0.02    0.09
   5   1   6    0.15    0.24
   5   1   6    0.24    0.34
  -6  -1  -6    0.02    0.13
  -6  -1  -6   -0.46    0.38
   6   1   6   -0.27    0.27
   6   1   6   -0.32    0.36
  -7  -1  -6   11.24    0.61
  -7  -1  -6   12.16    1.32
   7   1   6   12.85    1.36
   7   1   6   11.44    0.88
  -8  -1  -6    4.07    0.47
  -8  -1  -6    4.63    1.01
   8   1   6    4.00    0.69
   8   1   6    3.88    0.84
  -9  -1  -6    1.90    0.81
  -9  -1  -6    1.51    0.39
   9   1   6    2.53    0.62
   9   1   6    2.01    0.75
 -10  -1  -6   -0.11    1.63
 -10  -1  -6    0.32    0.40
  10   1   6    0.64    0.43
  10   1   6   -0.40    0.54
  11   1   6    0.10    0.77
   8  -2  -6    0.77    0.61
  -8   2   6   -0.77    0.60
   7  -2  -6    8.43    1.20
  -7   2   6    9.28    1.10
   6  -2  -6   -0.36    0.42
  -6   2   6    0.38    0.54
   5  -2  -6    5.29    0.94
   5  -2  -6    5.57    0.54
   5  -2  -6    4.67    0.94
  -5   2   6    3.83    0.65
   4  -2  -6   16.53    1.18
   4  -2  -6   16.94    0.81
   4  -2  -6   17.82    1.00
  -4   2   6   18.28    0.69
  -4   2   6   16.74    1.09
  -4   2   6   18.09    0.78
   3  -2  -6  102.25    3.05
   3  -2  -6  104.03    2.93
   3  -2  -6  102.28    3.48
  -3   2   6   95.17    2.87
  -3   2   6  101.43    2.91
  -3   2   6  102.99    3.18
   2  -2  -6   32.61    1.20
   2  -2  -6   31.24    1.16
   2  -2  -6   30.38    1.48
  -2   2   6   30.66    1.28
  -2   2   6   33.53    1.25
  -2   2   6   33.28    1.18
   1  -2  -6    3.32    0.58
   1  -2  -6    3.12    0.33
  -1   2   6    2.68    0.38
  -1   2   6    2.34    0.35
  -1   2   6    3.58    0.42
   0  -2  -6   29.26    1.31
   0   2   6   28.38    1.16
   0   2   6   31.24    1.22
   0   2   6   31.79    1.10
   1   2   6    0.04    0.21
   1   2   6    0.21    0.23
   1   2   6    0.25    0.09
   1   2   6    0.23    0.15
  -2  -2  -6    4.28    0.41
   2   2   6    3.28    0.48
   2   2   6    3.95    0.53
  -3  -2  -6   32.09    1.24
   3   2   6   31.36    1.34
   3   2   6   33.30    1.37
   3   2   6   31.50    0.91
  -4  -2  -6    4.12    0.55
   4   2   6    5.19    0.62
   4   2   6    6.48    0.72
   4   2   6    5.72    0.27
  -5  -2  -6    4.10    0.27
  -5  -2  -6    3.16    0.56
   5   2   6    3.80    0.27
   5   2   6    3.59    0.55
   5   2   6    3.48    0.59
  -6  -2  -6    4.85    0.36
  -6  -2  -6    5.06    0.79
   6   2   6    5.59    0.38
   6   2   6    4.71    0.64
   6   2   6    4.88    0.74
  -7  -2  -6    2.07    0.31
  -7  -2  -6    2.86    0.72
   7   2   6    2.08    0.48
   7   2   6    2.14    0.66
  -8  -2  -6   12.79    1.30
  -8  -2  -6   14.50    0.77
   8   2   6   15.72    1.24
   8   2   6   13.89    0.99
  -9  -2  -6   21.49    1.07
  -9  -2  -6   22.66    1.62
   9   2   6   23.27    1.28
   9   2   6   19.08    1.50
 -10  -2  -6    0.42    0.78
 -10  -2  -6    0.89    0.36
  10   2   6    0.70    0.48
  10   2   6    0.98    0.78
  11   2   6    3.31    1.02
   8  -3  -6   10.84    1.50
  -8   3   6    9.15    1.18
   7  -3  -6    0.18    0.55
  -7   3   6    0.16    0.55
   6  -3  -6    1.74    0.73
  -6   3   6    0.09    0.50
   5  -3  -6    0.50    0.43
   5  -3  -6    1.48    0.42
  -5   3   6    0.71    0.48
   4  -3  -6   17.81    1.31
   4  -3  -6   20.60    1.04
   4  -3  -6   21.30    1.09
  -4   3   6   21.04    1.20
   3  -3  -6    6.86    0.66
   3  -3  -6    6.70    0.82
   3  -3  -6    6.88    0.56
  -3   3   6    5.58    0.65
  -3   3   6    5.92    0.43
  -3   3   6    5.16    0.52
  -3   3   6    5.13    0.52
   2  -3  -6    5.66    0.50
   2  -3  -6    3.90    0.50
   2  -3  -6    5.66    0.74
  -2   3   6    5.10    0.54
  -2   3   6    4.83    0.46
  -2   3   6    5.25    0.57
   1  -3  -6   15.51    0.96
   1  -3  -6   17.26    0.64
   1  -3  -6   16.67    0.86
  -1   3   6   16.57    0.81
  -1   3   6   15.59    0.85
   0  -3  -6  110.23    2.90
   0  -3  -6  108.94    3.34
   0  -3  -6  111.06    3.34
   0  -3  -6  115.95    3.48
   0   3   6  112.66    3.23
   0   3   6  116.08    3.32
  -1  -3  -6   79.21    2.61
  -1  -3  -6   81.40    2.62
   1   3   6   84.04    2.67
   1   3   6   83.37    2.60
  -2  -3  -6    0.38    0.30
  -2  -3  -6    0.33    0.17
  -2  -3  -6    0.02    0.29
   2   3   6    0.21    0.25
   2   3   6    0.52    0.27
  -3  -3  -6  117.22    3.62
  -3  -3  -6  116.53    3.34
   3   3   6  118.67    3.52
   3   3   6  121.53    3.60
  -4  -3  -6    9.66    0.69
  -4  -3  -6   10.36    0.82
   4   3   6    9.62    0.72
   4   3   6   10.32    0.45
   4   3   6   10.33    0.73
  -5  -3  -6   48.15    1.89
   5   3   6   48.92    1.90
   5   3   6   51.61    1.52
   5   3   6   53.62    1.95
  -6  -3  -6    8.74    0.50
  -6  -3  -6   10.96    1.03
   6   3   6    9.44    0.74
   6   3   6    9.33    0.80
  -7  -3  -6   11.54    1.17
  -7  -3  -6   13.57    0.69
   7   3   6   13.44    0.95
   7   3   6   15.44    1.12
  -8  -3  -6    0.68    0.60
  -8  -3  -6    0.62    0.28
   8   3   6    1.16    0.59
   8   3   6    0.40    0.36
  -9  -3  -6   14.67    0.89
  -9  -3  -6   13.83    1.50
   9   3   6   13.66    1.46
   9   3   6   14.43    1.01
 -10  -3  -6    3.27    0.96
 -10  -3  -6    3.04    0.53
  10   3   6    2.38    0.77
  10   3   6    2.52    0.57
 -11  -3  -6    3.59    0.63
  11   3   6    2.73    0.82
  12   3   6   -0.09    0.68
   7  -4  -6    0.55    0.67
  -7   4   6    0.21    0.62
   6  -4  -6    0.55    0.54
  -6   4   6    0.40    0.53
   5  -4  -6    3.11    0.61
   5  -4  -6    3.15    0.74
  -5   4   6    3.43    0.71
   4  -4  -6   12.27    0.87
   4  -4  -6   14.52    1.15
  -4   4   6   13.84    1.03
   3  -4  -6   17.68    0.90
   3  -4  -6   15.30    0.96
   3  -4  -6   16.87    1.18
  -3   4   6   16.26    0.85
  -3   4   6   15.74    0.76
  -3   4   6   15.28    1.06
   2  -4  -6    1.60    0.46
   2  -4  -6    1.84    0.39
   2  -4  -6    2.58    0.36
   2  -4  -6    1.80    0.44
  -2   4   6    1.36    0.39
   1  -4  -6    2.79    0.51
   1  -4  -6    1.74    0.44
   1  -4  -6    1.52    0.39
   1  -4  -6    2.65    0.43
   1  -4  -6    2.88    0.29
  -1   4   6    2.39    0.40
   0  -4  -6    6.38    0.69
   0  -4  -6    4.82    0.60
   0  -4  -6    4.84    0.61
   0  -4  -6    5.34    0.61
  -1  -4  -6   28.99    1.23
  -1  -4  -6   31.51    1.36
  -1  -4  -6   28.93    1.28
  -1  -4  -6   29.22    1.32
  -2  -4  -6    1.62    0.41
  -2  -4  -6    2.58    0.27
  -2  -4  -6    2.56    0.48
   2   4   6    2.00    0.39
  -3  -4  -6    2.78    0.48
  -3  -4  -6    3.14    0.55
  -3  -4  -6    2.34    0.34
   3   4   6    2.77    0.44
  -4  -4  -6   35.74    1.38
  -4  -4  -6   35.52    1.56
  -4  -4  -6   35.01    1.59
   4   4   6   36.96    1.43
  -5  -4  -6    7.30    0.84
  -5  -4  -6    7.97    0.77
  -5  -4  -6    7.06    0.82
   5   4   6    7.93    0.66
  -6  -4  -6    7.07    0.87
  -6  -4  -6    7.54    0.88
  -6  -4  -6    8.31    0.90
  -6  -4  -6    7.45    0.48
   6   4   6    6.22    0.77
  -7  -4  -6    0.25    0.22
  -7  -4  -6   -0.27    0.50
  -7  -4  -6    0.08    0.41
   7   4   6    0.30    0.41
   7   4   6   -0.19    0.32
  -8  -4  -6    8.78    0.66
  -8  -4  -6    9.66    1.16
   8   4   6    7.92    0.86
   8   4   6    9.05    1.07
  -9  -4  -6    4.42    0.97
  -9  -4  -6    4.64    0.56
   9   4   6    4.43    0.89
   9   4   6    3.57    0.66
 -10  -4  -6    5.71    1.06
 -10  -4  -6    6.35    0.71
  10   4   6    4.42    0.89
  10   4   6    4.83    0.76
 -11  -4  -6   26.09    1.37
 -11  -4  -6   21.29    1.79
  11   4   6   24.61    1.41
 -12  -4  -6    4.16    0.74
  12   4   6    1.95    0.77
   7  -5  -6    0.80    0.65
  -7   5   6    0.71    0.73
   6  -5  -6    1.69    0.67
  -6   5   6    1.81    0.69
   5  -5  -6    0.09    0.53
   5  -5  -6   -0.34    0.46
  -5   5   6   -0.36    0.46
   4  -5  -6   14.29    1.13
   4  -5  -6   15.77    1.24
   4  -5  -6   14.74    1.09
  -4   5   6   13.37    1.15
   3  -5  -6    2.54    0.44
   3  -5  -6    1.77    0.55
   3  -5  -6    1.96    0.60
   3  -5  -6    1.62    0.40
   3  -5  -6    2.57    0.46
  -3   5   6    2.11    0.54
   2  -5  -6    0.32    0.33
   2  -5  -6    0.14    0.35
   2  -5  -6    0.11    0.40
   2  -5  -6    0.57    0.34
   2  -5  -6    0.48    0.28
  -2   5   6    0.03    0.34
   1  -5  -6    5.29    0.63
   1  -5  -6    4.62    0.67
   1  -5  -6    4.15    0.61
   1  -5  -6    3.79    0.38
   1  -5  -6    4.54    0.59
   0  -5  -6   10.30    0.75
   0  -5  -6   11.78    0.79
   0  -5  -6   10.49    0.82
   0  -5  -6   11.62    0.47
   0  -5  -6   12.88    0.87
  -1  -5  -6   12.13    0.85
  -1  -5  -6   10.88    0.71
  -1  -5  -6   11.37    0.80
  -1  -5  -6   11.06    0.43
  -1  -5  -6   11.03    0.82
  -2  -5  -6    6.20    0.74
  -2  -5  -6    6.33    0.72
  -2  -5  -6    6.03    0.73
  -2  -5  -6    6.01    0.37
   2   5   6    6.98    0.53
  -3  -5  -6    0.81    0.39
  -3  -5  -6    0.68    0.22
  -3  -5  -6    0.49    0.36
  -3  -5  -6    1.18    0.42
   3   5   6    0.90    0.30
  -4  -5  -6   40.99    1.47
  -4  -5  -6   38.91    1.68
  -4  -5  -6   38.13    1.71
   4   5   6   38.81    1.44
  -5  -5  -6  134.50    3.99
  -5  -5  -6  136.24    4.23
  -5  -5  -6  134.79    4.16
   5   5   6  131.15    3.89
  -6  -5  -6   19.61    1.19
  -6  -5  -6   17.51    1.11
  -6  -5  -6   19.34    1.22
   6   5   6   19.32    1.06
  -7  -5  -6    0.34    0.48
  -7  -5  -6    0.12    0.43
  -7  -5  -6   -0.11    0.46
  -7  -5  -6    0.47    0.25
   7   5   6   -0.17    0.39
  -8  -5  -6    7.26    0.67
  -8  -5  -6    5.84    0.98
  -8  -5  -6    6.37    0.99
  -8  -5  -6    5.69    0.89
   8   5   6    5.38    0.84
  -9  -5  -6    1.37    0.65
  -9  -5  -6    0.11    0.32
  -9  -5  -6    0.19    0.64
   9   5   6    0.88    0.55
   9   5   6    1.01    0.50
 -10  -5  -6    0.87    0.82
 -10  -5  -6    2.42    0.51
  10   5   6    2.14    0.71
  10   5   6    1.62    0.54
 -11  -5  -6    1.92    1.04
 -11  -5  -6    3.00    0.60
  11   5   6    1.54    0.57
  11   5   6    3.39    0.92
 -12  -5  -6   13.65    1.17
  12   5   6    9.36    1.31
   6  -6  -6    3.27    0.83
  -6   6   6    3.31    0.93
   5  -6  -6    0.49    0.52
   5  -6  -6    1.37    0.66
  -5   6   6    0.19    0.63
   4  -6  -6    0.90    0.55
   4  -6  -6    0.63    0.58
  -4   6   6    0.90    0.54
   3  -6  -6   35.86    1.79
   3  -6  -6   32.72    1.39
   3  -6  -6   33.09    1.42
   3  -6  -6   32.11    1.44
   3  -6  -6   34.28    1.79
  -3   6   6   31.64    1.66
   2  -6  -6    7.07    0.77
   2  -6  -6   11.57    1.11
   2  -6  -6    9.63    1.01
   2  -6  -6    9.36    0.70
   2  -6  -6    7.18    0.77
   1  -6  -6    8.27    0.97
   1  -6  -6    6.68    0.78
   1  -6  -6    8.25    0.84
   1  -6  -6    6.42    0.52
   1  -6  -6    7.25    0.78
   0  -6  -6    1.26    0.39
   0  -6  -6    1.24    0.47
   0  -6  -6    0.66    0.19
   0  -6  -6    0.96    0.41
   0  -6  -6    1.36    0.45
  -1  -6  -6    1.56    0.48
  -1  -6  -6    1.68    0.49
  -1  -6  -6    0.79    0.19
  -1  -6  -6    0.99    0.42
  -1  -6  -6    1.36    0.34
  -2  -6  -6    0.23    0.36
  -2  -6  -6    0.45    0.20
  -2  -6  -6    0.58    0.37
  -2  -6  -6    1.00    0.43
   2   6   6    0.60    0.27
  -3  -6  -6   35.89    1.68
  -3  -6  -6   38.42    1.67
  -3  -6  -6   35.51    1.69
  -3  -6  -6   38.79    1.35
   3   6   6   37.58    1.34
  -4  -6  -6   53.39    2.13
  -4  -6  -6   54.31    2.24
  -4  -6  -6   53.61    2.18
  -4  -6  -6   55.10    1.87
   4   6   6   54.43    1.78
  -5  -6  -6    2.08    0.57
  -5  -6  -6    2.40    0.59
  -5  -6  -6    2.39    0.48
   5   6   6    3.03    0.45
  -6  -6  -6   14.31    0.99
  -6  -6  -6   10.08    1.07
  -6  -6  -6   12.36    1.02
   6   6   6   13.56    0.84
  -7  -6  -6    1.08    0.51
  -7  -6  -6    0.91    0.54
  -7  -6  -6    1.23    0.61
   7   6   6    1.73    0.50
  -8  -6  -6   -0.55    0.45
  -8  -6  -6    0.39    0.58
  -8  -6  -6    0.22    0.56
  -8  -6  -6    0.00    0.27
   8   6   6    0.25    0.46
  -9  -6  -6    4.26    0.89
  -9  -6  -6    4.57    0.61
  -9  -6  -6    3.84    0.92
  -9  -6  -6    3.35    0.89
   9   6   6    2.64    0.65
 -10  -6  -6    2.45    0.55
 -10  -6  -6    4.70    0.88
 -10  -6  -6    2.05    0.89
 -10  -6  -6    2.39    0.79
  10   6   6    2.10    0.70
  10   6   6    1.99    0.59
 -11  -6  -6   -0.62    0.70
 -11  -6  -6    0.54    0.45
  11   6   6    0.84    0.63
  11   6   6    0.47    0.51
 -12  -6  -6    0.68    0.54
  12   6   6    1.40    0.72
   5  -7  -6    4.66    0.89
   5  -7  -6    3.50    0.90
  -5   7   6    4.59    0.94
   4  -7  -6    7.31    1.15
   4  -7  -6    6.65    1.00
  -4   7   6    8.79    1.09
   3  -7  -6   -0.29    0.41
   3  -7  -6   -0.31    0.39
   3  -7  -6   -0.03    0.58
   3  -7  -6   -0.01    0.39
  -3   7   6    0.78    0.51
   2  -7  -6    5.07    0.66
   2  -7  -6    5.47    0.80
   2  -7  -6    4.09    0.80
   1  -7  -6   55.22    2.41
   1  -7  -6   56.79    1.96
   1  -7  -6   57.17    2.22
   1  -7  -6   58.79    2.25
   1  -7  -6   62.37    2.32
   0  -7  -6    0.37    0.47
   0  -7  -6    1.06    0.53
   0  -7  -6    0.01    0.24
   0  -7  -6    1.27    0.56
   0  -7  -6    0.35    0.33
  -1  -7  -6   27.02    1.38
  -1  -7  -6   26.12    1.47
  -1  -7  -6   23.87    0.99
  -1  -7  -6   24.42    1.12
  -1  -7  -6   24.75    1.39
  -2  -7  -6   20.57    0.90
  -2  -7  -6   16.63    1.17
  -2  -7  -6   18.23    1.22
  -2  -7  -6   20.82    1.22
   2   7   6   20.31    0.91
  -3  -7  -6    3.58    0.46
  -3  -7  -6    3.10    0.68
  -3  -7  -6    2.75    0.61
  -3  -7  -6    2.87    0.65
   3   7   6    4.25    0.44
  -4  -7  -6    3.37    0.49
  -4  -7  -6    3.38    0.68
  -4  -7  -6    3.51    0.72
  -4  -7  -6    3.76    0.70
   4   7   6    4.03    0.43
   4   7   6    3.74    0.40
  -5  -7  -6    1.07    0.55
  -5  -7  -6    0.97    0.53
  -5  -7  -6    1.18    0.40
   5   7   6    1.43    0.33
  -6  -7  -6   12.95    1.30
  -6  -7  -6   15.83    1.07
  -6  -7  -6   18.31    1.26
   6   7   6   14.99    0.84
  -7  -7  -6   29.51    1.55
  -7  -7  -6   26.35    1.63
  -7  -7  -6   28.73    1.62
   7   7   6   25.94    1.27
  -8  -7  -6    7.00    1.04
  -8  -7  -6    6.42    1.05
  -8  -7  -6    7.39    1.05
   8   7   6    7.82    0.82
  -9  -7  -6   -0.94    0.56
  -9  -7  -6   -0.52    0.30
  -9  -7  -6    1.31    0.66
  -9  -7  -6   -0.20    0.51
   9   7   6   -0.31    0.41
 -10  -7  -6    2.00    0.86
 -10  -7  -6    0.44    0.75
 -10  -7  -6    1.14    0.46
 -10  -7  -6    1.37    0.75
  10   7   6    0.86    0.54
 -11  -7  -6    4.03    1.06
 -11  -7  -6    7.35    1.16
 -11  -7  -6    7.74    1.19
 -11  -7  -6    5.66    0.78
  11   7   6    5.63    0.91
 -12  -7  -6    2.95    0.70
 -12  -7  -6    3.44    1.29
  12   7   6    4.42    1.42
  12   7   6    2.74    0.80
   5  -8  -6    2.22    0.75
   5  -8  -6    2.18    0.98
  -5   8   6    1.23    0.78
   4  -8  -6    4.70    0.90
   4  -8  -6    6.43    1.18
  -4   8   6    5.81    1.01
   3  -8  -6    7.22    1.21
   3  -8  -6    5.51    0.88
  -3   8   6    6.22    0.94
   2  -8  -6    2.04    0.65
   2  -8  -6    3.64    0.91
   2  -8  -6    1.50    0.57
   2  -8  -6    1.77    0.57
   1  -8  -6    7.87    0.99
   1  -8  -6    8.07    1.13
   1  -8  -6    6.89    0.91
   1  -8  -6    9.34    0.94
   1  -8  -6    8.63    0.82
   0  -8  -6    1.74    0.66
   0  -8  -6    1.47    0.43
   0  -8  -6    1.37    0.66
   0  -8  -6    1.43    0.57
   0  -8  -6    1.03    0.38
  -1  -8  -6   -0.23    0.25
  -1  -8  -6   -0.24    0.44
  -1  -8  -6    0.25    0.27
  -1  -8  -6    1.10    0.59
  -1  -8  -6   -0.33    0.47
  -2  -8  -6   10.37    1.11
  -2  -8  -6   12.88    0.77
  -2  -8  -6   12.37    1.27
  -2  -8  -6   11.97    1.21
   2   8   6   10.40    0.65
  -3  -8  -6    1.35    0.57
  -3  -8  -6    1.12    0.54
  -3  -8  -6    0.53    0.31
  -3  -8  -6    0.85    0.56
   3   8   6    0.81    0.24
  -4  -8  -6    1.45    0.62
  -4  -8  -6    0.45    0.51
  -4  -8  -6    1.51    0.41
  -4  -8  -6    1.16    0.57
   4   8   6    1.25    0.23
  -5  -8  -6   -0.51    0.45
  -5  -8  -6    0.09    0.36
  -5  -8  -6   -0.50    0.45
  -5  -8  -6    0.19    0.48
   5   8   6    0.08    0.20
  -6  -8  -6    0.14    0.40
  -6  -8  -6   -0.41    0.52
  -6  -8  -6   -0.60    0.54
   6   8   6    0.13    0.25
  -7  -8  -6    1.27    0.71
  -7  -8  -6    1.92    0.74
  -7  -8  -6    1.05    0.51
   7   8   6    1.90    0.39
  -8  -8  -6   19.19    1.74
  -8  -8  -6   20.76    1.54
  -8  -8  -6   18.63    1.41
   8   8   6   19.67    1.06
  -9  -8  -6    3.27    0.93
  -9  -8  -6    3.09    0.82
  -9  -8  -6    4.19    0.92
   9   8   6    2.97    0.60
 -10  -8  -6    0.15    0.64
 -10  -8  -6    0.58    0.68
 -10  -8  -6   -0.12    0.40
 -10  -8  -6   -0.26    0.66
  10   8   6    0.68    0.51
 -11  -8  -6    1.02    0.76
 -11  -8  -6    0.23    0.83
 -11  -8  -6    1.08    0.54
 -11  -8  -6    1.40    0.90
 -12  -8  -6   -0.71    1.01
 -12  -8  -6    0.34    0.85
 -12  -8  -6   -0.30    0.92
   4  -9  -6    1.66    0.68
   4  -9  -6   -0.34    0.71
  -4   9   6    1.07    0.77
   3  -9  -6   -0.43    0.73
   3  -9  -6    0.55    0.55
   2  -9  -6    7.50    0.96
   2  -9  -6   11.41    1.22
   2  -9  -6   10.23    1.11
   2  -9  -6    7.43    1.26
   1  -9  -6   -0.29    0.57
   1  -9  -6    0.12    0.58
   1  -9  -6    0.22    0.36
   1  -9  -6   -0.47    0.55
   0  -9  -6    0.61    0.67
   0  -9  -6    0.13    0.61
   0  -9  -6   -0.03    0.32
   0  -9  -6    0.41    0.37
   0  -9  -6   -0.25    0.54
   0  -9  -6    0.14    0.57
  -1  -9  -6    9.57    1.17
  -1  -9  -6    9.79    0.72
  -1  -9  -6    9.93    1.20
  -1  -9  -6   11.19    1.31
  -1  -9  -6   10.91    0.82
  -2  -9  -6    0.38    0.60
  -2  -9  -6    1.69    0.70
  -2  -9  -6    0.41    0.58
  -2  -9  -6    1.02    0.37
   2   9   6    1.66    0.35
  -3  -9  -6    7.02    0.76
  -3  -9  -6    6.19    0.96
  -3  -9  -6    6.38    1.05
  -3  -9  -6    8.29    1.14
  -4  -9  -6   -0.30    0.50
  -4  -9  -6   -0.33    0.49
  -4  -9  -6    0.19    0.36
  -4  -9  -6   -0.49    0.48
  -5  -9  -6   38.40    1.73
  -5  -9  -6   34.33    1.92
  -5  -9  -6   39.17    2.05
  -6  -9  -6   43.93    2.20
  -6  -9  -6   44.41    2.25
  -6  -9  -6   45.41    2.28
  -6  -9  -6   42.53    1.98
  -7  -9  -6    0.32    0.71
  -7  -9  -6    1.40    0.73
  -7  -9  -6    1.23    0.59
  -8  -9  -6    0.41    0.73
  -8  -9  -6    0.37    0.57
  -8  -9  -6    0.35    0.65
  -9  -9  -6    8.60    1.31
  -9  -9  -6    9.24    1.29
  -9  -9  -6    6.25    1.04
 -10  -9  -6   17.58    1.78
 -10  -9  -6   21.28    1.68
 -10  -9  -6   18.41    1.83
 -11  -9  -6    0.92    0.85
 -11  -9  -6   -0.29    0.78
 -11  -9  -6    1.94    0.92
   3 -10  -6    4.55    1.14
   2 -10  -6   -0.09    0.73
   2 -10  -6    0.89    0.96
   1 -10  -6   -0.09    0.67
   1 -10  -6   -0.01    0.64
   1 -10  -6   -0.01    0.73
   0 -10  -6    1.15    0.49
   0 -10  -6    1.40    0.75
   0 -10  -6    0.63    0.74
   0 -10  -6    0.88    0.73
  -1 -10  -6    0.49    0.69
  -1 -10  -6   -0.21    0.59
  -1 -10  -6    0.60    0.41
  -1 -10  -6   -0.55    0.56
  -2 -10  -6    1.45    0.76
  -2 -10  -6    0.99    0.46
  -2 -10  -6    1.36    0.84
  -2 -10  -6    1.77    0.72
  -3 -10  -6    4.21    0.91
  -3 -10  -6    4.11    0.93
  -3 -10  -6    2.74    0.84
  -3 -10  -6    2.10    0.53
  -4 -10  -6    0.25    0.65
  -4 -10  -6    0.49    0.63
  -4 -10  -6    0.14    0.56
  -4 -10  -6    0.11    0.44
  -5 -10  -6    2.29    0.81
  -5 -10  -6    1.41    0.75
  -5 -10  -6    0.28    0.72
  -5 -10  -6    0.86    0.51
  -6 -10  -6    6.92    1.17
  -6 -10  -6    6.94    1.12
  -6 -10  -6    7.45    0.95
  -6 -10  -6    7.34    1.15
  -7 -10  -6    0.60    0.75
  -7 -10  -6    1.17    0.57
  -7 -10  -6    2.01    0.85
  -8 -10  -6   -0.62    0.74
  -8 -10  -6   -0.46    0.76
  -8 -10  -6   -0.08    0.57
  -9 -10  -6    0.63    0.78
  -9 -10  -6    0.49    0.68
  -9 -10  -6    1.29    0.95
 -10 -10  -6    4.13    1.10
 -10 -10  -6    3.98    1.24
 -10 -10  -6    5.56    1.19
 -11 -10  -6    5.10    1.17
 -11 -10  -6    3.96    1.22
 -11 -10  -6    4.37    1.28
   1 -11  -6   -0.44    0.74
   1 -11  -6    0.51    0.87
   1 -11  -6    1.13    0.56
   1 -11  -6    1.40    0.80
   0 -11  -6    0.38    0.83
   0 -11  -6   -0.02    0.66
   0 -11  -6    1.30    0.90
   0 -11  -6   -0.07    0.45
  -1 -11  -6    0.35    0.71
  -1 -11  -6    0.31    0.71
  -1 -11  -6    0.50    0.47
  -1 -11  -6   -0.32    0.79
  -2 -11  -6    4.72    1.04
  -2 -11  -6    4.02    1.01
  -2 -11  -6    3.50    0.69
  -2 -11  -6    2.78    0.94
  -3 -11  -6   20.29    1.92
  -3 -11  -6   18.20    1.28
  -3 -11  -6   15.73    1.69
  -3 -11  -6   16.78    1.80
  -4 -11  -6    0.54    0.82
  -4 -11  -6   -0.41    0.61
  -4 -11  -6    0.23    0.69
  -4 -11  -6   -0.26    0.40
  -5 -11  -6   10.01    1.38
  -5 -11  -6   11.30    1.16
  -5 -11  -6    9.77    1.37
  -5 -11  -6   11.10    1.44
  -6 -11  -6    1.32    0.85
  -6 -11  -6   -0.82    0.65
  -6 -11  -6    1.56    0.86
  -6 -11  -6    0.69    0.56
  -7 -11  -6    2.31    0.93
  -7 -11  -6    1.74    0.83
  -7 -11  -6    1.48    0.68
  -7 -11  -6    0.82    0.79
  -8 -11  -6    2.16    1.01
  -8 -11  -6    1.15    1.02
  -8 -11  -6    1.12    0.75
  -9 -11  -6    0.19    0.73
  -9 -11  -6    0.92    1.08
  -9 -11  -6    1.53    0.97
 -10 -11  -6    0.34    0.88
 -10 -11  -6   -0.12    0.77
 -10 -11  -6   -0.20    0.80
   0 -12  -6   -0.54    0.73
   0 -12  -6   -0.79    0.77
   0 -12  -6   -0.46    0.73
   0 -12  -6    0.06    0.56
  -1 -12  -6    1.85    0.92
  -1 -12  -6    2.57    0.71
  -1 -12  -6    2.63    1.14
  -1 -12  -6    2.58    0.96
  -2 -12  -6    5.81    1.19
  -2 -12  -6    6.26    0.92
  -2 -12  -6    5.53    1.22
  -2 -12  -6    4.29    1.10
  -3 -12  -6    4.47    1.16
  -3 -12  -6    6.51    1.26
  -3 -12  -6    7.38    1.36
  -3 -12  -6    5.67    0.87
  -4 -12  -6    3.77    1.04
  -4 -12  -6    1.99    0.97
  -4 -12  -6    3.51    1.11
  -4 -12  -6    2.95    0.72
  -5 -12  -6    3.79    1.12
  -5 -12  -6    3.11    0.78
  -5 -12  -6    4.50    1.14
  -5 -12  -6    2.56    0.99
  -6 -12  -6    0.67    0.93
  -6 -12  -6    2.54    1.05
  -6 -12  -6    0.38    0.81
  -6 -12  -6    0.73    0.61
  -7 -12  -6    0.33    0.76
  -7 -12  -6    1.46    0.96
  -7 -12  -6    1.13    0.99
  -7 -12  -6    0.67    0.70
  -8 -12  -6    1.67    1.12
  -8 -12  -6    0.78    0.75
  -8 -12  -6    1.44    0.94
  -9 -12  -6    5.00    1.15
  -9 -12  -6    5.11    1.24
  -9 -12  -6    7.50    1.54
  -3 -13  -6    0.56    0.98
  -3 -13  -6    0.39    0.97
  -3 -13  -6    1.06    0.66
  -3 -13  -6    1.50    0.98
  -4 -13  -6    1.62    1.05
  -4 -13  -6    0.89    0.65
  -4 -13  -6   -0.18    0.90
  -4 -13  -6    1.76    1.06
  -5 -13  -6    0.28    0.61
  -5 -13  -6   -0.10    0.87
  -5 -13  -6    0.00    1.01
  -5 -13  -6    0.19    0.85
  -6 -13  -6    1.03    1.12
  -6 -13  -6   -0.25    0.81
  -6 -13  -6   -0.07    0.67
  -6 -13  -6    1.30    0.91
  -7 -13  -6    1.55    0.80
  -7 -13  -6    3.80    1.21
  -7 -13  -6    3.77    1.11
  -7 -13  -6    3.61    1.30
  -5  -8   7   11.24    1.85
  -5  -8   7   15.18    1.87
  -4  -8   7   -0.13    0.60
  -4  -8   7   -0.27    0.89
  -3  -8   7   13.60    1.45
  -3  -8   7   12.70    1.67
  -2  -8   7   -0.29    0.86
  -2  -8   7    0.28    0.64
  -1  -8   7    4.75    1.22
  -1  -8   7    6.67    1.10
   0  -8   7   35.60    2.06
   0  -8   7   35.96    2.32
   1  -8   7    0.69    0.96
   1  -8   7    0.34    0.65
   2  -8   7    5.31    1.14
   2  -8   7    8.14    1.54
  -6  -7   7    0.73    0.58
  -6  -7   7    0.42    0.86
  -6  -7   7    1.01    0.70
  -5  -7   7    4.24    1.10
  -5  -7   7    4.07    0.91
  -5  -7   7    3.86    0.72
  -4  -7   7    7.14    1.09
  -4  -7   7    8.38    1.34
  -3  -7   7    0.45    0.62
  -3  -7   7   -0.43    0.73
  -2  -7   7   10.60    1.45
  -2  -7   7   13.11    1.40
  -1  -7   7    0.24    0.71
  -1  -7   7    0.37    0.57
   0  -7   7    0.87    0.72
   0  -7   7    0.51    0.61
   1  -7   7    2.71    0.97
   1  -7   7    3.97    0.96
   2  -7   7    0.98    0.78
   2  -7   7    1.71    0.78
   3  -7   7    1.28    0.88
   3  -7   7    1.29    0.75
   4  -7   7   -0.04    0.97
   4  -7   7   -1.07    0.62
   7   6  -7    0.02    0.55
  -7  -6   7   -0.66    0.53
  -6  -6   7    6.70    0.88
  -6  -6   7    7.96    1.16
  -6  -6   7    6.37    1.12
  -5  -6   7    2.98    0.66
  -5  -6   7    3.55    1.06
  -5  -6   7    2.60    0.78
  -4  -6   7    8.25    0.88
  -4  -6   7    8.56    1.13
  -4  -6   7    9.45    1.32
  -3  -6   7    1.54    0.47
  -3  -6   7    2.18    0.90
  -3  -6   7    2.09    0.71
  -2  -6   7    7.37    1.02
  -2  -6   7    9.31    1.28
  -1  -6   7   13.53    1.52
  -1  -6   7   11.54    1.25
   0  -6   7    4.16    0.87
   0  -6   7    5.97    1.07
   1  -6   7    4.76    0.91
   1  -6   7    3.26    0.87
   2  -6   7   14.95    1.59
   2  -6   7   18.61    1.86
   3  -6   7    5.62    1.03
   3  -6   7    5.57    1.14
   4  -6   7    1.11    0.76
   4  -6   7    2.44    0.94
   5  -6   7    0.37    0.66
   5  -6   7    0.36    0.74
   6  -6   7    4.00    1.15
   6  -6   7    2.06    1.01
   7   5  -7    1.20    0.68
  -7  -5   7    0.48    0.58
   6   5  -7    5.08    0.94
  -6  -5   7    4.56    0.93
  -6  -5   7    3.00    0.69
   5   5  -7    7.08    1.08
  -5  -5   7    6.08    1.06
  -5  -5   7    5.91    1.01
  -5  -5   7    5.41    0.76
  -4  -5   7    2.07    0.75
  -4  -5   7    1.70    0.65
  -4  -5   7    1.59    0.50
  -3  -5   7   29.12    1.71
  -3  -5   7   29.01    1.69
  -3  -5   7   27.30    1.32
  -2  -5   7    6.88    1.00
  -2  -5   7   10.31    1.23
  -2  -5   7    7.05    0.70
  -1  -5   7   -0.22    0.46
  -1  -5   7    0.07    0.52
   0  -5   7    6.77    0.94
   0  -5   7   10.33    1.24
   1  -5   7    5.46    0.97
   1  -5   7    7.00    1.05
   2  -5   7    1.46    0.62
   2  -5   7    1.57    0.70
   3  -5   7    2.27    0.73
   3  -5   7    3.52    0.86
   4  -5   7   22.00    1.69
   4  -5   7   22.61    1.68
   5  -5   7    1.83    0.85
   5  -5   7    2.28    0.87
   6  -5   7   -0.37    0.67
   6  -5   7   -0.52    0.65
   7  -5   7    0.42    0.80
   7  -5   7    0.13    0.75
   8   4  -7    0.16    0.66
  -8  -4   7   -0.49    0.51
   7   4  -7   13.31    1.51
  -7  -4   7   15.46    1.32
   6   4  -7    2.53    0.79
  -6  -4   7    2.98    0.67
  -6  -4   7    3.54    0.83
   5   4  -7   -0.07    0.43
  -5  -4   7   -0.02    0.60
  -5  -4   7    0.41    0.45
   4   4  -7    4.79    0.85
  -4  -4   7    2.30    0.68
  -4  -4   7    5.38    0.89
  -4  -4   7    3.32    0.55
  -3  -4   7   13.06    1.30
  -3  -4   7    9.07    0.78
  -3  -4   7    7.78    0.99
  -2  -4   7   -0.34    0.25
  -2  -4   7    0.03    0.46
  -2  -4   7   -0.77    0.38
  -1  -4   7   35.50    1.77
  -1  -4   7   34.51    1.35
  -1  -4   7   39.17    1.85
  -1  -4   7   37.33    1.83
   0  -4   7   66.50    2.62
   0  -4   7   68.88    2.68
   0  -4   7   65.22    2.62
   1  -4   7   11.13    1.17
   1  -4   7   13.48    1.31
   1  -4   7   13.68    1.33
   2  -4   7    5.80    0.93
   2  -4   7    5.02    0.88
   3  -4   7   -0.24    0.51
   3  -4   7    0.00    0.48
   4  -4   7   22.93    1.52
   4  -4   7   22.04    1.54
   5  -4   7    0.75    0.72
   5  -4   7    0.63    0.65
   6  -4   7    1.49    0.73
   6  -4   7    0.48    0.76
   7  -4   7    0.45    0.67
   7  -4   7   -0.25    0.68
   8  -4   7    1.59    0.96
   8  -4   7    3.06    0.88
   8   3  -7    1.06    0.69
  -8  -3   7    1.12    0.71
   7   3  -7    1.40    0.67
  -7  -3   7   -0.61    0.48
   6   3  -7    9.64    1.20
  -6  -3   7    9.12    0.97
   5   3  -7    1.68    0.68
  -5  -3   7    2.62    0.59
  -5  -3   7    2.71    0.68
   4   3  -7    0.41    0.47
  -4  -3   7   -0.33    0.42
  -4  -3   7    0.15    0.36
   3   3  -7    1.08    0.47
  -3  -3   7    1.58    0.60
  -3  -3   7    1.49    0.38
  -3  -3   7    1.74    0.56
  -2  -3   7    5.92    0.85
  -2  -3   7    4.95    0.75
  -2  -3   7    4.59    0.52
  -2  -3   7    6.16    0.91
  -1  -3   7   24.17    1.37
  -1  -3   7   24.94    1.43
  -1  -3   7   26.02    1.06
  -1  -3   7   25.31    1.35
   0  -3   7    0.97    0.52
   0  -3   7   -0.06    0.34
   0  -3   7    0.48    0.36
  -1   3  -7    8.30    0.51
   1  -3   7   11.35    1.12
   1  -3   7    8.75    0.92
   1  -3   7    9.43    1.05
   2  -3   7   24.43    1.44
   2  -3   7   26.12    1.44
   3  -3   7    0.31    0.52
   3  -3   7    0.47    0.45
  -4   3  -7   -0.01    0.19
   4  -3   7   -0.08    0.41
   4  -3   7   -0.02    0.46
   5  -3   7   27.75    1.77
   5  -3   7   25.63    1.55
   6  -3   7   -0.27    0.54
   6  -3   7    1.17    0.58
   7  -3   7    0.54    0.67
   7  -3   7    0.52    0.55
   8  -3   7    2.50    0.85
   8  -3   7    1.97    1.00
   8   2  -7   16.42    1.79
  -8  -2   7   18.37    1.53
   7   2  -7    8.31    1.27
  -7  -2   7    7.34    1.00
   6   2  -7   -0.33    0.45
  -6  -2   7    0.11    0.52
   5   2  -7    1.18    0.58
  -5  -2   7    1.13    0.46
  -5  -2   7    0.67    0.44
   4   2  -7   -0.02    0.37
  -4  -2   7    0.14    0.40
  -4  -2   7    0.31    0.36
   3   2  -7    1.17    0.49
   3   2  -7    0.81    0.40
  -3  -2   7    0.28    0.32
  -3  -2   7    0.91    0.43
  -3  -2   7    1.08    0.46
   2   2  -7    1.83    0.45
   2   2  -7    0.75    0.39
  -2  -2   7    0.88    0.30
  -2  -2   7    1.03    0.39
  -2  -2   7    0.71    0.39
  -2  -2   7    1.12    0.50
  -1  -2   7    0.97    0.25
  -1  -2   7    0.82    0.39
  -1  -2   7    0.52    0.41
  -1  -2   7    1.80    0.43
   0  -2   7   70.73    2.46
   0  -2   7   67.08    2.60
   0  -2   7   69.20    2.06
   0  -2   7   73.46    2.57
  -1   2  -7    3.89    0.32
   1  -2   7    4.18    0.70
   1  -2   7    3.55    0.64
   1  -2   7    3.24    0.57
  -2   2  -7    0.96    0.15
   2  -2   7    0.85    0.46
   2  -2   7    0.85    0.41
  -3   2  -7   11.45    0.38
   3  -2   7   11.06    1.14
   3  -2   7   12.62    0.96
  -4   2  -7    1.17    0.13
   4  -2   7    0.97    0.58
   4  -2   7    0.67    0.43
   5  -2   7    0.84    0.47
   5  -2   7    0.92    0.62
  -6   2  -7   -0.83    0.64
   6  -2   7   -0.01    0.42
   6  -2   7   -0.17    0.49
  -7   2  -7    9.86    1.41
   7  -2   7   13.43    1.38
   7  -2   7   12.59    1.57
  -8   2  -7    0.85    1.16
   8  -2   7    1.15    0.82
   8  -2   7    1.71    0.62
   9  -2   7   10.44    1.25
   9  -2   7    7.20    1.31
   8   1  -7   10.07    1.43
  -8  -1   7    8.39    1.14
   7   1  -7    3.38    0.89
  -7  -1   7    2.27    0.71
   6   1  -7   18.96    1.50
  -6  -1   7   16.93    1.21
   5   1  -7    4.46    0.91
  -5  -1   7    4.31    0.59
  -5  -1   7    3.75    0.64
   4   1  -7    0.25    0.38
  -4  -1   7    0.44    0.37
  -4  -1   7    0.29    0.35
   3   1  -7    4.55    0.75
   3   1  -7    5.70    0.73
  -3  -1   7    4.21    0.52
  -3  -1   7    5.29    0.66
  -3  -1   7    4.69    0.64
   2   1  -7   10.15    1.05
   2   1  -7    9.60    0.74
  -2  -1   7    9.29    0.73
  -2  -1   7    9.82    0.76
  -2  -1   7    8.84    0.65
  -2  -1   7   10.03    0.51
  -1  -1   7   32.93    1.20
  -1  -1   7   34.40    1.39
  -1  -1   7   31.65    1.60
  -1  -1   7   30.72    1.41
   0   1  -7    4.05    0.40
   0  -1   7    2.56    0.56
   0  -1   7    2.92    0.46
   0  -1   7    4.81    0.64
   0  -1   7    3.49    0.33
  -1   1  -7  209.50    5.23
   1  -1   7  197.72    5.91
   1  -1   7  200.33    5.82
   1  -1   7  200.01    5.20
   1  -1   7  203.91    5.68
   2  -1   7    0.70    0.40
   2  -1   7    0.48    0.34
   3  -1   7    2.77    0.63
   3  -1   7    2.26    0.50
   4  -1   7   19.00    1.24
   4  -1   7   19.60    1.18
  -5   1  -7    0.34    0.55
   5  -1   7    0.80    0.53
   5  -1   7    0.98    0.43
  -6   1  -7   14.52    0.77
  -6   1  -7   17.14    1.39
   6  -1   7   13.32    1.05
   6  -1   7   14.20    1.23
  -7   1  -7    6.18    1.10
   7  -1   7    7.97    0.99
   7  -1   7    4.41    0.94
  -8   1  -7   -0.75    0.67
   8  -1   7   -0.34    0.57
   8  -1   7    0.49    0.49
   9  -1   7    1.37    0.63
   9  -1   7    0.39    0.76
  10  -1   7    2.24    0.97
   8   0  -7    6.41    1.16
  -8   0   7    8.91    1.18
   7   0  -7    1.03    0.67
  -7   0   7    0.33    0.52
   6   0  -7    2.47    0.76
  -6   0   7    1.57    0.58
   5   0  -7    1.74    0.60
  -5   0   7    1.81    0.55
   4   0  -7    7.05    0.79
   4   0  -7    8.96    1.02
  -4   0   7    8.37    0.80
  -4   0   7   10.78    0.70
   3   0  -7   26.75    1.52
   3   0  -7   28.90    1.32
  -3   0   7   28.42    1.23
  -3   0   7   28.79    1.30
  -3   0   7   28.64    1.21
   2   0  -7    3.12    0.61
   2   0  -7    2.89    0.49
  -2   0   7    3.49    0.45
  -2   0   7    3.22    0.34
  -2   0   7    3.23    0.49
  -2   0   7    2.11    0.39
   1   0  -7   -0.06    0.24
  -1   0   7    0.02    0.22
  -1   0   7   -0.14    0.18
  -1   0   7   -0.16    0.20
  -1   0   7   -0.41    0.18
   0   0  -7    7.78    0.53
   0   0   7    9.29    0.59
   0   0   7    9.44    0.50
   0   0   7    9.85    0.84
   0   0   7    8.15    0.78
   1   0   7    0.07    0.33
   1   0   7    0.48    0.24
   1   0   7    0.08    0.12
   1   0   7    0.20    0.27
   2   0   7  112.78    3.68
   2   0   7  118.40    3.64
   3   0   7   27.03    1.40
   3   0   7   30.32    1.40
  -4   0  -7   11.89    0.94
   4   0   7    9.15    0.92
   4   0   7   10.81    0.90
  -5   0  -7    0.10    0.46
   5   0   7   -0.16    0.29
   5   0   7   -0.27    0.35
  -6   0  -7   10.78    0.44
  -6   0  -7   12.96    1.32
   6   0   7    9.85    1.03
   6   0   7   11.36    1.29
  -7   0  -7    4.47    0.97
  -7   0  -7    3.59    0.34
   7   0   7    3.51    0.84
   7   0   7    4.47    0.76
  -8   0  -7   14.31    1.51
   8   0   7   17.63    1.21
   8   0   7   19.05    1.83
  -9   0  -7   37.97    2.27
   9   0   7   38.65    1.89
   9   0   7   32.56    2.19
  10   0   7    5.09    0.86
  10   0   7    4.23    1.08
   8  -1  -7    0.12    0.71
  -8   1   7   -0.14    0.68
   7  -1  -7    9.45    1.28
  -7   1   7    7.46    0.99
   6  -1  -7    3.07    0.83
  -6   1   7    2.89    0.71
   5  -1  -7    3.72    0.75
  -5   1   7    4.53    0.69
   4  -1  -7   11.89    0.88
   4  -1  -7   10.52    1.18
  -4   1   7   12.59    0.67
  -4   1   7   12.65    0.91
   3  -1  -7    3.31    0.69
   3  -1  -7    3.35    0.51
  -3   1   7    2.93    0.42
  -3   1   7    3.99    0.56
   2  -1  -7   14.45    1.03
   2  -1  -7   14.59    0.81
  -2   1   7   14.52    0.82
  -2   1   7   15.13    0.73
  -2   1   7   16.07    0.83
   1  -1  -7    1.17    0.42
   1  -1  -7    1.44    0.30
  -1   1   7    0.79    0.22
  -1   1   7    0.72    0.30
  -1   1   7    1.16    0.28
  -1   1   7    1.37    0.30
   0  -1  -7  154.63    4.75
   0   1   7  161.62    4.83
   0   1   7  157.95    4.27
   0   1   7  160.29    4.24
   0   1   7  160.50    4.56
   0   1   7  154.58    4.43
   1   1   7    0.25    0.33
   1   1   7    0.46    0.27
   1   1   7    0.50    0.15
   1   1   7    0.98    0.24
   2   1   7    0.06    0.24
   2   1   7    0.14    0.30
   2   1   7   -0.03    0.07
  -3  -1  -7   28.02    1.26
   3   1   7   30.93    1.36
   3   1   7   26.66    1.37
  -4  -1  -7   38.60    1.62
   4   1   7   38.05    1.62
   4   1   7   35.76    1.67
  -5  -1  -7    5.11    0.77
   5   1   7    4.07    0.62
   5   1   7    4.31    0.72
  -6  -1  -7    6.32    0.89
  -6  -1  -7    6.95    0.34
   6   1   7    5.46    0.73
   6   1   7    8.36    1.11
  -7  -1  -7    0.09    0.58
  -7  -1  -7    0.07    0.16
   7   1   7    0.42    0.56
   7   1   7    0.75    0.45
  -8  -1  -7    1.64    0.31
  -8  -1  -7    1.20    0.72
   8   1   7    1.23    0.63
   8   1   7    1.64    0.58
  -9  -1  -7    1.47    0.91
   9   1   7    2.19    0.64
   9   1   7    1.52    0.75
 -10  -1  -7   -0.07    0.90
  10   1   7    0.32    0.47
  10   1   7   -0.22    0.73
  11   1   7   -0.10    0.69
   7  -2  -7    0.49    0.63
  -7   2   7   -0.16    0.49
   6  -2  -7    2.38    0.73
  -6   2   7    2.22    0.63
   5  -2  -7    2.44    0.68
  -5   2   7    3.38    0.69
   4  -2  -7    0.46    0.41
   4  -2  -7   -0.13    0.26
  -4   2   7    0.13    0.22
  -4   2   7   -0.28    0.38
   3  -2  -7    4.81    0.57
   3  -2  -7    3.10    0.65
  -3   2   7    3.51    0.43
  -3   2   7    2.63    0.49
   2  -2  -7    9.11    0.60
   2  -2  -7    8.28    0.95
  -2   2   7    8.68    0.59
  -2   2   7    9.65    0.69
   1  -2  -7   -0.01    0.16
   1  -2  -7   -0.18    0.28
  -1   2   7    0.54    0.24
  -1   2   7   -0.10    0.23
   0  -2  -7    0.96    0.35
   0   2   7    1.35    0.35
   0   2   7    1.28    0.27
   1   2   7   88.09    2.82
   1   2   7   89.43    2.35
   1   2   7   85.70    2.49
   1   2   7   90.73    2.96
  -2  -2  -7   10.20    0.63
   2   2   7   10.05    0.51
   2   2   7   10.53    0.46
   2   2   7   11.90    0.77
   2   2   7   10.61    0.81
  -3  -2  -7   70.96    2.26
   3   2   7   67.07    2.42
   3   2   7   71.15    2.43
   3   2   7   69.07    1.83
  -4  -2  -7   43.56    1.67
   4   2   7   41.31    1.75
   4   2   7   43.40    1.74
   4   2   7   41.17    1.11
  -5  -2  -7    1.47    0.46
   5   2   7    1.37    0.15
   5   2   7    1.39    0.51
   5   2   7    1.29    0.41
  -6  -2  -7    2.30    0.59
   6   2   7    3.41    0.71
   6   2   7    2.35    0.51
   6   2   7    2.94    0.26
  -7  -2  -7    0.90    0.60
  -7  -2  -7    0.82    0.20
   7   2   7    0.03    0.30
   7   2   7    0.80    0.52
  -8  -2  -7   11.49    0.64
  -8  -2  -7    9.05    1.14
   8   2   7   10.13    1.00
   8   2   7   11.86    1.37
  -9  -2  -7    0.19    0.26
  -9  -2  -7    0.90    0.75
   9   2   7    0.10    0.38
   9   2   7    0.53    0.62
 -10  -2  -7    1.12    0.81
  10   2   7    1.46    0.82
  10   2   7    1.92    0.57
  11   2   7   -0.27    0.63
   7  -3  -7    0.41    0.66
  -7   3   7    0.71    0.70
   6  -3  -7   23.49    1.72
  -6   3   7   27.73    1.68
   5  -3  -7   27.53    1.76
  -5   3   7   25.22    1.48
   4  -3  -7    9.41    0.68
   4  -3  -7    9.29    0.75
   4  -3  -7    7.16    0.97
  -4   3   7    9.92    0.94
   3  -3  -7   17.17    0.92
   3  -3  -7   16.61    0.89
   3  -3  -7   15.48    1.17
  -3   3   7   17.68    1.09
  -3   3   7   17.08    0.80
   2  -3  -7    3.82    0.66
   2  -3  -7    4.92    0.57
   2  -3  -7    4.68    0.47
  -2   3   7    3.59    0.46
  -2   3   7    3.33    0.50
   1  -3  -7   91.56    2.64
   1  -3  -7   95.05    3.23
  -1   3   7   97.58    2.94
  -1   3   7   99.44    2.94
   0  -3  -7   12.66    0.87
   0   3   7   11.41    0.68
   0   3   7   12.59    0.78
   1   3   7    2.27    0.32
   1   3   7    1.89    0.44
   1   3   7    1.58    0.37
  -2  -3  -7    0.32    0.20
   2   3   7    0.67    0.32
   2   3   7    0.81    0.34
  -3  -3  -7    0.41    0.22
   3   3   7    0.70    0.32
   3   3   7    0.35    0.31
  -4  -3  -7   18.56    0.96
   4   3   7   17.82    1.04
   4   3   7   18.42    0.64
   4   3   7   17.90    1.04
  -5  -3  -7    0.42    0.36
   5   3   7    0.74    0.39
   5   3   7    0.49    0.15
   5   3   7    0.48    0.34
  -6  -3  -7    0.14    0.40
   6   3   7    0.27    0.41
   6   3   7   -0.20    0.29
   6   3   7    0.49    0.16
  -7  -3  -7    0.11    0.17
  -7  -3  -7   -0.38    0.42
   7   3   7    0.52    0.46
   7   3   7   -0.05    0.30
  -8  -3  -7    3.22    0.82
  -8  -3  -7    2.79    0.38
   8   3   7    3.39    0.63
   8   3   7    3.44    0.81
  -9  -3  -7    1.01    0.72
  -9  -3  -7    0.31    0.28
   9   3   7   -0.27    0.49
   9   3   7    0.17    0.44
 -10  -3  -7    0.20    0.33
 -10  -3  -7    1.47    0.88
  10   3   7    0.68    0.68
  10   3   7    0.17    0.44
 -11  -3  -7    3.58    1.18
  11   3   7    2.42    0.62
  11   3   7    2.33    0.89
   7  -4  -7    1.34    0.70
  -7   4   7    0.14    0.68
   6  -4  -7    4.25    0.95
  -6   4   7    3.63    0.79
   5  -4  -7    0.19    0.52
  -5   4   7    0.22    0.59
   4  -4  -7    0.53    0.35
   4  -4  -7    0.30    0.37
   4  -4  -7    0.45    0.48
  -4   4   7    1.18    0.53
   3  -4  -7   -0.01    0.27
   3  -4  -7   -0.49    0.35
   3  -4  -7    0.03    0.30
  -3   4   7    0.09    0.25
  -3   4   7   -0.25    0.35
   2  -4  -7    1.06    0.40
   2  -4  -7    1.15    0.45
  -2   4   7    1.46    0.38
  -2   4   7    1.75    0.44
   1  -4  -7   44.68    1.79
   1  -4  -7   48.23    1.97
   1  -4  -7   46.75    1.40
  -1   4   7   45.46    1.77
  -1   4   7   49.28    1.73
   0  -4  -7    9.49    0.75
   0  -4  -7    9.26    0.86
   0  -4  -7    8.03    0.70
   0   4   7    8.07    0.64
  -1  -4  -7    1.59    0.47
  -1  -4  -7    2.23    0.50
  -1  -4  -7    2.36    0.46
  -2  -4  -7    0.84    0.41
  -2  -4  -7    0.80    0.19
  -2  -4  -7    0.82    0.40
   2   4   7    1.01    0.36
  -3  -4  -7   21.49    1.22
  -3  -4  -7   24.16    1.31
  -3  -4  -7   26.04    0.99
   3   4   7   25.51    1.18
  -4  -4  -7    2.66    0.58
  -4  -4  -7    3.06    0.47
  -4  -4  -7    2.93    0.55
   4   4   7    2.80    0.32
   4   4   7    3.50    0.55
   4   4   7    2.52    0.51
  -5  -4  -7   -0.22    0.40
  -5  -4  -7    0.17    0.34
   5   4   7    0.04    0.33
   5   4   7    0.13    0.31
  -6  -4  -7    1.41    0.49
   6   4   7    0.77    0.39
   6   4   7    0.44    0.40
  -7  -4  -7   16.56    1.19
   7   4   7   13.64    1.08
   7   4   7   13.73    1.01
  -8  -4  -7    0.89    0.28
  -8  -4  -7    0.19    0.54
   8   4   7    0.43    0.46
   8   4   7    0.38    0.54
  -9  -4  -7    2.14    0.73
  -9  -4  -7    2.21    0.42
   9   4   7    2.13    0.56
   9   4   7    1.57    0.74
 -10  -4  -7   -0.23    0.28
 -10  -4  -7   -0.64    0.72
  10   4   7    0.09    0.40
  10   4   7    0.95    0.70
 -11  -4  -7   13.45    1.49
 -11  -4  -7    8.46    1.33
  11   4   7    7.30    1.15
  11   4   7    8.87    0.99
  12   4   7    1.11    0.78
   6  -5  -7    7.51    1.22
  -6   5   7    8.65    1.14
   5  -5  -7    1.61    0.64
  -5   5   7    0.93    0.61
   4  -5  -7    9.15    1.17
   4  -5  -7    9.84    1.03
  -4   5   7    9.49    1.00
   3  -5  -7    0.18    0.45
   3  -5  -7    0.05    0.28
   3  -5  -7    0.46    0.47
  -3   5   7    1.13    0.48
  -3   5   7   -0.02    0.31
   2  -5  -7   60.18    2.17
   2  -5  -7   63.71    2.38
   2  -5  -7   65.83    2.56
   2  -5  -7   61.79    2.20
  -2   5   7   65.50    2.38
   1  -5  -7    3.82    0.36
   1  -5  -7    4.15    0.62
   1  -5  -7    2.96    0.58
   1  -5  -7    3.46    0.64
   1  -5  -7    4.17    0.63
  -1   5   7    2.96    0.52
   0  -5  -7    4.30    0.65
   0  -5  -7    3.15    0.57
   0  -5  -7    4.06    0.61
   0  -5  -7    4.21    0.64
  -1  -5  -7    7.56    0.83
  -1  -5  -7    6.95    0.82
  -1  -5  -7    7.60    0.76
  -1  -5  -7    8.38    0.88
  -2  -5  -7   -0.04    0.31
  -2  -5  -7    0.57    0.38
  -2  -5  -7    0.27    0.32
  -2  -5  -7    0.36    0.16
   2   5   7    0.24    0.26
  -3  -5  -7   16.15    1.06
  -3  -5  -7   16.05    1.03
  -3  -5  -7   14.02    0.70
   3   5   7   15.92    0.89
  -4  -5  -7    1.30    0.35
  -4  -5  -7    1.18    0.49
  -4  -5  -7    1.46    0.49
   4   5   7    1.55    0.39
  -5  -5  -7   -0.25    0.37
  -5  -5  -7    0.36    0.34
  -5  -5  -7    0.81    0.47
   5   5   7    0.20    0.33
  -6  -5  -7   22.91    1.35
  -6  -5  -7   23.16    1.43
  -6  -5  -7   24.02    1.30
   6   5   7   22.11    1.21
  -7  -5  -7   67.32    2.64
  -7  -5  -7   66.51    2.59
  -7  -5  -7   68.11    2.70
   7   5   7   67.69    2.52
  -8  -5  -7    0.88    0.67
  -8  -5  -7    1.22    0.63
  -8  -5  -7    0.22    0.24
   8   5   7    0.75    0.49
   8   5   7    0.81    0.55
  -9  -5  -7   22.13    1.56
  -9  -5  -7   21.10    1.08
   9   5   7   24.35    1.42
   9   5   7   22.59    1.53
 -10  -5  -7    2.23    0.89
 -10  -5  -7    2.00    0.48
  10   5   7    2.03    0.62
  10   5   7    2.26    0.79
 -11  -5  -7    1.04    0.91
 -11  -5  -7    0.36    0.39
  11   5   7    0.61    0.59
  11   5   7    0.63    0.53
  12   5   7    0.18    0.73
   6  -6  -7    1.77    0.72
  -6   6   7    0.98    0.71
   5  -6  -7    1.21    0.67
  -5   6   7    0.22    0.64
   4  -6  -7    5.36    0.88
   4  -6  -7    4.08    0.87
  -4   6   7    4.47    0.79
   3  -6  -7    0.38    0.48
   3  -6  -7    0.69    0.38
   3  -6  -7    0.51    0.48
   3  -6  -7    1.36    0.62
   3  -6  -7    0.55    0.56
  -3   6   7   -0.14    0.45
   2  -6  -7   38.57    1.65
   2  -6  -7   36.80    1.41
   2  -6  -7   37.68    1.85
   2  -6  -7   38.58    1.88
   2  -6  -7   37.58    1.59
  -2   6   7   39.29    1.82
   1  -6  -7    0.53    0.26
   1  -6  -7    0.99    0.47
   1  -6  -7    1.23    0.51
   1  -6  -7    0.91    0.45
   1  -6  -7    0.97    0.49
   0  -6  -7    0.18    0.31
   0  -6  -7    0.01    0.35
   0  -6  -7    0.14    0.18
   0  -6  -7    0.49    0.46
   0  -6  -7    0.35    0.39
  -1  -6  -7   22.75    1.25
  -1  -6  -7   23.76    1.14
  -1  -6  -7   22.79    0.75
  -1  -6  -7   21.57    1.26
  -1  -6  -7   19.74    1.23
  -2  -6  -7   10.42    1.06
  -2  -6  -7    9.32    0.97
  -2  -6  -7    9.89    0.49
  -2  -6  -7   11.35    0.91
   2   6   7   10.54    0.73
  -3  -6  -7    4.51    0.74
  -3  -6  -7    4.74    0.73
  -3  -6  -7    5.36    0.45
  -3  -6  -7    4.39    0.72
   3   6   7    5.99    0.63
  -4  -6  -7    2.59    0.42
  -4  -6  -7    3.09    0.64
  -4  -6  -7    2.82    0.62
   4   6   7    3.36    0.48
  -5  -6  -7    1.79    0.44
  -5  -6  -7    1.59    0.57
  -5  -6  -7    1.61    0.57
   5   6   7    1.74    0.44
  -6  -6  -7   22.16    1.39
  -6  -6  -7   23.32    1.43
  -6  -6  -7   24.71    1.32
   6   6   7   22.56    1.18
  -7  -6  -7    2.85    0.67
  -7  -6  -7    4.90    0.88
  -7  -6  -7    3.54    0.79
   7   6   7    4.22    0.67
  -8  -6  -7    6.35    0.92
  -8  -6  -7    8.40    1.14
  -8  -6  -7    8.21    1.10
   8   6   7    8.06    0.95
  -9  -6  -7    2.89    0.88
  -9  -6  -7    1.51    0.70
  -9  -6  -7    0.58    0.63
  -9  -6  -7    1.88    0.42
   9   6   7    1.93    0.64
 -10  -6  -7    7.59    0.79
 -10  -6  -7    7.72    1.18
  10   6   7    7.06    0.96
  10   6   7    7.10    1.05
 -11  -6  -7   -0.64    0.73
 -11  -6  -7    0.24    0.39
  11   6   7   -0.18    0.54
  11   6   7    0.35    0.66
 -12  -6  -7    0.44    0.96
 -12  -6  -7   -0.35    0.44
  12   6   7   -0.12    0.67
  12   6   7    0.95    0.69
   5  -7  -7    4.21    0.99
  -5   7   7    5.22    0.97
   4  -7  -7    0.68    0.57
   4  -7  -7   -0.47    0.58
  -4   7   7    0.54    0.64
   3  -7  -7   21.71    1.48
   3  -7  -7   17.34    1.40
  -3   7   7   18.38    1.38
   2  -7  -7    1.06    0.42
   2  -7  -7    2.82    0.73
   2  -7  -7    2.48    0.64
   2  -7  -7    3.40    0.53
   2  -7  -7    1.37    0.43
  -2   7   7    3.54    0.70
   1  -7  -7    5.43    0.80
   1  -7  -7    5.91    0.84
   1  -7  -7    5.94    0.81
   1  -7  -7    6.07    0.94
   0  -7  -7    1.45    0.61
   0  -7  -7    0.96    0.57
   0  -7  -7    0.83    0.41
   0  -7  -7    0.44    0.48
   0  -7  -7    0.63    0.25
  -1  -7  -7   -0.30    0.37
  -1  -7  -7    0.06    0.18
  -1  -7  -7   -0.53    0.36
  -1  -7  -7   -0.26    0.44
  -1  -7  -7   -0.22    0.28
  -2  -7  -7    1.77    0.59
  -2  -7  -7    2.59    0.35
  -2  -7  -7    1.66    0.55
  -2  -7  -7    3.92    0.70
   2   7   7    3.62    0.53
  -3  -7  -7   76.18    2.29
  -3  -7  -7   65.82    2.78
  -3  -7  -7   74.46    2.75
  -3  -7  -7   74.59    2.81
   3   7   7   75.63    2.35
  -4  -7  -7   14.07    0.82
  -4  -7  -7   14.43    1.13
  -4  -7  -7   14.05    1.15
  -4  -7  -7   13.52    1.09
   4   7   7   14.92    0.79
  -5  -7  -7   25.37    1.45
  -5  -7  -7   20.02    1.42
  -5  -7  -7   24.65    1.20
   5   7   7   23.58    1.06
  -6  -7  -7  212.39    6.27
  -6  -7  -7  224.39    6.66
  -6  -7  -7  224.23    6.59
   6   7   7  218.70    6.05
  -7  -7  -7    9.86    1.16
  -7  -7  -7   12.86    1.32
  -7  -7  -7   10.42    1.04
   7   7   7   11.75    0.90
  -8  -7  -7    8.89    1.13
  -8  -7  -7    8.36    1.12
  -8  -7  -7    8.61    1.16
   8   7   7    8.76    0.94
  -9  -7  -7    5.42    1.01
  -9  -7  -7    3.27    1.00
  -9  -7  -7    4.32    0.98
   9   7   7    4.48    0.78
 -10  -7  -7    2.56    0.87
 -10  -7  -7    4.58    0.98
 -10  -7  -7    1.63    0.50
 -10  -7  -7    2.08    0.90
  10   7   7    1.85    0.67
 -11  -7  -7    0.08    0.82
 -11  -7  -7    1.98    0.96
 -11  -7  -7    0.91    0.49
  11   7   7    1.66    0.64
  11   7   7    1.45    0.69
 -12  -7  -7    7.85    1.42
 -12  -7  -7    8.39    0.95
  12   7   7    6.75    1.11
  12   7   7    7.44    1.08
   4  -8  -7    0.12    0.56
   4  -8  -7    0.40    0.77
  -4   8   7    1.05    0.78
   3  -8  -7   28.18    1.85
   3  -8  -7   31.49    1.84
  -3   8   7   29.29    1.79
   2  -8  -7    5.61    0.88
   2  -8  -7    6.03    1.02
   2  -8  -7    0.79    0.42
   1  -8  -7    3.08    0.74
   1  -8  -7    3.81    0.55
   1  -8  -7    3.74    0.70
   1  -8  -7    4.60    0.94
   1  -8  -7    3.14    0.69
   0  -8  -7    3.80    0.78
   0  -8  -7    3.52    0.49
   0  -8  -7    2.76    0.58
   0  -8  -7    3.67    0.91
   0  -8  -7    3.18    0.75
  -1  -8  -7   30.27    1.66
  -1  -8  -7   32.84    1.79
  -1  -8  -7   31.95    1.41
  -1  -8  -7   33.98    1.84
  -1  -8  -7   32.02    1.25
  -2  -8  -7    0.02    0.58
  -2  -8  -7    0.57    0.55
  -2  -8  -7    0.12    0.25
  -2  -8  -7    0.49    0.54
   2   8   7    0.62    0.32
  -3  -8  -7    1.47    0.62
  -3  -8  -7    0.74    0.57
  -3  -8  -7    1.47    0.38
  -3  -8  -7    0.44    0.52
   3   8   7    0.80    0.31
  -4  -8  -7    4.89    0.88
  -4  -8  -7    3.61    0.53
  -4  -8  -7    3.68    0.79
  -4  -8  -7    2.29    0.72
   4   8   7    3.82    0.45
  -5  -8  -7    4.26    0.64
  -5  -8  -7    3.97    0.75
  -5  -8  -7    3.49    0.80
  -5  -8  -7    3.74    0.78
   5   8   7    4.28    0.48
  -6  -8  -7    2.76    0.60
  -6  -8  -7    2.88    0.80
  -6  -8  -7    2.59    0.75
   6   8   7    2.46    0.44
  -7  -8  -7   -0.29    0.48
  -7  -8  -7   -0.47    0.56
  -7  -8  -7   -0.19    0.57
   7   8   7   -0.17    0.35
  -8  -8  -7    0.94    0.67
  -8  -8  -7    1.01    0.66
  -8  -8  -7    0.39    0.57
   8   8   7    0.62    0.41
  -9  -8  -7    0.28    0.70
  -9  -8  -7    2.25    0.79
  -9  -8  -7    1.57    0.78
   9   8   7    1.17    0.50
 -10  -8  -7    0.18    0.71
 -10  -8  -7    0.90    0.89
 -10  -8  -7   -0.10    0.75
  10   8   7    0.36    0.51
 -11  -8  -7    1.75    0.86
 -11  -8  -7    0.14    0.84
 -11  -8  -7    1.08    0.89
   3  -9  -7    1.45    0.60
   3  -9  -7    0.46    0.72
  -3   9   7    1.24    0.78
   2  -9  -7    3.42    1.10
   2  -9  -7    3.19    0.98
   2  -9  -7    3.46    0.73
   1  -9  -7    0.30    0.44
   1  -9  -7   -0.50    0.53
   1  -9  -7    0.62    0.64
   1  -9  -7   -0.91    0.44
   0  -9  -7    1.44    0.44
   0  -9  -7    1.63    0.50
   0  -9  -7    1.94    0.44
   0  -9  -7    0.91    0.77
   0  -9  -7    1.32    0.70
   0  -9  -7    1.69    0.70
  -1  -9  -7    0.29    0.58
  -1  -9  -7    0.39    0.63
  -1  -9  -7    0.20    0.31
  -1  -9  -7    0.31    0.57
  -1  -9  -7    0.02    0.33
  -2  -9  -7   11.98    1.36
  -2  -9  -7    8.65    1.16
  -2  -9  -7   11.07    0.79
  -2  -9  -7   11.95    1.38
   2   9   7   11.67    0.73
  -3  -9  -7    1.19    0.64
  -3  -9  -7    0.58    0.35
  -3  -9  -7    1.33    0.68
  -3  -9  -7    0.73    0.63
  -4  -9  -7    3.81    0.87
  -4  -9  -7    3.31    0.85
  -4  -9  -7    2.72    0.52
  -4  -9  -7    2.33    0.74
  -5  -9  -7   50.41    2.41
  -5  -9  -7   52.30    2.09
  -5  -9  -7   54.04    2.54
  -5  -9  -7   52.24    2.48
  -6  -9  -7   -0.47    0.43
  -6  -9  -7   -0.11    0.61
  -6  -9  -7   -1.12    0.49
  -7  -9  -7   20.51    1.55
  -7  -9  -7   16.12    1.63
  -7  -9  -7   18.32    1.32
  -8  -9  -7    2.30    0.83
  -8  -9  -7    1.09    0.80
  -8  -9  -7    2.22    0.73
  -9  -9  -7    3.97    0.99
  -9  -9  -7    6.33    1.22
  -9  -9  -7    5.42    1.05
 -10  -9  -7    2.43    0.94
 -10  -9  -7    2.00    1.04
 -10  -9  -7    1.54    0.86
 -11  -9  -7    1.30    0.89
 -11  -9  -7    0.92    1.00
 -11  -9  -7    1.63    0.86
   2 -10  -7   -0.62    0.77
   1 -10  -7    2.74    0.91
   1 -10  -7    2.18    0.88
   1 -10  -7    1.90    0.79
   0 -10  -7   13.43    1.54
   0 -10  -7   16.43    1.56
   0 -10  -7   13.79    1.47
   0 -10  -7   14.47    1.02
  -1 -10  -7    3.06    0.88
  -1 -10  -7    4.31    0.97
  -1 -10  -7    2.35    0.53
  -1 -10  -7    3.29    0.98
  -2 -10  -7    0.83    0.66
  -2 -10  -7    0.21    0.63
  -2 -10  -7   -0.22    0.62
  -2 -10  -7    0.22    0.34
  -3 -10  -7    9.78    1.28
  -3 -10  -7    8.34    1.20
  -3 -10  -7    7.10    0.79
  -3 -10  -7    8.38    1.27
  -4 -10  -7    3.29    0.87
  -4 -10  -7    3.12    0.90
  -4 -10  -7    2.72    0.81
  -4 -10  -7    1.30    0.47
  -5 -10  -7    3.02    0.91
  -5 -10  -7    2.78    0.64
  -5 -10  -7    3.71    0.90
  -5 -10  -7    3.01    0.88
  -6 -10  -7    1.36    0.79
  -6 -10  -7    1.87    0.78
  -6 -10  -7    0.91    0.75
  -6 -10  -7    1.35    0.55
  -7 -10  -7    0.09    0.75
  -7 -10  -7    0.59    0.73
  -7 -10  -7    0.00    0.51
  -8 -10  -7    8.01    1.14
  -8 -10  -7    8.19    1.31
  -8 -10  -7    9.50    1.39
  -9 -10  -7    1.93    0.99
  -9 -10  -7    1.91    0.91
  -9 -10  -7    2.10    0.86
 -10 -10  -7    0.09    0.73
 -10 -10  -7    0.54    0.83
 -10 -10  -7   -0.25    0.89
 -11 -10  -7    1.04    1.04
 -11 -10  -7    0.50    0.94
 -11 -10  -7   -0.32    0.79
   1 -11  -7    0.80    0.78
   1 -11  -7    0.30    0.86
   1 -11  -7   -0.07    0.42
   1 -11  -7   -0.35    0.74
   0 -11  -7    4.34    1.00
   0 -11  -7    2.90    1.02
   0 -11  -7    3.34    0.99
   0 -11  -7    2.25    0.61
  -1 -11  -7    0.61    0.76
  -1 -11  -7    0.35    0.84
  -1 -11  -7    1.43    0.94
  -1 -11  -7    0.72    0.46
  -2 -11  -7    1.87    0.86
  -2 -11  -7    2.33    0.94
  -2 -11  -7    1.73    0.57
  -2 -11  -7    1.66    0.90
  -3 -11  -7    4.70    0.75
  -3 -11  -7    7.79    1.30
  -3 -11  -7    7.57    1.23
  -3 -11  -7    7.06    1.21
  -4 -11  -7   18.45    1.24
  -4 -11  -7   14.75    1.64
  -4 -11  -7   16.59    1.75
  -4 -11  -7   13.57    1.60
  -5 -11  -7    3.18    0.99
  -5 -11  -7    2.19    0.64
  -5 -11  -7    3.02    0.97
  -5 -11  -7    2.70    0.91
  -6 -11  -7    6.70    1.21
  -6 -11  -7    4.73    1.06
  -6 -11  -7    6.05    0.94
  -6 -11  -7    5.66    1.15
  -7 -11  -7    2.93    0.80
  -7 -11  -7    1.39    0.86
  -7 -11  -7    1.76    0.95
  -8 -11  -7    1.29    0.72
  -8 -11  -7    1.60    0.98
  -8 -11  -7    0.48    0.97
  -9 -11  -7    1.51    0.92
  -9 -11  -7    0.88    0.73
  -9 -11  -7    1.65    1.03
 -10 -11  -7    2.24    0.95
 -10 -11  -7    3.52    1.10
 -10 -11  -7    3.13    1.22
  -1 -12  -7    0.44    0.81
  -1 -12  -7    1.28    0.60
  -1 -12  -7   -0.13    0.85
  -1 -12  -7    1.65    0.96
  -2 -12  -7   11.86    1.56
  -2 -12  -7   15.27    1.80
  -2 -12  -7   14.23    1.20
  -2 -12  -7   13.32    1.72
  -3 -12  -7    5.13    1.18
  -3 -12  -7    5.27    0.85
  -3 -12  -7    5.62    1.22
  -3 -12  -7    6.60    1.37
  -4 -12  -7    5.68    1.23
  -4 -12  -7    4.93    1.17
  -4 -12  -7    5.54    1.18
  -4 -12  -7    3.71    0.77
  -5 -12  -7   -0.10    0.90
  -5 -12  -7    1.13    0.86
  -5 -12  -7    0.46    0.83
  -5 -12  -7   -0.49    0.49
  -6 -12  -7    3.51    1.05
  -6 -12  -7    3.31    0.82
  -6 -12  -7    3.58    1.04
  -6 -12  -7    5.35    1.21
  -7 -12  -7    0.22    0.65
  -7 -12  -7    1.11    0.96
  -7 -12  -7    0.93    0.97
  -7 -12  -7   -0.16    0.69
  -8 -12  -7    7.87    1.42
  -8 -12  -7    4.62    1.02
  -8 -12  -7    6.42    1.40
  -9 -12  -7    0.95    1.00
  -9 -12  -7    1.20    0.88
  -9 -12  -7    2.83    1.36
  -3 -13  -7    4.50    1.29
  -4 -13  -7    0.69    0.91
  -4 -13  -7    0.45    1.03
  -4 -13  -7    1.42    1.00
  -4 -13  -7    0.68    0.60
  -5 -13  -7   -0.25    0.96
  -5 -13  -7    0.59    1.00
  -5 -13  -7    0.86    0.98
  -5 -13  -7    0.55    0.64
  -6 -13  -7   -0.31    0.61
  -6 -13  -7    0.34    0.92
  -6 -13  -7   -0.11    0.94
  -6 -13  -7   -0.45    0.83
  -7 -13  -7    0.73    1.04
  -7 -13  -7    0.66    0.90
  -7 -13  -7    0.21    1.01
  -7 -13  -7   -0.35    0.71
  -2  -8   8    1.59    0.77
  -2  -8   8    0.81    1.02
  -1  -8   8   -0.05    0.88
  -1  -8   8    0.68    0.73
   0  -8   8   -0.22    0.74
   0  -8   8    1.17    0.93
  -4  -7   8    5.65    1.31
  -4  -7   8    3.74    0.93
  -3  -7   8   11.17    1.55
  -3  -7   8   11.12    1.39
  -2  -7   8    0.49    0.91
  -2  -7   8   -0.54    0.58
  -1  -7   8   11.45    1.62
  -1  -7   8    8.04    1.22
   0  -7   8    1.65    0.91
   0  -7   8    1.06    0.74
   1  -7   8    7.39    1.37
   1  -7   8    9.75    1.39
   2  -7   8    4.74    1.12
   2  -7   8    4.40    1.15
   3  -7   8    0.62    0.95
   3  -7   8   -0.19    0.79
  -6  -6   8    1.84    0.83
  -6  -6   8    1.54    1.30
  -5  -6   8   13.79    1.51
  -5  -6   8   13.35    1.16
  -5  -6   8   14.01    1.60
  -4  -6   8    0.39    0.46
  -4  -6   8    0.64    0.69
  -4  -6   8   -0.24    0.81
  -3  -6   8    6.42    1.18
  -3  -6   8    3.50    0.91
  -2  -6   8    1.63    0.74
  -2  -6   8    2.04    0.88
  -1  -6   8    0.74    0.69
  -1  -6   8    0.76    0.64
   0  -6   8    2.16    0.84
   0  -6   8    2.07    0.78
   1  -6   8    2.38    0.83
   1  -6   8    2.37    0.90
   2  -6   8    4.05    1.03
   2  -6   8    2.93    0.92
   3  -6   8   12.09    1.59
   3  -6   8   10.66    1.51
   4  -6   8   -0.40    0.76
   4  -6   8    2.11    1.04
   5  -6   8    2.10    1.03
   5  -6   8    2.75    1.08
   6   5  -8    3.04    0.81
  -6  -5   8    1.72    0.84
  -6  -5   8    2.04    0.70
  -5  -5   8    7.82    0.92
  -5  -5   8    6.37    1.13
  -5  -5   8    9.35    1.28
  -4  -5   8    5.66    0.98
  -4  -5   8    9.14    1.26
  -4  -5   8    6.98    0.80
  -3  -5   8    0.36    0.61
  -3  -5   8   -0.01    0.35
  -3  -5   8    0.24    0.63
  -2  -5   8   18.39    1.03
  -2  -5   8   19.45    1.47
  -2  -5   8   18.59    1.46
  -1  -5   8    6.06    0.98
  -1  -5   8    8.72    1.24
   0  -5   8    0.69    0.61
   0  -5   8   -0.07    0.57
   1  -5   8    9.82    1.30
   1  -5   8    9.62    1.28
   2  -5   8    1.24    0.68
   2  -5   8    1.27    0.71
   3  -5   8    3.91    0.94
   3  -5   8    3.69    0.98
   4  -5   8    0.85    0.69
   4  -5   8   -0.22    0.59
   5  -5   8    9.44    1.43
   5  -5   8    8.87    1.42
   6  -5   8    1.05    0.80
   6  -5   8    1.29    0.84
   7   4  -8    1.07    0.66
  -7  -4   8    2.08    0.74
   6   4  -8    0.15    0.57
  -6  -4   8    0.68    0.55
   5   4  -8    1.22    0.67
  -5  -4   8    1.69    0.76
  -5  -4   8    1.52    0.53
  -4  -4   8    0.55    0.62
  -4  -4   8    0.48    0.66
  -4  -4   8   -0.08    0.36
  -3  -4   8   20.76    1.43
  -3  -4   8   24.92    1.62
  -3  -4   8   21.47    1.16
  -2  -4   8   -0.71    0.50
  -2  -4   8   -0.54    0.26
  -2  -4   8    0.17    0.51
  -1  -4   8    0.37    0.57
  -1  -4   8    0.37    0.51
   0  -4   8    1.63    0.64
   0  -4   8    1.26    0.59
   1  -4   8    2.31    0.66
   1  -4   8    2.92    0.77
   2  -4   8   14.92    1.50
   2  -4   8   15.45    1.51
   3  -4   8    1.15    0.65
   3  -4   8    1.00    0.60
   4  -4   8    5.86    1.05
   4  -4   8    5.12    1.11
   5  -4   8    9.34    1.29
   5  -4   8    8.98    1.37
   6  -4   8    4.95    1.11
   6  -4   8    3.63    1.02
   7  -4   8    0.95    0.80
   7  -4   8    0.92    0.83
   7   3  -8    0.60    0.62
  -7  -3   8    2.12    0.73
   6   3  -8    4.09    0.97
  -6  -3   8    3.70    0.70
   5   3  -8   -0.11    0.44
  -5  -3   8   -0.26    0.54
  -5  -3   8   -0.19    0.36
   4   3  -8   15.39    1.54
  -4  -3   8   14.02    1.02
  -4  -3   8   15.28    1.18
  -3  -3   8    3.70    0.80
  -3  -3   8    2.89    0.74
  -3  -3   8    2.51    0.49
  -2  -3   8   14.26    1.31
  -2  -3   8   11.05    1.20
  -2  -3   8   11.84    0.81
  -1  -3   8    4.18    0.48
  -1  -3   8    3.39    0.77
  -1  -3   8    4.08    0.76
   0  -3   8    0.55    0.56
   0  -3   8    0.49    0.47
   1  -3   8    1.26    0.51
   1  -3   8    2.68    1.02
   1  -3   8    2.41    0.66
   2  -3   8    5.42    0.87
   2  -3   8    8.55    1.09
   3  -3   8   18.35    1.35
   3  -3   8   16.92    1.26
   4  -3   8    3.56    0.86
   4  -3   8    3.42    0.79
   5  -3   8    1.08    0.72
   5  -3   8    0.38    0.52
   6  -3   8    3.77    0.96
   6  -3   8    4.31    0.91
   7  -3   8   -0.14    0.66
   7  -3   8    0.53    0.67
   8  -3   8    0.21    0.83
   8  -3   8    0.12    0.66
   7   2  -8    5.97    1.17
  -7  -2   8    4.66    0.89
   6   2  -8   -0.21    0.52
  -6  -2   8   -0.16    0.52
   5   2  -8   -0.49    0.45
  -5  -2   8   -0.16    0.40
  -5  -2   8    0.66    0.47
   4   2  -8    2.62    0.77
  -4  -2   8    1.45    0.56
  -4  -2   8    2.92    0.56
   3   2  -8   -0.11    0.35
  -3  -2   8    0.46    0.32
  -3  -2   8    0.01    0.41
  -2  -2   8   10.78    1.05
  -2  -2   8   10.84    0.76
  -2  -2   8    9.90    1.11
  -1  -2   8   37.17    1.75
  -1  -2   8   38.67    1.38
  -1  -2   8   37.31    1.72
  -1  -2   8   35.00    1.83
   0  -2   8   29.78    1.64
   0  -2   8   29.10    1.54
   0  -2   8   34.91    1.55
   0  -2   8   32.28    1.14
   1  -2   8   36.51    1.67
   1  -2   8   38.72    1.88
   1  -2   8   36.04    1.74
   2  -2   8    7.69    0.96
   2  -2   8    8.09    1.03
   2  -2   8    4.74    0.70
   3  -2   8    1.91    0.56
   3  -2   8    2.49    0.74
   4  -2   8   50.99    2.25
   4  -2   8   50.33    2.32
   5  -2   8   -0.21    0.40
   5  -2   8   -0.38    0.53
   6  -2   8    1.03    0.60
   6  -2   8    0.58    0.64
   7  -2   8    0.57    0.84
   7  -2   8    1.06    0.63
  -8   2  -8    3.02    1.33
   8  -2   8    4.87    0.99
   8  -2   8    3.10    0.97
   9  -2   8    1.90    0.74
   9  -2   8    0.83    0.88
   7   1  -8   11.43    1.54
  -7  -1   8    9.32    1.11
   6   1  -8    9.53    1.36
  -6  -1   8   10.88    1.13
   5   1  -8   11.27    1.43
  -5  -1   8   10.68    1.05
   4   1  -8    6.69    1.05
  -4  -1   8    6.66    0.76
  -4  -1   8    4.00    0.64
   3   1  -8    0.46    0.45
  -3  -1   8   -0.42    0.31
  -3  -1   8   -0.28    0.31
   2   1  -8   18.06    1.26
   2   1  -8   17.42    1.07
  -2  -1   8   18.36    0.96
  -2  -1   8   18.68    1.09
  -2  -1   8   17.54    1.10
  -1  -1   8    1.81    0.49
  -1  -1   8    0.85    0.38
  -1  -1   8    1.55    0.32
  -1  -1   8    0.91    0.50
   0  -1   8    9.82    1.06
   0  -1   8   12.57    0.83
   0  -1   8   12.71    0.95
   0  -1   8   12.78    0.62
  -1   1  -8    0.28    0.15
   1  -1   8   -0.03    0.27
   1  -1   8    0.29    0.14
   1  -1   8    0.26    0.34
   1  -1   8    0.40    0.47
   2  -1   8   17.85    1.20
   2  -1   8   18.04    1.13
   2  -1   8   17.39    1.05
   3  -1   8   -0.17    0.35
   3  -1   8   -0.39    0.28
   4  -1   8    8.33    0.96
   4  -1   8   10.52    1.24
   5  -1   8   12.86    1.26
   5  -1   8   12.04    1.34
  -6   1  -8    0.50    0.65
   6  -1   8    0.58    0.63
   6  -1   8    0.26    0.45
  -7   1  -8    0.30    0.70
   7  -1   8    0.55    0.62
   7  -1   8    1.20    0.60
  -8   1  -8    0.55    0.79
   8  -1   8   -0.09    0.63
   8  -1   8    0.79    0.53
   9  -1   8    0.18    0.70
   9  -1   8    1.02    0.60
   7   0  -8    9.25    1.42
  -7   0   8   10.79    1.23
   6   0  -8   13.31    1.57
  -6   0   8    9.91    1.09
   5   0  -8    8.83    1.15
  -5   0   8   11.66    1.05
   4   0  -8    0.09    0.43
  -4   0   8   -0.27    0.41
  -4   0   8    0.01    0.31
   3   0  -8    0.06    0.39
   3   0  -8    0.26    0.31
  -3   0   8   -0.22    0.33
  -3   0   8   -0.30    0.27
   2   0  -8    4.29    0.60
   2   0  -8    4.95    0.86
  -2   0   8    3.94    0.41
  -2   0   8    3.93    0.53
  -2   0   8    3.55    0.51
  -2   0   8    3.94    0.59
   1   0  -8    0.06    0.30
  -1   0   8    0.79    0.35
  -1   0   8    0.28    0.25
  -1   0   8    0.42    0.43
  -1   0   8    0.10    0.27
  -1   0   8    0.37    0.27
   0   0   8   47.64    2.10
   0   0   8   49.77    1.76
   0   0   8   50.92    1.96
   0   0   8   51.05    1.60
   1   0   8    1.44    0.44
   1   0   8    2.75    0.66
   1   0   8    1.88    0.23
   1   0   8    2.07    0.40
   2   0   8    0.66    0.37
   2   0   8    0.34    0.46
   2   0   8    1.13    0.34
   3   0   8   31.31    1.60
   3   0   8   28.30    1.46
  -4   0  -8   17.11    1.21
   4   0   8   14.70    1.06
   4   0   8   19.86    1.28
  -5   0  -8    0.42    0.56
   5   0   8    0.33    0.45
   5   0   8    0.42    0.43
  -6   0  -8   12.88    1.36
   6   0   8   12.49    1.36
   6   0   8    9.03    1.03
  -7   0  -8   14.52    1.49
   7   0   8   15.91    1.60
   7   0   8   14.87    1.17
  -8   0  -8   12.65    1.58
   8   0   8    8.46    1.28
   8   0   8    9.11    1.08
  -9   0  -8   -0.68    0.80
   9   0   8    0.86    0.54
   9   0   8    0.39    0.68
  10   0   8   22.86    2.32
  10   0   8   25.73    1.66
   7  -1  -8    1.57    0.74
  -7   1   8    0.78    0.68
   6  -1  -8    4.37    0.94
  -6   1   8    3.94    0.79
   5  -1  -8    8.01    1.09
  -5   1   8    7.85    0.91
   4  -1  -8    3.39    0.75
  -4   1   8    3.59    0.60
  -4   1   8    4.16    0.52
   3  -1  -8    1.61    0.61
   3  -1  -8    2.19    0.47
  -3   1   8    1.95    0.48
  -3   1   8    1.96    0.43
   2  -1  -8    1.28    0.50
   2  -1  -8    1.17    0.36
  -2   1   8    0.97    0.35
  -2   1   8    1.44    0.39
   1  -1  -8   24.39    1.40
  -1   1   8   26.77    1.12
  -1   1   8   25.79    1.23
  -1   1   8   28.11    1.12
   0   1   8   39.39    1.82
   0   1   8   37.75    1.60
   0   1   8   39.82    1.35
   0   1   8   39.22    1.33
   1   1   8  105.69    3.52
   1   1   8  100.87    2.84
   1   1   8  103.39    3.00
   1   1   8  107.47    3.36
   2   1   8    2.72    0.20
   2   1   8    2.89    0.41
   2   1   8    2.80    0.52
   2   1   8    3.07    0.62
   3   1   8    0.50    0.39
   3   1   8    1.28    0.41
  -4  -1  -8    2.46    0.56
   4   1   8    1.65    0.46
   4   1   8    1.96    0.60
  -5  -1  -8    0.00    0.44
   5   1   8    0.40    0.35
   5   1   8    0.61    0.49
  -6  -1  -8    1.63    0.66
   6   1   8    1.18    0.46
   6   1   8    1.29    0.58
  -7  -1  -8   -0.14    0.58
   7   1   8    0.37    0.52
   7   1   8    0.20    0.45
  -8  -1  -8    4.28    1.02
   8   1   8    4.03    0.76
   8   1   8    3.70    0.90
  -9  -1  -8    2.15    0.96
   9   1   8    0.91    0.58
   9   1   8    0.83    0.73
 -10  -1  -8    0.36    0.87
  10   1   8    1.28    0.60
  10   1   8    0.58    0.81
   7  -2  -8    7.89    1.32
  -7   2   8    9.71    1.20
   6  -2  -8    0.36    0.55
  -6   2   8    0.09    0.50
   5  -2  -8    1.61    0.69
  -5   2   8    0.70    0.50
   4  -2  -8   11.61    1.29
  -4   2   8   12.52    1.09
   3  -2  -8    0.92    0.48
   3  -2  -8    1.32    0.39
  -3   2   8    1.36    0.36
  -3   2   8    1.27    0.43
   2  -2  -8   43.58    1.57
   2  -2  -8   42.41    2.01
  -2   2   8   43.25    1.70
  -2   2   8   42.21    1.63
   1  -2  -8    5.09    0.77
   1  -2  -8    6.36    0.50
  -1   2   8    4.99    0.59
  -1   2   8    5.95    0.59
   0  -2  -8   21.35    1.25
   0   2   8   22.58    0.96
   0   2   8   23.59    1.34
   0   2   8   22.01    1.13
   1   2   8   10.03    0.84
   1   2   8   11.59    0.80
   1   2   8   10.34    0.56
   2   2   8   86.75    2.89
   2   2   8   85.03    2.46
   2   2   8   84.96    2.35
   2   2   8   86.83    2.99
  -3  -2  -8   20.93    1.05
   3   2   8   22.38    1.19
   3   2   8   21.72    0.64
   3   2   8   21.46    0.63
   3   2   8   19.42    1.17
  -4  -2  -8    0.25    0.35
   4   2   8    0.52    0.38
   4   2   8    0.13    0.28
  -5  -2  -8    0.79    0.49
   5   2   8    0.94    0.43
   5   2   8    1.05    0.46
  -6  -2  -8   49.57    2.13
   6   2   8   48.41    2.16
   6   2   8   49.79    2.08
  -7  -2  -8   39.72    1.96
   7   2   8   38.15    1.81
   7   2   8   39.19    1.99
  -8  -2  -8   20.30    1.57
   8   2   8   20.97    1.32
   8   2   8   20.00    1.48
  -9  -2  -8   14.47    1.56
   9   2   8   19.87    1.30
   9   2   8   15.00    1.58
 -10  -2  -8    8.01    1.41
  10   2   8    6.65    1.21
  10   2   8    7.68    1.03
  11   2   8    1.40    0.65
  11   2   8    2.17    1.00
   7  -3  -8    2.88    0.99
   6  -3  -8    0.69    0.57
  -6   3   8    1.41    0.65
   5  -3  -8    0.81    0.60
  -5   3   8    0.34    0.49
   4  -3  -8    0.60    0.57
  -4   3   8   -0.06    0.43
   3  -3  -8   14.85    0.87
   3  -3  -8   15.66    1.24
  -3   3   8   16.20    1.06
  -3   3   8   14.69    0.81
   2  -3  -8  174.41    5.50
   2  -3  -8  177.29    4.81
  -2   3   8  175.23    5.09
   1  -3  -8   28.50    1.55
  -1   3   8   34.32    1.39
  -1   3   8   31.30    1.35
   0  -3  -8    9.77    1.00
   0   3   8    9.15    0.73
   0   3   8    7.19    0.61
   1   3   8    7.57    0.87
   1   3   8    5.38    0.64
   1   3   8    5.04    0.45
   2   3   8   16.58    0.71
   2   3   8   14.89    0.96
   2   3   8   16.44    1.03
  -3  -3  -8   38.86    1.44
   3   3   8   37.83    1.67
   3   3   8   39.38    1.69
  -4  -3  -8    2.59    0.47
   4   3   8    2.94    0.24
   4   3   8    3.62    0.60
   4   3   8    3.76    0.65
  -5  -3  -8    4.71    0.67
   5   3   8    6.30    0.83
   5   3   8    4.12    0.63
   5   3   8    5.36    0.30
  -6  -3  -8   12.51    1.06
   6   3   8   14.47    0.58
   6   3   8   15.29    1.06
   6   3   8   15.91    1.11
  -7  -3  -8    9.16    1.11
   7   3   8    7.32    1.00
   7   3   8    7.55    0.91
  -8  -3  -8   17.16    0.76
  -8  -3  -8   18.59    1.44
   8   3   8   15.93    1.34
   8   3   8   15.15    1.15
  -9  -3  -8    4.10    0.91
   9   3   8    3.96    0.87
   9   3   8    5.69    0.83
 -10  -3  -8    2.82    1.01
  10   3   8    3.28    0.92
  10   3   8    3.48    0.71
 -11  -3  -8    5.13    1.24
  11   3   8    5.06    1.20
  11   3   8    4.61    0.85
   6  -4  -8   -0.31    0.48
  -6   4   8   -0.44    0.64
   5  -4  -8    1.81    0.68
  -5   4   8    1.03    0.58
   4  -4  -8    0.77    0.52
  -4   4   8    0.34    0.49
   3  -4  -8    1.27    0.44
   3  -4  -8    1.41    0.38
   3  -4  -8    1.55    0.58
  -3   4   8    1.68    0.37
  -3   4   8    1.93    0.58
   2  -4  -8    2.39    0.65
   2  -4  -8    1.13    0.36
  -2   4   8    2.45    0.55
  -2   4   8    1.82    0.43
   1  -4  -8    8.84    0.46
   1  -4  -8    8.54    0.86
   1  -4  -8    8.70    0.97
  -1   4   8    7.00    0.71
  -1   4   8    8.55    0.78
   0  -4  -8   -0.29    0.31
   0   4   8    0.04    0.28
   0   4   8   -0.03    0.29
   1   4   8   -0.02    0.30
   1   4   8   -0.13    0.33
  -2  -4  -8    8.62    0.48
   2   4   8    8.23    0.81
   2   4   8    8.30    0.87
  -3  -4  -8   35.82    1.30
   3   4   8   37.36    1.60
   3   4   8   36.47    1.63
  -4  -4  -8   21.38    1.02
   4   4   8   21.77    1.16
   4   4   8   21.47    0.80
   4   4   8   20.04    1.19
  -5  -4  -8   10.83    0.84
   5   4   8   11.77    0.54
   5   4   8   11.91    0.92
   5   4   8   11.89    0.93
  -6  -4  -8    2.63    0.60
   6   4   8    2.46    0.59
   6   4   8    2.35    0.57
  -7  -4  -8    0.79    0.56
   7   4   8    0.80    0.47
   7   4   8    1.06    0.57
  -8  -4  -8   23.43    1.56
   8   4   8   23.32    1.49
   8   4   8   26.49    1.49
  -9  -4  -8    0.23    0.64
  -9  -4  -8    0.67    0.28
   9   4   8    0.64    0.66
   9   4   8    0.50    0.47
 -10  -4  -8    0.19    0.66
  10   4   8    0.77    0.55
  10   4   8   -0.14    0.67
 -11  -4  -8   -0.06    0.85
  11   4   8    1.32    0.75
  11   4   8    1.21    0.62
   6  -5  -8    1.05    0.75
  -6   5   8    0.64    0.75
   5  -5  -8    1.34    0.66
  -5   5   8    0.69    0.60
   4  -5  -8   12.12    1.35
  -4   5   8   11.75    1.16
   3  -5  -8    6.97    0.68
   3  -5  -8    7.95    1.08
  -3   5   8    6.58    0.88
   2  -5  -8   70.26    2.76
   2  -5  -8   68.32    2.51
   2  -5  -8   63.83    2.04
  -2   5   8   68.96    2.53
  -2   5   8   66.55    2.29
   1  -5  -8    3.63    0.73
   1  -5  -8    3.62    0.32
   1  -5  -8    3.81    0.68
  -1   5   8    3.86    0.58
  -1   5   8    3.68    0.57
   0  -5  -8    9.51    0.97
   0  -5  -8   10.55    0.90
   0  -5  -8   10.56    0.99
   0  -5  -8   10.64    1.02
   0   5   8   12.25    0.89
  -1  -5  -8    2.23    0.53
  -1  -5  -8    1.89    0.59
  -1  -5  -8    2.46    0.57
  -1  -5  -8    2.97    0.55
  -2  -5  -8    1.23    0.49
  -2  -5  -8    0.59    0.17
  -2  -5  -8    0.11    0.38
   2   5   8    0.31    0.35
  -3  -5  -8    0.51    0.24
  -3  -5  -8    0.69    0.48
  -3  -5  -8    0.56    0.46
   3   5   8    0.47    0.34
  -4  -5  -8    0.49    0.47
  -4  -5  -8    0.42    0.28
  -4  -5  -8    0.53    0.47
   4   5   8    0.84    0.37
  -5  -5  -8   66.87    2.67
  -5  -5  -8   68.26    2.62
  -5  -5  -8   67.10    2.32
   5   5   8   65.67    2.39
  -6  -5  -8    8.02    0.90
  -6  -5  -8   11.09    1.21
  -6  -5  -8   12.85    1.28
   6   5   8   10.80    0.90
   6   5   8   10.58    1.05
  -7  -5  -8    8.94    1.04
  -7  -5  -8   11.09    1.27
   7   5   8   11.58    1.13
   7   5   8    8.31    0.98
  -8  -5  -8    7.41    1.05
   8   5   8    6.40    0.90
   8   5   8    9.42    1.16
  -9  -5  -8    0.32    0.55
   9   5   8   -0.36    0.48
   9   5   8   -0.45    0.50
 -10  -5  -8    8.82    0.78
 -10  -5  -8    7.73    1.24
  10   5   8    6.87    1.11
  10   5   8    9.81    1.12
 -11  -5  -8    1.15    0.89
  11   5   8    1.09    0.73
  11   5   8    1.60    0.65
  12   5   8    4.11    1.12
   5  -6  -8    4.08    0.98
  -5   6   8    4.72    0.90
   4  -6  -8    0.26    0.58
   4  -6  -8    0.33    0.59
  -4   6   8   -0.63    0.51
   3  -6  -8   10.34    0.78
   3  -6  -8    8.86    1.03
   3  -6  -8   10.91    1.24
  -3   6   8    7.60    0.94
   2  -6  -8   11.15    1.19
   2  -6  -8    9.18    0.63
   2  -6  -8    8.62    1.08
   2  -6  -8   11.78    1.03
  -2   6   8   11.17    0.87
  -2   6   8    8.71    0.95
   1  -6  -8    9.79    0.53
   1  -6  -8   10.63    1.16
   1  -6  -8   10.81    1.02
   1  -6  -8    9.20    1.03
   1  -6  -8   10.66    1.03
  -1   6   8    9.84    0.96
   0  -6  -8   28.95    1.50
   0  -6  -8   27.52    1.51
   0  -6  -8   28.11    1.48
   0  -6  -8   28.86    1.52
  -1  -6  -8    7.70    0.96
  -1  -6  -8    7.70    0.83
  -1  -6  -8    6.49    0.87
  -1  -6  -8    6.12    0.85
  -2  -6  -8    2.12    0.25
  -2  -6  -8    2.10    0.60
  -2  -6  -8    1.85    0.52
  -2  -6  -8    2.30    0.65
   2   6   8    1.99    0.49
  -3  -6  -8    0.75    0.47
  -3  -6  -8    1.06    0.29
  -3  -6  -8    1.03    0.51
   3   6   8    0.55    0.33
  -4  -6  -8    8.70    1.00
  -4  -6  -8    7.86    0.63
  -4  -6  -8    9.86    1.08
   4   6   8    8.74    0.71
  -5  -6  -8   12.65    0.87
  -5  -6  -8   11.33    1.21
  -5  -6  -8   10.65    1.12
   5   6   8   12.47    0.88
  -6  -6  -8    1.39    0.68
  -6  -6  -8    0.80    0.65
  -6  -6  -8    1.62    0.58
   6   6   8    2.16    0.54
  -7  -6  -8  102.58    3.53
  -7  -6  -8  102.70    3.75
  -7  -6  -8  100.18    3.66
   7   6   8  107.22    3.47
  -8  -6  -8    7.44    1.11
  -8  -6  -8    4.58    0.89
  -8  -6  -8    5.32    0.99
   8   6   8    5.75    0.85
   8   6   8    4.79    0.80
  -9  -6  -8   -0.09    0.72
  -9  -6  -8   -0.55    0.50
   9   6   8    0.28    0.54
   9   6   8    0.08    0.46
 -10  -6  -8   -0.54    0.68
  10   6   8    1.00    0.63
  10   6   8    0.12    0.59
 -11  -6  -8    0.72    0.92
  11   6   8    1.27    0.75
  11   6   8    1.79    0.72
 -12  -6  -8    2.59    1.22
  12   6   8    1.74    0.87
  12   6   8    1.72    0.75
   4  -7  -8    0.08    0.63
   4  -7  -8    1.07    0.67
  -4   7   8    0.05    0.62
   3  -7  -8    0.16    0.50
   3  -7  -8   -0.14    0.54
  -3   7   8   -0.83    0.54
   2  -7  -8    1.96    0.73
   2  -7  -8    1.61    0.54
   2  -7  -8    1.85    0.57
   2  -7  -8    1.64    0.66
  -2   7   8    1.19    0.56
   1  -7  -8   19.43    0.88
   1  -7  -8   20.68    1.40
   1  -7  -8   19.61    1.32
   1  -7  -8   21.68    1.32
   1  -7  -8   21.35    1.29
   0  -7  -8   16.33    0.65
   0  -7  -8   16.08    1.23
   0  -7  -8   16.45    1.20
   0  -7  -8   16.50    0.68
   0  -7  -8   15.65    1.22
   0  -7  -8   16.93    1.14
  -1  -7  -8    3.62    0.64
  -1  -7  -8    3.21    0.78
  -1  -7  -8    3.99    0.81
  -1  -7  -8    3.90    0.33
  -1  -7  -8    3.33    0.71
  -1  -7  -8    2.86    0.28
  -2  -7  -8    2.19    0.64
  -2  -7  -8    1.96    0.65
  -2  -7  -8    2.81    0.74
  -2  -7  -8    2.44    0.30
   2   7   8    4.40    0.62
  -3  -7  -8    0.62    0.52
  -3  -7  -8   -0.05    0.45
  -3  -7  -8    0.85    0.28
  -3  -7  -8    0.14    0.49
   3   7   8    0.67    0.34
  -4  -7  -8    9.46    0.69
  -4  -7  -8    9.18    1.07
  -4  -7  -8   11.81    1.22
   4   7   8    9.18    0.72
  -5  -7  -8    8.74    0.74
  -5  -7  -8    8.05    1.05
  -5  -7  -8    8.59    1.08
   5   7   8    8.73    0.73
  -6  -7  -8   -0.05    0.39
  -6  -7  -8    0.44    0.59
  -6  -7  -8    1.24    0.66
   6   7   8   -0.18    0.35
  -7  -7  -8  103.97    3.82
  -7  -7  -8   98.26    3.51
  -7  -7  -8  103.18    3.75
   7   7   8  109.20    3.40
  -8  -7  -8    5.09    0.99
  -8  -7  -8    6.95    1.01
  -8  -7  -8    8.76    1.20
   8   7   8    7.22    0.91
  -9  -7  -8    2.26    0.80
  -9  -7  -8    3.23    0.93
  -9  -7  -8    4.36    0.99
   9   7   8    2.41    0.72
 -10  -7  -8    2.78    0.91
 -10  -7  -8    3.27    1.08
 -10  -7  -8    2.55    0.92
  10   7   8    2.50    0.78
  10   7   8    3.04    0.78
 -11  -7  -8   -0.75    0.74
  11   7   8   -0.53    0.48
  11   7   8    0.40    0.68
   4  -8  -8    2.47    0.92
   4  -8  -8    2.38    0.82
  -4   8   8    2.17    0.88
   3  -8  -8    1.47    0.74
   3  -8  -8    0.49    0.59
  -3   8   8    0.86    0.64
   2  -8  -8    4.25    0.83
   2  -8  -8    3.61    0.90
  -2   8   8    4.98    0.87
   1  -8  -8    0.33    0.65
   1  -8  -8    0.28    0.49
   1  -8  -8    0.31    0.53
   1  -8  -8   -0.26    0.26
   1  -8  -8   -0.03    0.44
   0  -8  -8    3.67    0.45
   0  -8  -8    4.03    0.88
   0  -8  -8    3.27    0.78
   0  -8  -8    3.55    0.41
   0  -8  -8    4.77    0.76
   0  -8  -8    3.21    0.78
  -1  -8  -8    8.88    1.17
  -1  -8  -8    8.42    0.89
  -1  -8  -8    7.27    0.52
  -1  -8  -8    7.55    1.07
  -1  -8  -8    6.82    1.02
  -1  -8  -8    6.07    0.50
  -2  -8  -8   24.03    1.59
  -2  -8  -8   26.37    1.56
  -2  -8  -8   24.30    1.57
  -2  -8  -8   24.91    1.01
   2   8   8   26.13    1.25
  -3  -8  -8    1.80    0.63
  -3  -8  -8    1.59    0.67
  -3  -8  -8    1.37    0.64
  -3  -8  -8    2.11    0.40
   3   8   8    3.10    0.50
  -4  -8  -8    3.40    0.78
  -4  -8  -8    3.25    0.78
  -4  -8  -8    2.50    0.45
  -4  -8  -8    2.13    0.69
   4   8   8    2.58    0.46
  -5  -8  -8   10.69    1.24
  -5  -8  -8   10.36    0.82
  -5  -8  -8    9.27    1.16
   5   8   8   10.86    0.76
  -6  -8  -8    2.17    0.72
  -6  -8  -8    1.76    0.55
  -6  -8  -8    2.51    0.75
   6   8   8    2.30    0.50
  -7  -8  -8    0.04    0.52
  -7  -8  -8    1.16    0.67
  -7  -8  -8    1.13    0.68
   7   8   8    0.39    0.41
  -8  -8  -8    4.56    0.98
  -8  -8  -8    5.08    1.00
  -8  -8  -8    5.10    0.90
   8   8   8    5.22    0.74
  -9  -8  -8   -0.42    0.74
  -9  -8  -8   -0.52    0.72
  -9  -8  -8    0.80    0.72
   9   8   8    0.09    0.47
 -10  -8  -8   -0.51    0.72
 -10  -8  -8    0.19    0.71
 -10  -8  -8   -0.03    0.75
  10   8   8   -0.16    0.47
 -11  -8  -8   -0.16    0.80
 -11  -8  -8    1.23    0.87
 -11  -8  -8   -0.03    0.79
   3  -9  -8    0.94    0.84
   3  -9  -8    1.96    0.74
  -3   9   8    0.79    0.71
   2  -9  -8    9.30    1.35
   2  -9  -8    7.97    1.08
  -2   9   8    8.99    1.13
   1  -9  -8    2.62    0.70
   1  -9  -8    1.83    0.81
   1  -9  -8    2.45    0.75
   1  -9  -8    2.72    0.77
   0  -9  -8    1.00    0.72
   0  -9  -8    2.21    0.59
   0  -9  -8    1.24    0.63
   0  -9  -8    1.70    0.39
   0  -9  -8    1.65    0.73
   0  -9  -8    0.11    0.25
  -1  -9  -8    0.57    0.41
  -1  -9  -8    0.26    0.61
  -1  -9  -8   -0.42    0.18
  -1  -9  -8    0.03    0.28
  -1  -9  -8   -0.25    0.62
  -1  -9  -8    1.24    0.68
  -2  -9  -8    0.54    0.64
  -2  -9  -8    0.16    0.30
  -2  -9  -8   -0.46    0.48
  -2  -9  -8    1.11    0.65
   2   9   8    0.79    0.37
  -3  -9  -8   18.94    1.47
  -3  -9  -8   17.36    1.63
  -3  -9  -8   13.96    1.49
  -3  -9  -8   18.42    0.97
   3   9   8   16.73    0.92
  -4  -9  -8    0.98    0.65
  -4  -9  -8   -0.56    0.58
  -4  -9  -8    0.69    0.60
  -4  -9  -8    0.60    0.39
  -5  -9  -8    3.09    0.79
  -5  -9  -8    2.67    0.81
  -5  -9  -8    3.47    0.60
  -5  -9  -8    3.08    0.82
  -6  -9  -8   22.34    1.61
  -6  -9  -8   20.61    1.60
  -6  -9  -8   18.66    1.24
  -7  -9  -8    5.70    1.10
  -7  -9  -8    6.27    0.95
  -7  -9  -8    5.26    1.06
  -8  -9  -8    0.99    0.70
  -8  -9  -8   -0.04    0.53
  -8  -9  -8    1.35    0.81
  -9  -9  -8    1.22    0.82
  -9  -9  -8   -0.07    0.76
  -9  -9  -8    0.14    0.80
 -10  -9  -8    4.19    1.05
 -10  -9  -8    5.24    1.13
 -10  -9  -8    2.67    0.91
 -11  -9  -8    1.07    0.97
 -11  -9  -8   -0.87    0.77
 -11  -9  -8    0.40    0.84
   2 -10  -8    3.72    1.13
   1 -10  -8    1.37    0.80
   1 -10  -8    1.55    0.75
   1 -10  -8    0.24    0.81
   1 -10  -8    2.46    0.50
   0 -10  -8    0.59    0.76
   0 -10  -8    0.48    0.73
   0 -10  -8    0.16    0.37
   0 -10  -8   -0.69    0.65
  -1 -10  -8    0.14    0.35
  -1 -10  -8   -0.15    0.59
  -1 -10  -8   -0.29    0.65
  -1 -10  -8   -0.33    0.69
  -2 -10  -8    1.80    0.79
  -2 -10  -8    1.50    0.81
  -2 -10  -8    0.38    0.72
  -2 -10  -8    1.36    0.42
  -3 -10  -8    1.88    0.80
  -3 -10  -8    1.86    0.88
  -3 -10  -8    1.86    0.47
  -3 -10  -8    0.90    0.78
  -4 -10  -8   10.25    1.34
  -4 -10  -8   10.63    1.40
  -4 -10  -8    9.89    1.36
  -4 -10  -8    8.36    0.85
  -5 -10  -8   -0.26    0.39
  -5 -10  -8    0.36    0.69
  -5 -10  -8    0.16    0.67
  -5 -10  -8   -0.84    0.47
  -6 -10  -8    3.77    0.96
  -6 -10  -8    3.51    0.72
  -6 -10  -8    2.21    0.71
  -7 -10  -8    2.76    0.93
  -7 -10  -8    2.40    0.94
  -7 -10  -8    2.99    0.75
  -8 -10  -8    1.91    0.96
  -8 -10  -8    0.76    0.83
  -8 -10  -8    1.48    0.71
  -9 -10  -8   -0.11    0.75
  -9 -10  -8    0.10    0.98
  -9 -10  -8    0.34    0.69
 -10 -10  -8    1.06    1.10
 -10 -10  -8    0.25    0.81
 -10 -10  -8    0.04    0.75
 -11 -10  -8    4.50    1.24
 -11 -10  -8    3.00    1.10
   0 -11  -8    0.78    0.47
   0 -11  -8    0.38    0.87
   0 -11  -8    0.95    0.81
   0 -11  -8    0.90    0.90
  -1 -11  -8   -0.71    0.63
  -1 -11  -8   -0.34    0.85
  -1 -11  -8    0.93    0.77
  -1 -11  -8    0.58    0.44
  -2 -11  -8    2.43    0.91
  -2 -11  -8    1.81    0.52
  -2 -11  -8    1.87    0.90
  -2 -11  -8    1.55    0.92
  -3 -11  -8   -0.15    0.72
  -3 -11  -8    0.05    0.70
  -3 -11  -8   -1.59    0.66
  -3 -11  -8    0.24    0.42
  -4 -11  -8    0.70    0.89
  -4 -11  -8    0.58    0.78
  -4 -11  -8    1.10    0.51
  -4 -11  -8    1.72    0.95
  -5 -11  -8   12.05    1.56
  -5 -11  -8   10.33    1.45
  -5 -11  -8   10.27    1.47
  -5 -11  -8   11.67    1.12
  -6 -11  -8   -0.40    0.48
  -6 -11  -8   -0.18    0.66
  -6 -11  -8   -0.30    0.78
  -6 -11  -8   -0.86    0.65
  -7 -11  -8    0.90    0.68
  -7 -11  -8    1.17    0.86
  -7 -11  -8    0.78    0.87
  -8 -11  -8    2.44    0.82
  -8 -11  -8    2.86    1.06
  -8 -11  -8    3.13    1.14
  -9 -11  -8   -2.07    0.96
  -9 -11  -8   -0.24    0.84
  -9 -11  -8    0.09    0.69
 -10 -11  -8    0.37    0.91
 -10 -11  -8    0.08    1.13
 -10 -11  -8    0.95    0.87
  -1 -12  -8    0.13    0.49
  -1 -12  -8   -0.66    0.75
  -1 -12  -8    0.48    0.84
  -1 -12  -8   -0.13    0.84
  -2 -12  -8   -1.08    0.74
  -2 -12  -8    1.02    0.96
  -2 -12  -8    0.59    0.52
  -2 -12  -8   -0.28    0.75
  -3 -12  -8    2.32    1.04
  -3 -12  -8    0.14    0.47
  -3 -12  -8    0.87    0.80
  -3 -12  -8    1.66    0.99
  -4 -12  -8    3.25    1.14
  -4 -12  -8    5.53    1.19
  -4 -12  -8    5.20    1.27
  -4 -12  -8    3.42    0.73
  -5 -12  -8    5.42    1.20
  -5 -12  -8    5.21    1.18
  -5 -12  -8    5.55    0.91
  -5 -12  -8    6.96    1.33
  -6 -12  -8    2.91    0.80
  -6 -12  -8    2.70    0.97
  -6 -12  -8    2.77    1.15
  -6 -12  -8    2.48    0.97
  -7 -12  -8    1.35    0.69
  -7 -12  -8    2.69    1.04
  -7 -12  -8    1.92    1.17
  -8 -12  -8    0.27    1.02
  -8 -12  -8    0.34    0.90
  -8 -12  -8    0.63    0.69
  -9 -12  -8   -0.14    0.72
  -9 -12  -8    0.51    1.10
  -9 -12  -8   -0.36    0.88
  -5 -13  -8    4.66    1.30
  -5 -13  -8    5.60    1.32
  -5 -13  -8    3.31    0.85
  -5 -13  -8    7.14    1.48
  -6 -13  -8   -0.03    0.94
  -6 -13  -8    1.51    1.01
  -6 -13  -8    0.06    0.92
  -6 -13  -8   -0.49    0.61
  -2  -7   9   17.71    2.00
  -2  -7   9   10.53    1.40
  -1  -7   9   -0.10    0.88
  -1  -7   9   -0.69    0.67
   0  -7   9    0.60    0.90
   0  -7   9    0.62    0.87
   1  -7   9    0.03    0.81
   1  -7   9   -0.31    0.79
  -4  -6   9   22.37    1.39
  -4  -6   9   23.15    1.83
  -4  -6   9   25.52    2.00
  -3  -6   9   10.46    1.44
  -3  -6   9   13.51    1.64
  -2  -6   9    4.81    1.12
  -2  -6   9    3.08    0.96
  -1  -6   9   22.78    1.79
  -1  -6   9   22.02    1.70
   0  -6   9    1.51    0.84
   0  -6   9   -0.27    0.64
   1  -6   9    3.28    1.02
   1  -6   9    2.60    0.98
   2  -6   9   20.92    2.04
   2  -6   9   22.05    2.17
   3  -6   9    0.55    0.85
   3  -6   9    1.49    0.93
   4  -6   9    2.93    1.12
  -5  -5   9    1.17    0.84
  -5  -5   9    0.91    0.85
  -5  -5   9    1.21    0.60
  -4  -5   9   -0.34    0.79
  -4  -5   9   -0.42    0.43
  -4  -5   9    0.86    0.76
  -3  -5   9   11.53    1.45
  -3  -5   9   13.26    1.62
  -3  -5   9   10.30    0.94
  -2  -5   9    0.55    0.66
  -2  -5   9    0.38    0.70
  -1  -5   9    1.82    0.83
  -1  -5   9    3.38    0.91
   0  -5   9   -0.20    0.61
   0  -5   9   -0.55    0.55
   1  -5   9    0.02    0.59
   1  -5   9    1.00    0.71
   2  -5   9    2.35    0.90
   2  -5   9    4.05    0.98
   3  -5   9    2.50    0.89
   3  -5   9    2.35    0.93
   4  -5   9   -0.31    0.69
   4  -5   9   -1.29    0.61
   5  -5   9    8.86    1.44
   5  -5   9    7.96    1.49
   6   4  -9    2.46    0.89
  -6  -4   9    2.48    0.74
  -5  -4   9    2.12    0.65
  -5  -4   9    3.04    1.02
  -5  -4   9    3.83    0.96
  -4  -4   9   13.12    1.45
  -4  -4   9    9.57    1.28
  -4  -4   9    9.39    0.92
  -3  -4   9    4.18    0.62
  -3  -4   9    7.87    1.11
  -3  -4   9    4.99    1.05
  -2  -4   9   15.53    1.36
  -2  -4   9   22.98    1.90
  -2  -4   9   15.59    0.95
  -1  -4   9   -0.81    0.45
  -1  -4   9   -0.44    0.48
   0  -4   9   10.58    1.38
   0  -4   9   12.26    1.38
   1  -4   9   16.81    1.64
   1  -4   9   14.37    1.50
   2  -4   9   10.40    1.37
   2  -4   9    8.02    1.20
   3  -4   9    5.70    1.08
   3  -4   9    5.47    1.06
   4  -4   9    0.88    0.73
   4  -4   9    0.93    0.67
   5  -4   9   -0.59    0.63
   5  -4   9    0.08    0.65
   6  -4   9    3.13    0.99
   6  -4   9    3.13    1.14
   6   3  -9    1.78    0.82
  -6  -3   9    1.26    0.64
   5   3  -9    0.63    0.65
  -5  -3   9    0.07    0.49
   4   3  -9    0.02    0.47
  -4  -3   9   -0.17    0.39
  -4  -3   9    0.26    0.61
  -4  -3   9    0.94    0.63
  -3  -3   9    3.82    0.87
  -3  -3   9    5.08    0.98
  -3  -3   9    4.77    0.65
  -2  -3   9    9.61    0.79
  -2  -3   9    7.68    1.15
  -2  -3   9   11.81    1.32
  -1  -3   9    3.02    0.43
  -1  -3   9    3.66    0.80
  -1  -3   9    2.88    0.82
   0  -3   9   21.85    1.43
   0  -3   9   21.14    1.49
   1  -3   9   22.83    1.56
   1  -3   9   24.33    1.52
   2  -3   9    1.65    0.74
   2  -3   9    1.36    0.57
   3  -3   9    1.30    0.59
   3  -3   9    1.06    0.62
   4  -3   9    1.66    0.68
   4  -3   9    1.50    0.73
   5  -3   9    0.50    0.67
   5  -3   9    0.65    0.58
   6  -3   9    4.94    1.19
   6  -3   9    4.03    0.90
   7  -3   9    2.83    0.87
   7  -3   9    0.94    0.83
   6   2  -9    0.06    0.62
  -6  -2   9   -0.09    0.55
   5   2  -9   10.45    1.44
  -5  -2   9    7.01    0.89
   4   2  -9   30.78    1.87
  -4  -2   9   30.49    1.53
  -4  -2   9   29.44    1.59
   3   2  -9    1.47    0.60
  -3  -2   9    1.21    0.68
  -3  -2   9    1.67    0.47
  -3  -2   9    2.37    0.65
  -2  -2   9    1.54    0.68
  -2  -2   9    1.37    0.39
  -2  -2   9    1.98    0.58
  -1  -2   9    0.76    0.53
  -1  -2   9    1.38    0.67
  -1  -2   9    0.79    0.32
   0  -2   9   30.47    1.10
   0  -2   9   28.71    1.69
   0  -2   9   26.73    1.59
   1  -2   9   22.37    1.49
   1  -2   9   23.40    1.43
   2  -2   9   89.20    3.37
   2  -2   9   87.59    3.27
   3  -2   9   11.52    1.22
   3  -2   9   13.46    1.46
   4  -2   9   20.35    1.85
   4  -2   9   14.82    1.23
   5  -2   9    0.78    0.55
   5  -2   9    0.83    0.66
   6  -2   9    7.63    1.34
   6  -2   9    5.20    0.97
   7  -2   9    4.67    0.96
   7  -2   9    1.23    0.89
   8  -2   9   23.79    1.76
   8  -2   9   22.31    2.29
   6   1  -9    6.32    1.23
  -6  -1   9    6.33    0.91
   5   1  -9    0.46    0.60
  -5  -1   9   -0.08    0.51
   4   1  -9   10.03    1.35
  -4  -1   9    7.12    0.84
  -4  -1   9    7.35    0.87
   3   1  -9    0.35    0.46
  -3  -1   9    0.24    0.37
  -3  -1   9   -0.22    0.36
  -2  -1   9   31.46    1.54
  -2  -1   9   28.28    1.82
  -2  -1   9   31.64    1.34
  -1  -1   9   24.11    1.05
  -1  -1   9   22.32    1.52
  -1  -1   9   20.29    1.26
   0  -1   9   49.33    1.60
   0  -1   9   47.20    2.25
   0  -1   9   51.31    2.14
   1  -1   9   42.42    1.96
   1  -1   9   48.81    2.18
   1  -1   9   44.86    1.36
   2  -1   9   40.05    1.97
   2  -1   9   38.37    1.85
   3  -1   9   24.99    1.54
   3  -1   9   23.02    1.41
   4  -1   9   -0.28    0.37
   4  -1   9   -0.63    0.39
   5  -1   9   11.95    1.40
   5  -1   9    7.31    1.02
   6  -1   9    5.46    0.95
   6  -1   9    4.23    0.96
  -7   1  -9   -1.18    0.77
   7  -1   9    0.07    0.49
   7  -1   9   -0.36    0.55
  -8   1  -9   -1.17    0.86
   8  -1   9    0.77    0.73
   8  -1   9    0.70    0.57
   9  -1   9    0.45    0.84
   9  -1   9    1.25    0.68
   6   0  -9    3.45    1.04
  -6   0   9    3.72    0.83
   5   0  -9   25.03    1.78
  -5   0   9   25.74    1.48
   4   0  -9   14.14    1.48
  -4   0   9   15.61    1.12
  -4   0   9   14.71    0.94
   3   0  -9   13.54    1.47
  -3   0   9    8.60    0.83
  -3   0   9   10.19    0.84
   2   0  -9    0.14    0.39
  -2   0   9    0.41    0.38
  -2   0   9    0.39    0.35
  -1   0   9   35.14    1.74
  -1   0   9   32.98    1.58
  -1   0   9   33.92    1.33
  -1   0   9   33.90    1.85
   0   0   9    6.64    0.65
   0   0   9    6.42    0.51
   0   0   9    7.34    0.83
   0   0   9    6.86    0.95
   1   0   9    4.92    0.59
   1   0   9    3.92    0.66
   1   0   9    4.77    0.36
   1   0   9    4.27    0.81
   2   0   9   16.85    1.14
   2   0   9   18.71    1.31
   2   0   9   17.59    1.01
   3   0   9   12.64    1.01
   3   0   9   13.75    1.33
   4   0   9    0.85    0.52
   4   0   9    1.69    0.55
  -5   0  -9    0.26    0.60
   5   0   9    0.30    0.45
   5   0   9    0.54    0.59
  -6   0  -9   -0.20    0.63
   6   0   9    0.55    0.56
   6   0   9    0.21    0.45
  -7   0  -9   17.51    1.49
   7   0   9   17.18    1.48
   7   0   9   18.48    1.42
  -8   0  -9   -0.07    0.69
   8   0   9   -0.18    0.63
   8   0   9    0.37    0.52
  -9   0  -9    6.41    1.39
   9   0   9    8.56    1.17
   9   0   9    7.89    1.34
  10   0   9    6.13    1.40
  10   0   9    8.52    1.21
   6  -1  -9    2.98    0.95
  -6   1   9    3.29    0.76
   5  -1  -9    0.43    0.58
  -5   1   9   -0.42    0.46
   4  -1  -9    7.68    1.11
  -4   1   9    7.72    0.85
   3  -1  -9   11.45    1.30
  -3   1   9   14.69    0.92
  -3   1   9   13.69    1.00
   2  -1  -9    7.03    1.00
   2  -1  -9    6.66    0.70
  -2   1   9    7.09    0.75
  -2   1   9    7.81    0.74
   1  -1  -9   20.00    1.34
  -1   1   9   21.42    1.45
  -1   1   9   20.33    1.00
  -1   1   9   20.39    1.14
   0   1   9   34.33    1.83
   0   1   9   36.92    1.66
   0   1   9   36.82    1.32
   1   1   9   34.54    1.63
   1   1   9   34.35    1.31
   1   1   9   39.12    1.88
   1   1   9   35.88    1.19
   2   1   9   12.82    0.95
   2   1   9   12.35    1.22
   2   1   9   13.28    0.48
   2   1   9   12.26    0.76
   3   1   9   34.46    1.77
   3   1   9   34.20    1.65
  -4  -1  -9   38.89    1.74
   4   1   9   32.82    1.75
   4   1   9   32.95    1.67
  -5  -1  -9   21.01    1.41
   5   1   9   24.22    1.40
   5   1   9   21.68    1.42
  -6  -1  -9    0.43    0.60
   6   1   9    0.10    0.48
   6   1   9    0.11    0.40
  -7  -1  -9    7.47    1.13
   7   1   9    9.63    1.10
   7   1   9    9.75    1.28
  -8  -1  -9    0.85    0.78
   8   1   9    0.33    0.53
   8   1   9   -0.04    0.56
  -9  -1  -9    1.76    0.85
   9   1   9    1.26    0.79
   9   1   9    2.07    0.71
 -10  -1  -9   -0.08    0.87
  10   1   9    0.68    0.63
  10   1   9   -0.29    0.63
   6  -2  -9    4.76    1.01
  -6   2   9    8.24    1.08
   5  -2  -9    8.77    1.30
  -5   2   9    7.72    0.93
   4  -2  -9   15.71    1.37
  -4   2   9   15.08    1.12
   3  -2  -9    6.46    0.71
   3  -2  -9    3.83    0.82
  -3   2   9    4.97    0.58
  -3   2   9    5.41    0.74
   2  -2  -9    6.43    0.66
   2  -2  -9    5.50    0.90
  -2   2   9    6.96    0.72
  -2   2   9    8.11    0.77
   1  -2  -9   23.26    1.46
  -1   2   9   25.22    1.16
  -1   2   9   23.24    1.21
   0   2   9   16.97    0.87
   0   2   9   17.69    1.06
   0   2   9   17.27    1.24
   1   2   9    1.98    0.50
   1   2   9    2.83    0.34
   1   2   9    2.44    0.60
   2   2   9    1.07    0.47
   2   2   9    1.49    0.22
   2   2   9    0.76    0.36
   3   2   9    2.27    0.16
   3   2   9    2.30    0.61
   3   2   9    1.66    0.48
  -4  -2  -9   15.38    1.02
   4   2   9   14.72    1.05
   4   2   9   15.25    1.14
  -5  -2  -9    1.72    0.60
   5   2   9    2.37    0.68
   5   2   9    2.02    0.54
  -6  -2  -9    0.17    0.53
   6   2   9    0.23    0.38
   6   2   9    0.20    0.47
  -7  -2  -9   22.05    1.52
   7   2   9   20.02    1.32
   7   2   9   18.74    1.42
  -8  -2  -9    6.98    1.15
   8   2   9    6.45    0.95
   8   2   9    9.91    1.38
  -9  -2  -9   16.70    1.78
   9   2   9   13.93    1.57
   9   2   9   11.75    1.26
 -10  -2  -9   24.73    2.04
  10   2   9   27.81    1.77
  10   2   9   22.92    1.95
   6  -3  -9    0.32    0.63
  -6   3   9    1.48    0.68
   5  -3  -9   12.13    1.45
  -5   3   9   11.85    1.16
   4  -3  -9    1.01    0.70
  -4   3   9    0.14    0.46
   3  -3  -9    4.00    0.91
   3  -3  -9    3.66    0.53
  -3   3   9    3.22    0.49
  -3   3   9    3.19    0.67
   2  -3  -9    0.37    0.47
   2  -3  -9    1.30    0.35
  -2   3   9    1.58    0.49
  -2   3   9    1.17    0.40
   1  -3  -9   37.67    1.92
  -1   3   9   39.29    1.62
  -1   3   9   41.36    1.62
   0  -3  -9   24.70    1.44
   0   3   9   27.12    1.31
   0   3   9   26.81    1.18
   0   3   9   24.88    1.49
   1   3   9   14.06    0.97
   1   3   9   13.43    0.74
   1   3   9   12.85    1.02
   2   3   9   37.39    1.70
   2   3   9   38.29    1.80
   2   3   9   38.95    1.31
  -3  -3  -9    2.41    0.46
   3   3   9    1.73    0.24
   3   3   9    1.32    0.47
   3   3   9    2.28    0.61
  -4  -3  -9   -0.21    0.31
   4   3   9   -0.17    0.34
   4   3   9    0.12    0.37
   4   3   9    0.02    0.10
   4   3   9    0.08    0.11
  -5  -3  -9    0.62    0.45
   5   3   9    0.88    0.47
   5   3   9    0.38    0.40
  -6  -3  -9   -0.24    0.47
   6   3   9   -0.21    0.35
   6   3   9   -0.07    0.41
  -7  -3  -9    0.48    0.59
   7   3   9    0.17    0.52
   7   3   9    0.69    0.47
  -8  -3  -9    1.91    0.74
   8   3   9    0.22    0.46
   8   3   9    1.33    0.66
  -9  -3  -9    1.92    0.81
   9   3   9    3.39    0.78
   9   3   9    1.91    0.83
 -10  -3  -9   15.89    1.77
  10   3   9   18.98    1.40
  10   3   9   20.81    2.06
 -11  -3  -9    0.49    0.95
  11   3   9    1.27    0.91
  11   3   9    2.14    0.79
   5  -4  -9    0.45    0.58
  -5   4   9    0.90    0.61
   4  -4  -9    2.06    0.72
  -4   4   9    1.79    0.61
   3  -4  -9    6.94    0.68
   3  -4  -9    7.13    1.07
  -3   4   9    6.47    0.81
   2  -4  -9   10.39    0.63
   2  -4  -9   14.53    1.21
  -2   4   9   13.78    1.04
  -2   4   9   13.82    0.87
   1  -4  -9   29.71    1.02
   1  -4  -9   27.13    1.59
  -1   4   9   28.76    1.36
  -1   4   9   28.41    1.36
   0  -4  -9    3.10    0.63
   0   4   9    3.25    0.53
   0   4   9    3.39    0.57
   1   4   9    6.13    0.75
   1   4   9    6.14    0.59
   1   4   9    5.35    0.80
   2   4   9    0.39    0.39
   2   4   9   -0.13    0.38
   2   4   9    0.55    0.27
  -3  -4  -9    7.80    0.60
   3   4   9    6.07    0.79
   3   4   9   10.45    1.06
  -4  -4  -9   14.39    0.89
   4   4   9   15.65    1.09
   4   4   9   14.27    0.61
   4   4   9   16.05    1.09
  -5  -4  -9    1.69    0.48
   5   4   9    1.57    0.53
   5   4   9    1.23    0.50
  -6  -4  -9    2.72    0.65
   6   4   9    1.64    0.55
   6   4   9    2.18    0.63
  -7  -4  -9    6.57    0.94
   7   4   9    6.39    0.92
   7   4   9    6.33    0.94
  -8  -4  -9   19.17    1.47
   8   4   9   20.20    1.45
   8   4   9   23.62    1.46
  -9  -4  -9    3.97    0.93
   9   4   9    5.27    1.06
   9   4   9    4.59    0.85
 -10  -4  -9   -0.42    0.75
  10   4   9    0.10    0.73
  10   4   9    0.80    0.59
 -11  -4  -9    0.82    0.97
  11   4   9    0.46    0.88
  11   4   9    0.82    0.65
   5  -5  -9    2.12    0.76
  -5   5   9    1.69    0.68
   4  -5  -9    0.37    0.64
  -4   5   9   -0.18    0.55
   3  -5  -9   11.09    1.30
   3  -5  -9   10.00    1.08
  -3   5   9   10.77    1.06
   2  -5  -9   28.52    1.74
   2  -5  -9   28.59    1.09
  -2   5   9   28.91    1.55
  -2   5   9   29.56    1.36
   1  -5  -9   32.20    1.62
   1  -5  -9   33.14    1.81
   1  -5  -9   33.47    1.06
  -1   5   9   35.11    1.56
  -1   5   9   39.01    1.67
   0  -5  -9   21.30    1.33
   0   5   9   19.33    1.14
   0   5   9   21.99    1.25
   1   5   9   -0.15    0.40
   1   5   9    0.37    0.42
   2   5   9   14.78    1.04
   2   5   9   15.49    1.07
  -3  -5  -9    9.07    1.05
  -3  -5  -9    9.49    0.59
   3   5   9   11.14    1.07
   3   5   9    7.54    0.87
  -4  -5  -9   -0.21    0.28
  -4  -5  -9    0.32    0.50
   4   5   9    0.59    0.40
   4   5   9   -0.20    0.31
  -5  -5  -9    9.00    0.84
   5   5   9    7.27    0.89
   5   5   9    9.75    1.03
  -6  -5  -9    0.42    0.46
   6   5   9    0.54    0.49
   6   5   9    0.07    0.39
  -7  -5  -9    0.26    0.52
   7   5   9   -0.59    0.38
   7   5   9    0.46    0.45
  -8  -5  -9    3.82    0.85
   8   5   9    3.92    0.86
   8   5   9    3.38    0.74
  -9  -5  -9   17.99    1.50
   9   5   9   19.40    1.46
   9   5   9   16.65    1.37
 -10  -5  -9    2.15    0.87
  10   5   9    1.90    0.68
  10   5   9    2.65    0.89
 -11  -5  -9    2.61    1.02
  11   5   9    2.19    0.90
  11   5   9    2.34    0.80
   4  -6  -9    1.03    0.73
  -4   6   9    0.81    0.69
   3  -6  -9    0.10    0.29
   3  -6  -9    0.59    0.58
   3  -6  -9    0.26    0.49
  -3   6   9    1.23    0.64
   2  -6  -9    1.13    0.64
   2  -6  -9    1.07    0.31
   2  -6  -9    1.51    0.63
  -2   6   9    1.90    0.50
  -2   6   9    2.22    0.67
   1  -6  -9    1.06    0.55
   1  -6  -9    0.96    0.55
  -1   6   9    1.72    0.52
  -1   6   9    1.76    0.59
   0  -6  -9    1.51    0.54
   0  -6  -9    1.91    0.64
   0  -6  -9    1.86    0.64
   0   6   9    2.33    0.52
   0   6   9    2.63    0.61
  -1  -6  -9   14.26    1.15
  -1  -6  -9   14.53    1.15
[truncated: 75,611 more chars]
