# Supplementary material for: Crystal structure of the sodium salt of mesotrione: a triketone herbicide
Source: Acta Crystallogr E Crystallogr Commun. 2024 Feb 16;80(Pt 3):296–9. doi: 10.1107/S2056989024001439 (PMC10915670; doi:10.1107/S2056989024001439)
Supplement: Supplementary file 2 [file e-80-00296-Isup2.hkl]

data_I                                                                          
_shelx_title ' kgub1 in P-1'                                                    
_shelx_refln_list_code          4                                               
_shelx_F_calc_maximum      129.28                                               
_exptl_crystal_F_000       476.00                                               
_reflns_d_resolution_high  0.7997                                               
                                                                                
loop_                                                                           
 _space_group_symop_operation_xyz                                               
 'x, y, z'                                                                      
 '-x, -y, -z'                                                                   
                                                                                
_cell_length_a     9.9014                                                       
_cell_length_b    10.7214                                                       
_cell_length_c    11.9401                                                       
_cell_angle_alpha  69.789                                                       
_cell_angle_beta   71.074                                                       
_cell_angle_gamma  66.439                                                       
                                                                                
_shelx_F_squared_multiplier     1.000                                           
                                                                                
loop_                                                                           
 _refln_index_h                                                                 
 _refln_index_k                                                                 
 _refln_index_l                                                                 
 _refln_F_squared_calc                                                          
 _refln_F_squared_meas                                                          
 _refln_F_squared_sigma                                                         
 _refln_observed_status                                                         
   1   0   0       2813.87       3091.43       168.23 o                         
   2   0   0       1183.58       1324.83        13.04 o                         
   3   0   0          1.67          0.99         0.64 o                         
   4   0   0          7.50          2.44         0.89 o                         
   5   0   0          2.65          3.01         1.02 o                         
   6   0   0         73.28         83.55         3.41 o                         
   7   0   0        556.71        510.54        14.41 o                         
   8   0   0         88.12         79.25        12.51 o                         
   9   0   0         66.78         55.13        18.85 o                         
  10   0   0         36.87         29.37         8.97 o                         
  11   0   0         75.27        103.02        13.69 o                         
 -10   1   0         52.94         41.29         9.58 o                         
  -9   1   0        607.42        623.36        48.65 o                         
  -8   1   0        907.60        910.49        28.56 o                         
  -7   1   0         32.39         29.75         5.29 o                         
  -6   1   0         65.38         57.38         2.48 o                         
  -5   1   0       1751.39       1925.45        21.20 o                         
  -4   1   0        676.01        721.36        10.15 o                         
  -3   1   0        995.47       1147.13        14.08 o                         
  -2   1   0         45.64         30.22         2.20 o                         
  -1   1   0        335.01        273.24         4.57 o                         
   0   1   0       4899.33       3984.59       169.13 o                         
   1   1   0          6.52          4.59         0.59 o                         
   2   1   0       2402.45       2594.67        21.49 o                         
   3   1   0          4.55          2.56         0.79 o                         
   4   1   0          3.09          0.47         0.98 o                         
   5   1   0          1.51          2.01         1.39 o                         
   6   1   0        234.67        205.97         4.23 o                         
   7   1   0        420.25        363.20         6.90 o                         
   8   1   0        949.20        984.78        31.57 o                         
   9   1   0         20.52         25.91         7.36 o                         
  10   1   0        321.57        332.28        19.27 o                         
  11   1   0         95.82        114.09        13.85 o                         
 -10   2   0          2.60         -2.05         6.81 o                         
  -9   2   0          0.19         -6.13        11.31 o                         
  -8   2   0          3.51         -6.10        10.48 o                         
  -7   2   0         83.08         67.93         8.88 o                         
  -6   2   0          9.82          8.55         2.22 o                         
  -5   2   0        670.29        686.46        12.39 o                         
  -4   2   0        597.84        647.17         9.93 o                         
  -3   2   0        493.13        554.48         8.48 o                         
  -2   2   0         64.70         79.86         6.40 o                         
  -1   2   0      16714.54      17743.23       288.96 o                         
   0   2   0        861.57        970.24        13.88 o                         
   1   2   0        812.67        852.83         9.40 o                         
   2   2   0       1049.76        991.88         9.23 o                         
   3   2   0       5433.83       5714.23        46.58 o                         
   4   2   0        235.33        214.08         3.92 o                         
   5   2   0        282.49        359.13         9.49 o                         
   6   2   0          0.06          0.27         1.54 o                         
   7   2   0        245.58        245.01         7.13 o                         
   8   2   0        419.07        403.53        10.26 o                         
   9   2   0         32.27         28.72        10.76 o                         
  10   2   0        334.05        382.03        26.49 o                         
  11   2   0        141.06        153.45        15.49 o                         
  -9   3   0        201.04        174.61        15.71 o                         
  -8   3   0          4.40          2.03         6.62 o                         
  -7   3   0         10.16          6.40         5.55 o                         
  -6   3   0         58.24         46.32         4.77 o                         
  -5   3   0        271.40        283.69         7.81 o                         
  -4   3   0         34.96         31.53         3.85 o                         
  -3   3   0       1497.93       1583.67        52.49 o                         
  -2   3   0        452.94        495.62         9.84 o                         
  -1   3   0       1020.61       1033.07        14.57 o                         
   0   3   0       1688.52       2059.66        28.25 o                         
   1   3   0        810.43        757.12        10.70 o                         
   2   3   0        299.67        271.64         3.79 o                         
   3   3   0       2167.58       2278.03        21.15 o                         
   4   3   0        933.42        988.72        11.44 o                         
   5   3   0          2.60          5.44         1.56 o                         
   6   3   0          0.61          2.31         1.77 o                         
   7   3   0         31.33         37.44         3.70 o                         
   8   3   0         21.23         23.55         3.65 o                         
   9   3   0        533.47        562.48        29.98 o                         
  10   3   0         23.30         32.04         8.19 o                         
  11   3   0          0.21         -3.20        16.74 o                         
  -9   4   0         14.39          2.93         8.14 o                         
  -8   4   0          6.13          5.97         7.38 o                         
  -7   4   0          4.13          5.10         6.18 o                         
  -6   4   0        204.25        215.98        13.21 o                         
  -5   4   0         84.72         71.56         5.19 o                         
  -4   4   0         23.26         15.72         3.78 o                         
  -3   4   0        219.39        200.36        11.56 o                         
  -2   4   0       1896.26       2183.78        37.51 o                         
  -1   4   0       3334.61       3456.97       101.69 o                         
   0   4   0       2033.38       2249.85        36.05 o                         
   1   4   0        117.08         91.82         5.02 o                         
   2   4   0          5.27          0.70         1.01 o                         
   3   4   0         27.79         26.76         1.86 o                         
   4   4   0         29.23         33.30         2.20 o                         
   5   4   0         59.93         70.91         3.50 o                         
   6   4   0          3.37          1.78         1.83 o                         
   7   4   0        606.77        607.83        11.28 o                         
   8   4   0          3.47          3.45         3.28 o                         
   9   4   0       1561.92       1729.85        67.78 o                         
  10   4   0          2.73          9.06         7.11 o                         
  11   4   0         42.25         49.37        21.98 o                         
  -8   5   0         41.35         44.90        10.08 o                         
  -7   5   0          9.33          3.58         6.41 o                         
  -6   5   0          6.97          6.24         4.05 o                         
  -5   5   0         33.30         41.10         5.84 o                         
  -4   5   0        152.79        155.14        21.39 o                         
  -3   5   0          0.29         -2.63         3.18 o                         
  -2   5   0       1440.84       1337.55        26.30 o                         
  -1   5   0        432.87        412.66        11.41 o                         
   0   5   0        900.44        901.76        17.47 o                         
   1   5   0        807.96       1006.61        16.10 o                         
   2   5   0        866.90        803.17        13.29 o                         
   3   5   0       1223.19       1427.39        17.12 o                         
   4   5   0         10.66         11.26         1.73 o                         
   5   5   0       1565.32       1707.01        20.50 o                         
   6   5   0         25.75         24.20         3.39 o                         
   7   5   0          6.61          7.73         3.45 o                         
   8   5   0         62.97         67.64         5.51 o                         
   9   5   0         40.00         43.74         5.45 o                         
  10   5   0         55.31         53.18         9.09 o                         
  11   5   0         18.97         30.68         9.23 o                         
  -7   6   0         35.62         55.69        10.08 o                         
  -6   6   0          3.70         -4.36         5.74 o                         
  -5   6   0          9.78         -2.09         4.43 o                         
  -4   6   0         31.72         34.46         8.74 o                         
  -3   6   0        210.74        210.55        11.30 o                         
  -2   6   0          2.23          5.54         3.85 o                         
  -1   6   0         33.96         39.12         8.79 o                         
   0   6   0        604.58        573.78        17.09 o                         
   1   6   0         28.32         28.95         3.71 o                         
   2   6   0        203.65        193.99         5.04 o                         
   3   6   0         23.35         15.53         2.08 o                         
   4   6   0        263.37        246.33         5.48 o                         
   5   6   0        132.97        148.06         5.53 o                         
   6   6   0        554.45        533.49        11.56 o                         
   7   6   0        111.70        106.02         6.51 o                         
   8   6   0        477.02        499.11        16.73 o                         
   9   6   0        173.28        215.44        10.11 o                         
  10   6   0         67.01         82.52        17.84 o                         
  11   6   0        149.64        143.27        14.19 o                         
  -7   7   0         31.24         44.64        10.39 o                         
  -6   7   0         97.16        108.23        19.31 o                         
  -5   7   0         16.17         22.23         5.50 o                         
  -4   7   0          2.86          8.65         5.50 o                         
  -3   7   0       1169.51       1202.83        27.22 o                         
  -2   7   0        123.53        128.88        13.34 o                         
  -1   7   0        247.30        245.62        10.41 o                         
   0   7   0        290.20        304.58        10.94 o                         
   1   7   0        990.03        934.10        15.52 o                         
   2   7   0          5.55         10.66         2.15 o                         
   3   7   0         51.94         55.09         4.55 o                         
   4   7   0        667.48        690.09        11.23 o                         
   5   7   0         18.78         13.70         2.81 o                         
   6   7   0        431.84        400.57         9.34 o                         
   7   7   0         20.26         10.41         4.61 o                         
   8   7   0          5.25          0.46         3.91 o                         
   9   7   0        174.30        188.38         9.72 o                         
  10   7   0          9.38         16.88         6.98 o                         
  11   7   0          1.95         12.64        13.61 o                         
  -6   8   0          1.03          7.61         7.70 o                         
  -5   8   0         11.83         14.18         7.29 o                         
  -4   8   0        102.52         92.54        10.84 o                         
  -3   8   0         18.23         26.53         6.68 o                         
  -2   8   0          0.12          2.09         5.13 o                         
  -1   8   0         68.40         75.69        10.47 o                         
   0   8   0        128.11        124.31         7.87 o                         
   1   8   0          0.29         -0.57         4.86 o                         
   2   8   0        650.98        652.81        23.15 o                         
   3   8   0         77.41         65.60         5.02 o                         
   4   8   0        190.00        180.79        12.30 o                         
   5   8   0        522.32        518.25        11.72 o                         
   6   8   0          3.22         -1.55         3.86 o                         
   7   8   0        621.93        630.95        15.44 o                         
   8   8   0        133.12        125.52         7.75 o                         
   9   8   0        215.26        246.57        12.90 o                         
  10   8   0         54.03         62.16        14.41 o                         
  -5   9   0          0.18          5.89        10.67 o                         
  -4   9   0        199.62        223.48        17.30 o                         
  -3   9   0          4.60          3.89         6.10 o                         
  -2   9   0         13.15          7.88         7.28 o                         
  -1   9   0         46.81         43.78         6.99 o                         
   0   9   0        106.42        115.87        10.78 o                         
   1   9   0         48.21         37.07         7.41 o                         
   2   9   0         44.51         28.78         7.15 o                         
   3   9   0        463.58        483.83        15.12 o                         
   4   9   0        193.48        175.75        10.62 o                         
   5   9   0         68.36         51.27         7.01 o                         
   6   9   0        194.65        175.64        10.95 o                         
   7   9   0        151.60        156.42        12.66 o                         
   8   9   0        138.30        149.78        10.47 o                         
   9   9   0          0.66         -6.67         6.67 o                         
  10   9   0          0.02          4.53         7.83 o                         
  -3  10   0         10.96          6.21        10.53 o                         
  -2  10   0          1.63         -8.55         9.10 o                         
  -1  10   0          0.10         -6.04         6.04 o                         
   0  10   0          4.80         -6.22         6.22 o                         
   1  10   0        223.32        192.00        14.04 o                         
   2  10   0         16.95         18.14         7.32 o                         
   3  10   0        178.64        181.66        11.72 o                         
   4  10   0        292.83        274.55        26.68 o                         
   5  10   0          8.63          5.78         6.18 o                         
   6  10   0         11.63         12.39         6.42 o                         
   7  10   0          0.03         -4.21         6.27 o                         
   8  10   0          0.54         -8.65         8.65 o                         
   9  10   0          7.75         10.47         8.68 o                         
  -2  11   0         56.03         63.26        14.36 o                         
  -1  11   0         30.53         24.18         9.09 o                         
   0  11   0          0.01         -6.43         6.43 o                         
   1  11   0          7.60          4.17         7.95 o                         
   2  11   0        238.67        218.85        13.66 o                         
   3  11   0         54.05         32.04         7.65 o                         
   4  11   0         32.59         27.36         7.42 o                         
   5  11   0          0.13         -1.55         6.37 o                         
   6  11   0        109.57        107.17        10.63 o                         
   7  11   0         16.70          2.53         6.84 o                         
   8  11   0         36.19         25.23        13.39 o                         
   1  12   0          4.10         -0.36         7.43 o                         
   2  12   0         57.54         34.34         8.90 o                         
   3  12   0          3.45          4.53         8.01 o                         
   4  12   0          0.16          0.05         7.39 o                         
   5  12   0         31.14         24.99         8.73 o                         
   6  12   0          0.11         -7.44         7.44 o                         
  -5 -12   1          1.47         -0.85         8.08 o                         
  -4 -12   1         86.46         92.66        11.53 o                         
  -3 -12   1          2.12         -7.34         7.84 o                         
  -2 -12   1         72.76        108.33        11.68 o                         
  -7 -11   1         18.44         -2.14        12.87 o                         
  -6 -11   1         70.61         79.91        11.26 o                         
  -5 -11   1         21.74         22.36         8.79 o                         
  -4 -11   1         13.12          6.09         7.14 o                         
  -3 -11   1         25.18         26.23         8.03 o                         
  -2 -11   1         12.87          1.83         8.05 o                         
  -1 -11   1         86.12         85.17        12.10 o                         
   0 -11   1         15.57          9.44         8.86 o                         
   1 -11   1          0.01         -7.77         7.77 o                         
  -9 -10   1        125.93        137.68        13.94 o                         
  -8 -10   1         68.10         69.84        15.29 o                         
  -7 -10   1         32.09         39.51        11.68 o                         
  -6 -10   1        173.75        170.13        11.64 o                         
  -5 -10   1         51.94         64.03         8.91 o                         
  -4 -10   1          1.00         -0.30         5.93 o                         
  -3 -10   1          1.16         -5.38         5.38 o                         
  -2 -10   1          0.19         -6.13         6.13 o                         
  -1 -10   1          6.01          6.35         7.03 o                         
   0 -10   1        102.39         92.14        11.19 o                         
   1 -10   1         20.80          4.46         7.62 o                         
   2 -10   1          7.20         -9.79         9.79 o                         
   3 -10   1          0.07         -5.81        10.63 o                         
  -9  -9   1          0.81         -9.73         9.73 o                         
  -8  -9   1         30.11         39.36         9.41 o                         
  -7  -9   1         56.15         55.40         6.72 o                         
  -6  -9   1        469.92        482.32        17.12 o                         
  -5  -9   1        706.24        734.04        19.27 o                         
  -4  -9   1        369.36        336.89        13.51 o                         
  -3  -9   1          1.77         -0.95         4.81 o                         
  -2  -9   1        258.23        226.35        14.11 o                         
  -1  -9   1        326.11        312.05        13.46 o                         
   0  -9   1          0.44         -0.70         4.42 o                         
   1  -9   1        206.31        215.04        12.38 o                         
   2  -9   1         79.68         65.02         8.97 o                         
   3  -9   1         52.70         44.12         8.40 o                         
   4  -9   1        112.55        110.06        11.30 o                         
 -10  -8   1         56.42         74.86        16.92 o                         
  -9  -8   1         38.64         55.42         8.65 o                         
  -8  -8   1         55.88         60.49         7.01 o                         
  -7  -8   1        271.85        274.19        16.18 o                         
  -6  -8   1        890.47        965.43        19.93 o                         
  -5  -8   1        267.85        285.07         9.34 o                         
  -4  -8   1          1.98          2.04         4.67 o                         
  -3  -8   1          2.61          1.46         3.55 o                         
  -2  -8   1          2.66          3.42         3.34 o                         
  -1  -8   1         22.33         21.69         4.91 o                         
   0  -8   1        427.22        393.35        13.73 o                         
   1  -8   1         25.65         23.08         7.01 o                         
   2  -8   1         48.56         61.13         9.66 o                         
   3  -8   1         55.00         59.35        14.35 o                         
   4  -8   1         22.53         27.02         9.32 o                         
   5  -8   1         26.34         36.48         8.28 o                         
   6  -8   1         65.93         83.61        12.19 o                         
 -10  -7   1        106.14         99.80        14.62 o                         
  -9  -7   1         54.59         56.36         6.78 o                         
  -8  -7   1         48.53         52.30         5.86 o                         
  -7  -7   1        239.21        232.66         9.34 o                         
  -6  -7   1         22.26         25.82         3.77 o                         
  -5  -7   1        341.06        347.30         8.65 o                         
  -4  -7   1         48.11         42.03         4.39 o                         
  -3  -7   1        985.75       1005.34        17.27 o                         
  -2  -7   1       1089.79       1091.25        32.31 o                         
  -1  -7   1         11.46          5.95         3.48 o                         
   0  -7   1         56.64         50.57         5.91 o                         
   1  -7   1          7.77         10.82         4.65 o                         
   2  -7   1        295.49        266.88        14.19 o                         
   3  -7   1        224.76        261.04        15.73 o                         
   4  -7   1        518.60        475.78        20.68 o                         
   5  -7   1         63.31         66.92         9.46 o                         
   6  -7   1         33.38         41.40         9.50 o                         
   7  -7   1         61.36         62.40        11.62 o                         
 -11  -6   1        363.21        415.51        29.98 o                         
 -10  -6   1          0.01         -0.79         6.49 o                         
  -9  -6   1          0.01         -4.05         4.05 o                         
  -8  -6   1         10.85         17.08         4.43 o                         
  -7  -6   1        882.81        958.97        17.69 o                         
  -6  -6   1        192.50        185.06         7.63 o                         
  -5  -6   1          8.29         11.16         2.70 o                         
  -4  -6   1        714.12        685.54        11.71 o                         
  -3  -6   1         34.64         32.57         3.55 o                         
  -2  -6   1        182.67        177.42         6.05 o                         
  -1  -6   1          3.44          9.42         3.29 o                         
   0  -6   1         12.68         17.00         4.80 o                         
   1  -6   1         53.17         53.87         5.84 o                         
   2  -6   1         74.09         69.50         8.45 o                         
   3  -6   1          0.84          2.53         4.30 o                         
   4  -6   1         35.84         35.07         7.93 o                         
   5  -6   1        656.48        715.37        27.87 o                         
   6  -6   1          0.37         -4.41         4.41 o                         
   7  -6   1          1.34          0.39         7.18 o                         
 -11  -5   1          1.96         14.70        13.70 o                         
 -10  -5   1        173.78        202.31        16.15 o                         
  -9  -5   1         91.94         78.71         9.81 o                         
  -8  -5   1        248.30        247.75        10.43 o                         
  -7  -5   1        193.92        187.35         7.77 o                         
  -6  -5   1        228.61        218.56        11.82 o                         
  -5  -5   1          1.70         -0.13         1.94 o                         
  -4  -5   1        135.61        130.60         4.56 o                         
  -3  -5   1       2387.53       2456.70        27.00 o                         
  -2  -5   1          9.42         15.84         2.37 o                         
  -1  -5   1          5.60          0.80         1.84 o                         
   0  -5   1       1531.63       1705.56        89.21 o                         
   1  -5   1        522.16        594.69        14.83 o                         
   2  -5   1        282.18        262.70        17.51 o                         
   3  -5   1        825.45        824.71        19.95 o                         
   4  -5   1       1280.58       1297.59        28.03 o                         
   5  -5   1        509.12        540.19        16.22 o                         
   6  -5   1         12.07         22.96         5.78 o                         
   7  -5   1          1.37         -5.62         6.27 o                         
   8  -5   1         55.83         48.14        10.17 o                         
 -11  -4   1        111.48        128.06        14.52 o                         
 -10  -4   1        125.01        123.12        20.32 o                         
  -9  -4   1          1.24         -2.84         5.73 o                         
  -8  -4   1       1611.51       1747.31        26.08 o                         
  -7  -4   1        275.33        241.09         6.27 o                         
  -6  -4   1        127.98        122.06         5.71 o                         
  -5  -4   1       1408.43       1479.17        19.73 o                         
  -4  -4   1        660.21        680.69         9.87 o                         
  -3  -4   1          0.13          1.08         1.22 o                         
  -2  -4   1         32.88         16.91         1.85 o                         
  -1  -4   1       1032.68       1155.17        18.03 o                         
   0  -4   1       3764.50       4114.19        63.37 o                         
   1  -4   1        261.84        336.37         9.78 o                         
   2  -4   1       1385.59       1483.08        27.85 o                         
   3  -4   1       1050.46       1107.04        23.09 o                         
   4  -4   1          0.25          2.03         3.54 o                         
   5  -4   1          2.43          2.52         2.45 o                         
   6  -4   1         93.59         98.74         8.00 o                         
   7  -4   1        110.31         90.06        10.81 o                         
   8  -4   1         35.75         35.54         8.48 o                         
   9  -4   1          0.65         -3.37         7.57 o                         
 -11  -3   1          0.08         -5.75         7.61 o                         
 -10  -3   1        108.98         77.55        11.35 o                         
  -9  -3   1         15.99         10.69         6.65 o                         
  -8  -3   1        637.73        635.65        12.29 o                         
  -7  -3   1         69.20         73.62         3.56 o                         
  -6  -3   1          4.85          4.39         1.82 o                         
  -5  -3   1        176.48        185.65         4.57 o                         
  -4  -3   1        387.47        391.77         6.13 o                         
  -3  -3   1          2.78          5.24         1.31 o                         
  -2  -3   1          5.12          2.57         0.84 o                         
  -1  -3   1        583.54        643.82        13.41 o                         
   0  -3   1        471.90        514.02        10.65 o                         
   1  -3   1        103.61        101.74         5.24 o                         
   2  -3   1       2020.20       2097.82        35.67 o                         
   3  -3   1        883.04        954.79        17.30 o                         
   4  -3   1         92.80         95.34         5.08 o                         
   5  -3   1          5.86          9.32         2.83 o                         
   6  -3   1         12.16         12.65         3.68 o                         
   7  -3   1         10.71          0.62         4.91 o                         
   8  -3   1        151.45        120.59        12.28 o                         
   9  -3   1         43.55         33.06         8.88 o                         
 -11  -2   1         14.27         15.61         8.70 o                         
 -10  -2   1        284.68        288.78        19.40 o                         
  -9  -2   1        232.90        245.78        32.19 o                         
  -8  -2   1       1054.43       1131.68        33.09 o                         
  -7  -2   1        226.56        236.81         5.15 o                         
  -6  -2   1        181.09        172.13         4.89 o                         
  -5  -2   1         89.95         97.72         4.03 o                         
  -4  -2   1        226.46        216.94         3.99 o                         
  -3  -2   1        560.81        606.27         7.36 o                         
  -2  -2   1        142.46        139.71         2.60 o                         
  -1  -2   1       2924.54       2917.04        29.14 o                         
   0  -2   1       2768.59       3155.57        41.52 o                         
   1  -2   1       3658.72       4025.77        47.25 o                         
   2  -2   1       1179.17       1264.36        17.34 o                         
   3  -2   1         31.51         26.92         3.45 o                         
   4  -2   1         48.19         35.39         2.81 o                         
   5  -2   1        880.19        882.28        19.38 o                         
   6  -2   1         51.61         41.64         4.15 o                         
   7  -2   1         91.39         74.84         6.11 o                         
   8  -2   1         46.62         45.16         8.77 o                         
   9  -2   1          0.09          7.16         6.43 o                         
  10  -2   1          0.93         -1.51         6.76 o                         
 -11  -1   1          0.25          2.31         8.74 o                         
 -10  -1   1         12.05         12.74         8.06 o                         
  -9  -1   1        545.53        561.30        22.52 o                         
  -8  -1   1         74.43         67.25         9.08 o                         
  -7  -1   1          4.43          8.66         3.72 o                         
  -6  -1   1          2.72          3.22         0.97 o                         
  -5  -1   1        397.86        412.97         6.04 o                         
  -4  -1   1         41.98         44.60         2.02 o                         
  -3  -1   1          0.41          0.50         0.97 o                         
  -2  -1   1       5621.28       5862.34        49.73 o                         
  -1  -1   1        265.78        227.20         3.10 o                         
   0  -1   1         18.06         30.36         1.94 o                         
   1  -1   1       2037.24       2121.33        23.29 o                         
   2  -1   1       1773.65       1821.12        19.32 o                         
   3  -1   1         35.82         34.12         2.39 o                         
   4  -1   1        198.70        201.37         4.74 o                         
   5  -1   1         66.01         55.79         3.09 o                         
   6  -1   1        424.06        438.80         7.52 o                         
   7  -1   1        498.54        496.12        15.09 o                         
   8  -1   1        116.92         91.02        25.02 o                         
   9  -1   1          1.53         -1.30         5.63 o                         
  10  -1   1        273.28        242.06        22.81 o                         
 -10   0   1          3.59         -7.33        13.43 o                         
  -9   0   1         78.45         66.80        14.07 o                         
  -8   0   1         96.63         70.38         9.37 o                         
  -7   0   1        244.13        260.54        13.75 o                         
  -6   0   1        119.51        109.96         6.61 o                         
  -5   0   1         54.20         44.85         4.16 o                         
  -4   0   1        258.49        242.26         7.27 o                         
  -3   0   1        471.95        468.50         9.29 o                         
  -2   0   1        697.94        620.48         8.36 o                         
  -1   0   1         16.35         12.35         1.04 o                         
   0   0   1          4.22          0.75         0.58 o                         
   1   0   1       3845.64       4376.78        39.06 o                         
   2   0   1       2915.15       3144.67        31.06 o                         
   3   0   1        794.98        951.69        11.08 o                         
   4   0   1       5225.16       5333.02        52.75 o                         
   5   0   1        346.09        417.26         6.66 o                         
   6   0   1         47.52         51.37         3.52 o                         
   7   0   1        562.40        536.50         8.54 o                         
   8   0   1         74.16         61.57         7.50 o                         
   9   0   1         45.17         43.98         8.70 o                         
  10   0   1         23.23         19.67         8.22 o                         
  11   0   1          6.19          9.70         8.79 o                         
 -10   1   1        126.72        164.33        30.17 o                         
  -9   1   1          0.01          4.83         6.90 o                         
  -8   1   1          6.61          5.57         5.92 o                         
  -7   1   1        122.49        127.82         9.39 o                         
  -6   1   1        485.80        460.38        12.80 o                         
  -5   1   1          0.03          1.73         2.56 o                         
  -4   1   1         31.04         21.75         2.83 o                         
  -3   1   1        503.11        498.29         6.67 o                         
  -2   1   1        356.06        317.10         4.17 o                         
  -1   1   1       4435.49       4332.24        38.83 o                         
   0   1   1          0.28          0.62         0.36 o                         
   1   1   1        152.99        147.88         2.88 o                         
   2   1   1       3027.46       3433.92        28.06 o                         
   3   1   1       1785.43       1791.38        16.27 o                         
   4   1   1          5.46         10.11         1.32 o                         
   5   1   1        233.00        200.25         4.22 o                         
   6   1   1       1080.91       1077.71        13.60 o                         
   7   1   1          5.21          4.82         1.86 o                         
   8   1   1         66.66         58.94         4.99 o                         
   9   1   1        705.79        750.67        25.99 o                         
  10   1   1         47.74         45.94         9.35 o                         
  11   1   1         90.88         57.49        10.81 o                         
 -10   2   1          2.21          2.49        10.48 o                         
  -9   2   1          0.08          1.08        10.02 o                         
  -8   2   1        211.54        166.64        35.22 o                         
  -7   2   1        200.63        179.45        13.65 o                         
  -6   2   1        190.09        160.47         8.54 o                         
  -5   2   1        314.36        305.68         8.86 o                         
  -4   2   1        646.62        727.08         9.37 o                         
  -3   2   1       1223.57       1574.65        18.85 o                         
  -2   2   1        604.97        543.52         7.59 o                         
  -1   2   1       3434.43       3603.51        47.04 o                         
   0   2   1       4790.97       5096.38        52.86 o                         
   1   2   1       2861.53       3184.23        29.34 o                         
   2   2   1       1634.40       1524.88        12.75 o                         
   3   2   1        174.14        199.73         2.97 o                         
   4   2   1         98.66        116.91         3.50 o                         
   5   2   1          9.68          9.03         1.49 o                         
   6   2   1        173.29        156.71         4.01 o                         
   7   2   1        359.99        347.00         6.67 o                         
   8   2   1          0.94          1.75         2.50 o                         
   9   2   1          7.75          3.67         5.61 o                         
  10   2   1        162.32        152.55        14.07 o                         
  11   2   1        243.73        222.81        37.98 o                         
  -9   3   1          3.90         19.27         8.50 o                         
  -8   3   1        394.37        362.50        42.40 o                         
  -7   3   1         67.51         36.20         7.80 o                         
  -6   3   1          1.00         -2.10         2.10 o                         
  -5   3   1        527.40        538.65         8.39 o                         
  -4   3   1         29.51         44.21         2.68 o                         
  -3   3   1        220.15        213.09         5.97 o                         
  -2   3   1        149.24        150.02         7.41 o                         
  -1   3   1         96.01         99.14         3.28 o                         
   0   3   1        485.81        549.35         8.36 o                         
   1   3   1       7794.82       8202.60        85.38 o                         
   2   3   1        124.23        173.44         2.50 o                         
   3   3   1       1346.23       1293.21        13.26 o                         
   4   3   1         81.89         48.96         2.28 o                         
   5   3   1       1167.47       1183.74        13.63 o                         
   6   3   1         52.32         51.56         4.14 o                         
   7   3   1         64.56         50.65         3.36 o                         
   8   3   1        496.29        476.47        10.67 o                         
   9   3   1        102.17         98.45         9.34 o                         
  10   3   1         23.05         32.88         9.47 o                         
  11   3   1          0.94         17.12         7.73 o                         
  -9   4   1         20.59         50.85        10.91 o                         
  -8   4   1          8.10          9.47         8.12 o                         
  -7   4   1         58.41         52.26        12.78 o                         
  -6   4   1         26.90         22.37         8.83 o                         
  -5   4   1        139.62        122.48         6.92 o                         
  -4   4   1        294.33        335.43         7.60 o                         
  -3   4   1        583.41        562.95        17.94 o                         
  -2   4   1        145.01        126.50         5.38 o                         
  -1   4   1        553.25        559.13        10.94 o                         
   0   4   1        678.79        694.36        11.86 o                         
   1   4   1        657.72        676.11         9.75 o                         
   2   4   1         12.76         16.53         2.37 o                         
   3   4   1         78.77         76.53         2.41 o                         
   4   4   1         48.13         56.31         2.50 o                         
   5   4   1       1048.89       1072.52        18.00 o                         
   6   4   1        661.64        690.78        11.52 o                         
   7   4   1         76.20         70.64         5.32 o                         
   8   4   1          2.42          3.18         3.25 o                         
   9   4   1         99.00        110.27         8.93 o                         
  10   4   1        497.36        483.75        20.66 o                         
  11   4   1         47.52         48.19        12.23 o                         
  -8   5   1         57.77         43.74        19.87 o                         
  -7   5   1         68.75         41.67         9.53 o                         
  -6   5   1        225.27        186.64        15.82 o                         
  -5   5   1         65.49         46.14         5.04 o                         
  -4   5   1        423.29        425.23        11.21 o                         
  -3   5   1         64.56         68.77         6.48 o                         
  -2   5   1        157.66        158.89         6.47 o                         
  -1   5   1        413.19        415.29         9.82 o                         
   0   5   1        190.37        187.52        12.24 o                         
   1   5   1        139.92        150.91         3.93 o                         
   2   5   1        677.66        759.16        16.96 o                         
   3   5   1        191.55        151.24         4.06 o                         
   4   5   1        525.72        552.14         7.83 o                         
   5   5   1        205.60        238.23         6.60 o                         
   6   5   1        382.66        363.64        10.56 o                         
   7   5   1         28.51         19.74         3.66 o                         
   8   5   1          7.79         10.34         3.56 o                         
   9   5   1        309.20        302.48         9.75 o                         
  10   5   1        117.31        111.66        16.19 o                         
  11   5   1          9.19         15.67         8.43 o                         
  -7   6   1         43.67         44.48         9.87 o                         
  -6   6   1         11.80         11.90         7.62 o                         
  -5   6   1          1.22         -3.86         3.86 o                         
  -4   6   1         10.51          0.89         3.48 o                         
  -3   6   1        131.41        137.34         7.91 o                         
  -2   6   1        412.85        415.97        11.16 o                         
  -1   6   1        550.37        545.28        12.58 o                         
   0   6   1         50.88         44.11         4.71 o                         
   1   6   1          1.81          2.48         1.56 o                         
   2   6   1        920.28        928.77        21.29 o                         
   3   6   1        116.03        123.90         8.12 o                         
   4   6   1       2832.58       3027.71        34.87 o                         
   5   6   1         18.77         20.31         2.41 o                         
   6   6   1        100.03         78.41         7.74 o                         
   7   6   1        703.60        736.24        14.56 o                         
   8   6   1         32.32         32.21         4.66 o                         
   9   6   1         71.78         60.10         5.98 o                         
  10   6   1          5.03         11.06         9.56 o                         
  11   6   1         12.44         22.41         8.25 o                         
  -7   7   1         34.11         44.36        10.79 o                         
  -6   7   1         51.43         50.68         9.88 o                         
  -5   7   1        161.70        178.40        13.04 o                         
  -4   7   1          6.65          3.01         5.15 o                         
  -3   7   1        344.00        327.97        18.95 o                         
  -2   7   1       1964.12       2129.12        34.75 o                         
  -1   7   1         21.29         14.08         3.99 o                         
   0   7   1          0.39          0.64         3.11 o                         
   1   7   1          1.90         -1.51         2.30 o                         
   2   7   1          8.59          4.11         1.32 o                         
   3   7   1         61.94         57.53         5.59 o                         
   4   7   1        643.39        682.08        15.68 o                         
   5   7   1        236.97        224.42         5.42 o                         
   6   7   1         11.39         17.25         3.07 o                         
   7   7   1         67.12         48.04         4.81 o                         
   8   7   1          0.18         -0.79         3.58 o                         
   9   7   1         29.73         31.43         6.20 o                         
  10   7   1        136.21        170.06        11.82 o                         
  11   7   1          5.31          8.58         7.41 o                         
  -6   8   1         93.72         98.44        12.71 o                         
  -5   8   1          3.69          9.54         8.37 o                         
  -4   8   1          2.86          1.48         5.88 o                         
  -3   8   1         54.58         46.04         7.27 o                         
  -2   8   1         25.64         20.94         5.87 o                         
  -1   8   1         69.91         52.19         8.12 o                         
   0   8   1        430.35        410.21        13.30 o                         
   1   8   1        295.47        300.70         9.19 o                         
   2   8   1         40.71         39.67         4.02 o                         
   3   8   1        478.34        458.34        13.34 o                         
   4   8   1         53.59         44.95         6.00 o                         
   5   8   1          1.57          1.80         2.32 o                         
   6   8   1        618.82        629.16        13.13 o                         
   7   8   1         50.15         43.98         4.95 o                         
   8   8   1        276.24        235.08        13.19 o                         
   9   8   1         15.26         16.56         5.07 o                         
  10   8   1         25.74         19.38         7.21 o                         
  11   8   1        115.18        165.73        21.34 o                         
  -5   9   1          1.98          3.15         7.62 o                         
  -4   9   1         39.84         52.29         8.57 o                         
  -3   9   1         50.37         51.14         8.20 o                         
  -2   9   1         13.59          4.99         5.83 o                         
  -1   9   1         65.89         61.34         7.59 o                         
   0   9   1         43.83         47.22         6.66 o                         
   1   9   1        399.94        384.31        15.44 o                         
   2   9   1         52.64         56.00         6.81 o                         
   3   9   1        113.92        116.56        15.46 o                         
   4   9   1         55.78         44.73         6.71 o                         
   5   9   1         73.70         73.41         7.64 o                         
   6   9   1         19.06         25.47         6.11 o                         
   7   9   1        188.81        186.15        11.46 o                         
   8   9   1         23.52         25.14         6.70 o                         
   9   9   1        140.16        153.93        11.16 o                         
  10   9   1         21.67         12.11         8.22 o                         
  -3  10   1          6.91          3.81         9.89 o                         
  -2  10   1          0.29         -3.65         9.32 o                         
  -1  10   1          2.29         -9.15         9.15 o                         
   0  10   1         51.65         54.64         8.74 o                         
   1  10   1        120.05        135.51        20.74 o                         
   2  10   1        220.14        231.06        12.74 o                         
   3  10   1         31.26         27.45         6.71 o                         
   4  10   1         36.33         38.07         6.99 o                         
   5  10   1         82.61         78.71         8.59 o                         
   6  10   1          3.82         -0.32         5.85 o                         
   7  10   1        180.59        151.27        11.59 o                         
   8  10   1        128.87        117.68        14.36 o                         
   9  10   1          0.11         -3.89         6.53 o                         
  10  10   1          0.78         -7.99         7.99 o                         
  -2  11   1         74.07         82.61        14.76 o                         
  -1  11   1         47.27         48.97         9.51 o                         
   0  11   1         22.17         13.43         8.33 o                         
   1  11   1          5.92         -3.33         6.71 o                         
   2  11   1         27.75         31.73         7.77 o                         
   3  11   1        373.79        376.30        15.79 o                         
   4  11   1         59.20         53.71         8.08 o                         
   5  11   1         13.97         15.37         6.61 o                         
   6  11   1        189.89        197.17        14.21 o                         
   7  11   1        350.36        364.43        18.87 o                         
   8  11   1         36.20         24.40        10.62 o                         
   9  11   1          1.34          2.29        12.77 o                         
   0  12   1          4.95         -8.14         8.14 o                         
   1  12   1          5.68          2.31         7.11 o                         
   2  12   1         41.42         43.51         8.59 o                         
   3  12   1        103.10         93.62        10.78 o                         
   4  12   1          4.62          0.30         7.13 o                         
   5  12   1         12.25         19.33         7.97 o                         
   6  12   1         21.24         15.55         8.07 o                         
   7  12   1          0.33         -7.38         7.38 o                         
  -6 -11   2          1.45         -7.09        12.04 o                         
  -5 -11   2        197.04        192.83        15.77 o                         
  -4 -11   2         28.95         23.55         8.66 o                         
  -3 -11   2         26.43         30.06         8.51 o                         
  -2 -11   2         70.60         81.15        11.94 o                         
  -1 -11   2          5.80         10.74         8.70 o                         
   0 -11   2         11.93         19.12         9.77 o                         
  -8 -10   2         30.78         35.51        14.50 o                         
  -7 -10   2          8.11        -11.07        11.31 o                         
  -6 -10   2         31.25         12.68        13.83 o                         
  -5 -10   2        333.37        337.58        15.38 o                         
  -4 -10   2         48.32         48.92         8.49 o                         
  -3 -10   2        139.32        143.88        11.72 o                         
  -2 -10   2         10.21         10.10         7.89 o                         
  -1 -10   2         35.10         31.14         9.35 o                         
   0 -10   2         57.53         47.30         9.74 o                         
   1 -10   2          0.16         -5.97         6.81 o                         
   2 -10   2          6.58          5.52         8.20 o                         
   3 -10   2          0.26        -11.09        11.09 o                         
  -9  -9   2          3.50         -3.69         8.27 o                         
  -8  -9   2         66.35         72.41        11.04 o                         
  -7  -9   2         96.84         92.47        10.50 o                         
  -6  -9   2         65.86         74.28        12.36 o                         
  -5  -9   2        211.00        195.05        15.00 o                         
  -4  -9   2        105.65         95.95         8.82 o                         
  -3  -9   2        258.01        252.64        12.67 o                         
  -2  -9   2         76.81         57.05        10.50 o                         
  -1  -9   2         42.28         35.45         7.48 o                         
   0  -9   2        480.26        450.26        16.21 o                         
   1  -9   2          0.72         -1.14         5.10 o                         
   2  -9   2        123.28         93.75        14.62 o                         
   3  -9   2         54.16         43.03        13.89 o                         
   4  -9   2        237.60        266.40        45.80 o                         
  -9  -8   2         34.29         32.73         8.96 o                         
  -8  -8   2         10.30         15.11         6.02 o                         
  -7  -8   2         77.80         62.54         6.88 o                         
  -6  -8   2        281.17        280.51         9.12 o                         
  -5  -8   2        902.70        924.19        17.94 o                         
  -4  -8   2        569.68        568.61        13.34 o                         
  -3  -8   2         14.01          9.11         4.88 o                         
  -2  -8   2        335.03        307.98        11.85 o                         
  -1  -8   2         17.71         21.88         5.52 o                         
   0  -8   2         55.32         59.76         7.36 o                         
   1  -8   2          0.51         -3.15         5.87 o                         
   2  -8   2         22.35         34.84         9.10 o                         
   3  -8   2          4.48          2.28         7.14 o                         
   4  -8   2         32.49         19.50         8.60 o                         
   5  -8   2          5.90         16.18         9.41 o                         
 -10  -7   2          4.65          2.12        14.07 o                         
  -9  -7   2          3.37          6.47         7.45 o                         
  -8  -7   2         60.85         59.92         7.07 o                         
  -7  -7   2        489.03        494.62        12.78 o                         
  -6  -7   2         29.97         33.89         4.30 o                         
  -5  -7   2         19.86         15.23         3.50 o                         
  -4  -7   2        684.21        721.42        14.57 o                         
  -3  -7   2         58.59         62.30         6.61 o                         
  -2  -7   2        299.46        283.98        10.83 o                         
  -1  -7   2        404.42        406.28        13.12 o                         
   0  -7   2         18.15         19.15         8.33 o                         
   1  -7   2        461.64        484.67        20.25 o                         
   2  -7   2        268.85        254.04        53.25 o                         
   3  -7   2        130.95        151.66        13.78 o                         
   4  -7   2        101.86         97.36        11.87 o                         
   5  -7   2         56.14         48.97        10.99 o                         
   6  -7   2         31.98         20.47         7.51 o                         
 -10  -6   2         37.98         54.26        10.00 o                         
  -9  -6   2         19.92         19.58         7.80 o                         
  -8  -6   2        159.49        139.32         8.76 o                         
  -7  -6   2       1598.43       1737.33        27.03 o                         
  -6  -6   2        212.38        213.75        11.09 o                         
  -5  -6   2        609.78        589.42        14.53 o                         
  -4  -6   2        355.61        348.66        13.23 o                         
  -3  -6   2        991.68       1007.77        21.89 o                         
  -2  -6   2        506.53        523.55        14.13 o                         
  -1  -6   2          0.55          2.24         3.16 o                         
   0  -6   2        229.63        218.51         9.39 o                         
   1  -6   2          6.87         -0.08         3.67 o                         
   2  -6   2         26.76         19.00         4.97 o                         
   3  -6   2        151.27        127.46        12.22 o                         
   4  -6   2         38.39         33.17         8.06 o                         
   5  -6   2        140.10        150.97        14.32 o                         
   6  -6   2         37.96         41.03         7.25 o                         
   7  -6   2         18.54         32.32         8.96 o                         
 -10  -5   2         96.42        104.88        12.80 o                         
  -9  -5   2         10.63          4.92         6.49 o                         
  -8  -5   2        213.27        215.15         9.76 o                         
  -7  -5   2        277.83        273.94         9.02 o                         
  -6  -5   2          9.52          7.43         3.01 o                         
  -5  -5   2        255.42        253.17         6.29 o                         
  -4  -5   2          3.53          7.50         2.25 o                         
  -3  -5   2         86.28         82.54         4.26 o                         
  -2  -5   2        262.89        241.12         8.63 o                         
  -1  -5   2         99.91         94.06        12.11 o                         
   0  -5   2        286.42        305.13        11.88 o                         
   1  -5   2        585.75        521.27        15.35 o                         
   2  -5   2         71.54         71.88        12.61 o                         
   3  -5   2        152.58        172.73        10.58 o                         
   4  -5   2       1249.15       1206.34        27.26 o                         
   5  -5   2        357.67        353.17        13.20 o                         
   6  -5   2         50.11         61.46         7.42 o                         
   7  -5   2         63.61         65.68         9.81 o                         
   8  -5   2         91.65        101.70        12.42 o                         
 -11  -4   2        207.00        175.86        16.55 o                         
 -10  -4   2         85.04         96.86        12.49 o                         
  -9  -4   2         23.99         28.51         7.83 o                         
  -8  -4   2        272.10        246.27         9.09 o                         
  -7  -4   2          8.73          6.08         3.40 o                         
  -6  -4   2          0.05         -0.38         2.38 o                         
  -5  -4   2          4.41         10.63         2.59 o                         
  -4  -4   2       1417.94       1490.80        21.05 o                         
  -3  -4   2        109.32        104.64         6.28 o                         
  -2  -4   2          0.90         -0.14         1.53 o                         
  -1  -4   2         47.14         37.65         4.08 o                         
   0  -4   2         32.57         34.12         4.95 o                         
   1  -4   2       2163.63       2458.27        42.00 o                         
   2  -4   2         20.29         18.68         3.95 o                         
   3  -4   2         16.43         19.07         4.36 o                         
   4  -4   2       1606.94       1553.50        31.34 o                         
   5  -4   2        197.09        193.34        16.30 o                         
   6  -4   2          0.58          5.94         5.19 o                         
   7  -4   2        299.19        300.30        12.59 o                         
   8  -4   2          0.20         -0.41         6.18 o                         
   9  -4   2          0.12         -1.50         7.82 o                         
 -11  -3   2         71.62         79.35        12.36 o                         
 -10  -3   2        173.22        174.88        30.63 o                         
  -9  -3   2         29.31         36.09         8.18 o                         
  -8  -3   2        335.07        375.31        29.52 o                         
  -7  -3   2        831.14        801.90        14.19 o                         
  -6  -3   2        199.75        200.97         6.10 o                         
  -5  -3   2         19.20         17.33         2.54 o                         
  -4  -3   2       1515.33       1532.61        21.73 o                         
  -3  -3   2       1517.29       1504.06        18.65 o                         
  -2  -3   2        107.29        110.23         3.84 o                         
  -1  -3   2         26.48         23.35         1.88 o                         
   0  -3   2         74.82        105.30         6.39 o                         
   1  -3   2        555.09        637.49        14.08 o                         
   2  -3   2       1722.04       1947.63        34.08 o                         
   3  -3   2        565.65        570.21        14.37 o                         
   4  -3   2        183.76        183.07         6.39 o                         
   5  -3   2        146.11        162.87        10.02 o                         
   6  -3   2         90.20         78.10         6.77 o                         
   7  -3   2         47.43         58.65         6.50 o                         
   8  -3   2         97.77         97.59        14.35 o                         
   9  -3   2          5.95          8.00         7.36 o                         
 -10  -2   2         75.04         60.67        10.85 o                         
  -9  -2   2         62.08         67.93        10.21 o                         
  -8  -2   2        624.24        630.50        25.48 o                         
  -7  -2   2        969.30        986.12        15.22 o                         
  -6  -2   2        842.60        805.03        15.62 o                         
  -5  -2   2         43.64         50.62         2.35 o                         
  -4  -2   2        159.26        154.66         3.88 o                         
  -3  -2   2       4565.61       5416.27        58.06 o                         
  -2  -2   2       1211.35       1257.82        14.32 o                         
  -1  -2   2       1929.62       2246.80        20.58 o                         
   0  -2   2       1803.72       1916.01        23.86 o                         
   1  -2   2         47.54         45.93         4.43 o                         
   2  -2   2       3857.05       4128.02        55.77 o                         
   3  -2   2         75.52         46.45         5.18 o                         
   4  -2   2        936.35       1052.14        16.50 o                         
   5  -2   2        265.67        228.52         8.05 o                         
   6  -2   2        370.15        363.56        11.58 o                         
   7  -2   2          8.49          8.09         3.65 o                         
   8  -2   2          9.61          6.13         6.12 o                         
   9  -2   2         16.71         24.48         7.86 o                         
  10  -2   2        161.50        146.15        23.91 o                         
 -10  -1   2         76.64         64.25        11.37 o                         
  -9  -1   2        151.51        150.37        21.70 o                         
  -8  -1   2        266.64        253.24        15.15 o                         
  -7  -1   2         38.42         27.32         4.88 o                         
  -6  -1   2          2.43          1.02         2.85 o                         
  -5  -1   2        964.91       1007.36        12.03 o                         
  -4  -1   2        237.20        205.00         4.66 o                         
  -3  -1   2        105.60         98.83         3.30 o                         
  -2  -1   2       2277.63       2553.07        26.04 o                         
  -1  -1   2       1301.17       1451.44        14.39 o                         
   0  -1   2        246.45        259.27         6.11 o                         
   1  -1   2      15191.75      17346.96       194.21 o                         
   2  -1   2        574.39        498.44         8.38 o                         
   3  -1   2        164.81        175.30         4.18 o                         
   4  -1   2         54.57         42.03         3.03 o                         
   5  -1   2          6.44          2.32         1.43 o                         
   6  -1   2        147.12        124.39         7.26 o                         
   7  -1   2        257.42        228.92         9.72 o                         
   8  -1   2        267.89        286.54        19.25 o                         
   9  -1   2         10.85         13.14         7.06 o                         
  10  -1   2        105.28         95.69        16.65 o                         
 -10   0   2          2.63         18.31         9.08 o                         
  -9   0   2          2.51          1.83         7.27 o                         
  -8   0   2        172.31        167.04        13.87 o                         
  -7   0   2       1434.78       1433.83        47.51 o                         
  -6   0   2          9.76          9.89         3.35 o                         
  -5   0   2          0.06         -1.62         2.09 o                         
  -4   0   2        348.77        291.91         7.85 o                         
  -3   0   2       2122.08       2112.77        23.67 o                         
  -2   0   2        255.10        308.47         4.46 o                         
  -1   0   2       1720.75       1744.16        15.64 o                         
   0   0   2       4120.52       4628.24        44.48 o                         
   1   0   2        702.49        677.83         8.57 o                         
   2   0   2       1353.65       1416.38        14.02 o                         
   3   0   2        250.15        272.02         4.47 o                         
   4   0   2        208.26        157.63         3.76 o                         
   5   0   2        350.74        371.33         7.19 o                         
   6   0   2        104.46        132.67         4.84 o                         
   7   0   2         52.75         46.23         3.55 o                         
   8   0   2         99.98         95.82        11.17 o                         
   9   0   2        312.41        322.81        21.70 o                         
  10   0   2         21.84         20.41         7.82 o                         
  11   0   2         64.09         73.31        12.05 o                         
 -10   1   2         19.08         27.53         9.97 o                         
  -9   1   2         44.80         51.99        10.51 o                         
  -8   1   2        384.30        380.66        23.45 o                         
  -7   1   2         23.73         32.70         7.47 o                         
  -6   1   2        789.34        824.96        25.88 o                         
  -5   1   2        357.92        358.87        11.04 o                         
  -4   1   2         63.36         49.56         4.75 o                         
  -3   1   2        249.59        215.29         7.96 o                         
  -2   1   2        760.60        771.77         8.68 o                         
  -1   1   2       1020.83       1109.14        10.31 o                         
   0   1   2        729.87        771.43         8.00 o                         
   1   1   2       1678.58       1919.53        18.10 o                         
   2   1   2          2.23         -1.01         1.01 o                         
   3   1   2       1420.57       1422.36        13.64 o                         
   4   1   2       1486.66       1594.25        16.58 o                         
   5   1   2         21.00         25.07         3.28 o                         
   6   1   2       1096.92       1047.33        13.78 o                         
   7   1   2         50.86         41.74         3.29 o                         
   8   1   2         69.12         61.15         5.18 o                         
   9   1   2        388.79        394.33        17.89 o                         
  10   1   2         12.89         24.95         8.07 o                         
  11   1   2         14.07         10.77         7.80 o                         
  -9   2   2          7.19         12.95        11.68 o                         
  -8   2   2          4.61         12.76         6.89 o                         
  -7   2   2         42.13         32.35        14.07 o                         
  -6   2   2         21.88         24.75         4.45 o                         
  -5   2   2        545.31        534.22        12.73 o                         
  -4   2   2       2939.51       2975.72        42.93 o                         
  -3   2   2         39.66         37.55         1.73 o                         
  -2   2   2       2085.53       2363.50        24.17 o                         
  -1   2   2       4214.06       4193.90        48.52 o                         
   0   2   2        187.52        155.08         2.93 o                         
   1   2   2        151.91        186.06         2.54 o                         
   2   2   2      12787.87      13136.53       104.11 o                         
   3   2   2         63.12         71.99         2.06 o                         
   4   2   2        127.33         85.26         2.74 o                         
   5   2   2        402.73        371.89         6.00 o                         
   6   2   2        598.49        695.00        11.26 o                         
   7   2   2        455.18        415.20         8.53 o                         
   8   2   2         41.65         40.15         5.11 o                         
   9   2   2         66.38         61.59         5.62 o                         
  10   2   2         22.60         35.52        12.78 o                         
  11   2   2         18.59         23.17         8.57 o                         
  -9   3   2         17.22         30.01        14.16 o                         
  -8   3   2         12.88          4.74        12.88 o                         
  -7   3   2        125.94         87.50        10.81 o                         
  -6   3   2          4.08         -2.80         5.00 o                         
  -5   3   2          0.20          1.07         1.12 o                         
  -4   3   2        426.06        422.68         6.69 o                         
  -3   3   2       1377.09       1492.86        16.96 o                         
  -2   3   2        609.86        665.81        10.23 o                         
  -1   3   2          2.92          3.07         1.34 o                         
   0   3   2       5366.52       5633.12        87.12 o                         
   1   3   2        663.45        624.54         7.15 o                         
   2   3   2       3821.27       4058.61        33.39 o                         
   3   3   2         33.71         43.16         1.72 o                         
   4   3   2       1874.66       2286.59        22.98 o                         
   5   3   2        396.38        322.35         6.08 o                         
   6   3   2        804.51        841.35        12.93 o                         
   7   3   2       1023.12        990.62        16.39 o                         
   8   3   2        478.65        500.68        10.92 o                         
   9   3   2          0.80          0.61         3.47 o                         
  10   3   2         77.31         72.28        10.16 o                         
  11   3   2          0.84          2.45         7.14 o                         
  12   3   2         74.18         41.75        14.53 o                         
  -9   4   2         53.12         74.13        19.13 o                         
  -8   4   2         51.66         53.70        10.05 o                         
  -7   4   2          2.10         14.80         8.92 o                         
  -6   4   2        159.67        150.45        12.86 o                         
  -5   4   2         97.36         79.39         4.63 o                         
  -4   4   2         36.66         40.19         2.83 o                         
  -3   4   2        149.21        128.82         5.20 o                         
  -1   4   2        202.52        204.03         5.91 o                         
   0   4   2        106.57        100.32         3.85 o                         
   1   4   2         10.44          6.67         1.06 o                         
   2   4   2       1204.35       1372.63        19.69 o                         
   3   4   2         32.58         44.30         2.00 o                         
   4   4   2       1577.66       1750.01        18.44 o                         
   5   4   2        214.56        250.93         5.90 o                         
   6   4   2        332.87        348.27         8.29 o                         
   7   4   2        160.55        164.42         6.75 o                         
   8   4   2         10.02         12.44         3.50 o                         
   9   4   2        497.98        560.63        12.64 o                         
  10   4   2        138.51        144.28        13.04 o                         
  11   4   2        287.03        273.66        59.23 o                         
  12   4   2         61.87         66.42        11.44 o                         
  -8   5   2        103.56         88.92        12.64 o                         
  -7   5   2          0.24          3.18         7.41 o                         
  -6   5   2        103.88         86.18        14.53 o                         
  -5   5   2         60.81         56.19         5.10 o                         
  -4   5   2         17.62         14.72         3.19 o                         
  -3   5   2          1.29          2.99         2.57 o                         
  -2   5   2         11.29          5.16         2.73 o                         
  -1   5   2         20.29         15.64         2.84 o                         
   0   5   2         71.05         52.28         5.40 o                         
   1   5   2        208.29        225.83         5.15 o                         
   2   5   2         31.39         31.65         3.40 o                         
   3   5   2       1344.70       1288.38        21.39 o                         
   4   5   2          1.81          2.41         1.41 o                         
   5   5   2         29.87         24.72         2.92 o                         
   6   5   2          0.99         -1.43         2.17 o                         
   7   5   2        139.26        119.51         6.24 o                         
   8   5   2         14.52         18.46         3.90 o                         
   9   5   2          1.62          6.88         4.33 o                         
  10   5   2        260.61        236.79        14.23 o                         
  11   5   2          6.90         16.89        12.23 o                         
  12   5   2         87.90        103.63        13.11 o                         
  -7   6   2         82.44         85.01        11.90 o                         
  -6   6   2         15.91         24.28         8.06 o                         
  -5   6   2         49.64         48.58         7.38 o                         
  -4   6   2        198.98        212.98        16.52 o                         
  -3   6   2         77.30         67.14         5.79 o                         
  -2   6   2         79.61         65.96         5.45 o                         
  -1   6   2        260.40        251.35         7.99 o                         
   0   6   2        632.48        624.48        14.71 o                         
   1   6   2         52.56         59.78         2.99 o                         
   2   6   2          1.85          6.21         2.74 o                         
   3   6   2        343.95        394.85        10.42 o                         
   4   6   2       3589.77       4069.22        45.04 o                         
   5   6   2       1030.91       1103.01        17.51 o                         
   6   6   2          7.82          5.87         2.62 o                         
   7   6   2        628.76        603.03        27.62 o                         
   8   6   2        753.99        813.60        15.87 o                         
   9   6   2         10.77          5.12         4.03 o                         
  10   6   2         78.71         81.49         6.66 o                         
  11   6   2        698.93        866.71        41.02 o                         
  12   6   2         63.88         51.33        10.21 o                         
  -6   7   2         16.79         25.66         8.83 o                         
  -5   7   2         11.78         19.58         7.40 o                         
  -4   7   2         33.32          0.20         7.59 o                         
  -3   7   2          9.51          6.70         5.31 o                         
  -2   7   2        518.91        492.86        16.14 o                         
  -1   7   2       1328.45       1389.73        24.29 o                         
   0   7   2        428.59        433.48        12.50 o                         
   1   7   2        909.72        929.44        14.47 o                         
   2   7   2        879.93        946.55        18.84 o                         
   3   7   2        141.73        176.21         7.92 o                         
   4   7   2         90.19         92.57         6.63 o                         
   5   7   2         86.29         81.31         4.28 o                         
   6   7   2       1815.80       1849.30        26.78 o                         
   7   7   2        161.46        153.65         7.12 o                         
   8   7   2         10.89          3.73         3.70 o                         
   9   7   2         36.09         33.55         5.32 o                         
  10   7   2         10.73         19.60         7.40 o                         
  11   7   2          1.18         12.12         8.74 o                         
  -6   8   2          0.61         13.06        13.15 o                         
  -5   8   2         76.58         83.91        11.26 o                         
  -4   8   2          0.29          7.41         5.75 o                         
  -3   8   2        193.93        205.48        11.93 o                         
  -2   8   2        417.89        435.32        18.41 o                         
  -1   8   2         42.50         35.35         6.07 o                         
   0   8   2        167.61        164.99         8.90 o                         
   1   8   2         49.40         54.16         3.63 o                         
   2   8   2         99.03         82.08         6.82 o                         
   3   8   2         88.22         60.43         6.24 o                         
   4   8   2        577.33        568.79        14.96 o                         
   5   8   2          8.34          4.11         5.52 o                         
   6   8   2         15.59         20.21         4.43 o                         
   7   8   2        398.33        432.65        10.83 o                         
   8   8   2          2.77          2.79         3.80 o                         
   9   8   2         15.08         21.96         5.18 o                         
  10   8   2         56.80         72.81         8.53 o                         
  11   8   2         22.35         39.36        13.43 o                         
  -5   9   2         51.06         53.33        10.34 o                         
  -4   9   2        123.48        108.15        17.11 o                         
  -3   9   2          8.14          3.81         7.96 o                         
  -2   9   2        112.52        107.26         9.70 o                         
  -1   9   2        304.34        296.72        12.49 o                         
   0   9   2          2.08          2.47         5.76 o                         
   1   9   2         59.67         54.46         7.73 o                         
   2   9   2         31.71         13.62         5.23 o                         
   3   9   2        159.87        133.42         9.01 o                         
   4   9   2          0.12         -3.88         3.88 o                         
   5   9   2        423.09        380.45        14.15 o                         
   6   9   2         11.81          8.63         5.59 o                         
   7   9   2          1.52         -1.70         5.15 o                         
   8   9   2        341.23        366.79        13.74 o                         
   9   9   2          0.34         -5.51         5.51 o                         
  10   9   2         42.12         55.13         8.46 o                         
  11   9   2         31.09         22.07        12.14 o                         
  -3  10   2          0.76         -8.32         8.32 o                         
  -2  10   2         75.36         94.22        18.76 o                         
  -1  10   2         17.73         21.53        11.68 o                         
   0  10   2         16.26         11.61         9.88 o                         
   1  10   2         38.62         37.39         6.53 o                         
   2  10   2         20.21         27.21         6.27 o                         
   3  10   2        250.54        215.14        12.00 o                         
   4  10   2          1.04         -1.26         5.20 o                         
   5  10   2          7.87         10.68         6.22 o                         
   6  10   2          0.09         -5.58         5.58 o                         
   7  10   2          2.87         -3.01         5.96 o                         
   8  10   2         26.61         18.83         8.86 o                         
   9  10   2         77.74         81.12        11.88 o                         
  10  10   2         77.90        108.38        12.27 o                         
  -2  11   2         46.00         41.24        15.73 o                         
  -1  11   2          0.19         -3.61         6.71 o                         
   0  11   2         11.34          8.18         7.63 o                         
   1  11   2          0.52         -5.47         5.56 o                         
   2  11   2         13.37          9.19         6.28 o                         
   3  11   2        184.28        187.94        12.18 o                         
   4  11   2          7.54          0.28         6.58 o                         
   5  11   2          3.64          5.83         6.48 o                         
   6  11   2         38.02         29.55         7.49 o                         
   7  11   2        146.27        125.15        10.97 o                         
   8  11   2         53.76         42.71         8.67 o                         
   9  11   2         36.50         42.34        11.28 o                         
   0  12   2         15.55         16.24         8.43 o                         
   1  12   2          2.94          5.58         7.46 o                         
   2  12   2         13.39         15.11         7.46 o                         
   3  12   2          8.80          4.33         7.16 o                         
   4  12   2         96.22        119.09        11.10 o                         
   5  12   2          8.06         13.73         7.78 o                         
   6  12   2        102.88        109.15        11.14 o                         
   7  12   2        129.60        124.90        11.96 o                         
   8  12   2          1.05          3.09         8.00 o                         
   4  13   2         13.31          3.64         8.02 o                         
   5  13   2         59.36         78.25        11.17 o                         
  -5 -11   3         34.47         49.34        15.22 o                         
  -4 -11   3         71.23         83.05        16.06 o                         
  -3 -11   3        111.13        104.74        13.58 o                         
  -2 -11   3         38.97         54.03        17.75 o                         
  -1 -11   3         13.10         38.07        14.55 o                         
  -7 -10   3        148.36        157.67        18.75 o                         
  -6 -10   3          0.93         -5.23        14.90 o                         
  -5 -10   3         31.13         23.81        14.03 o                         
  -4 -10   3          6.84         -0.86         8.38 o                         
  -3 -10   3          2.64          6.79         7.49 o                         
  -2 -10   3         29.82         22.31        18.03 o                         
  -1 -10   3          0.25         -4.44         8.69 o                         
   0 -10   3         96.56        152.39        17.75 o                         
   1 -10   3          9.43         22.51        10.96 o                         
   2 -10   3          0.12          4.09        15.91 o                         
  -8  -9   3         54.01         59.54        10.06 o                         
  -7  -9   3         85.12         97.60        10.84 o                         
  -6  -9   3        293.47        306.71        22.76 o                         
  -5  -9   3         91.01        100.07        18.34 o                         
  -4  -9   3          5.52         -5.74         5.74 o                         
  -3  -9   3        130.68        116.22        13.96 o                         
  -2  -9   3         15.33          6.41        11.13 o                         
  -1  -9   3          0.10         -3.17         6.23 o                         
   0  -9   3          9.41          9.97         5.76 o                         
   1  -9   3        670.96        705.51        34.06 o                         
   2  -9   3          1.52         -6.49        10.39 o                         
   3  -9   3          3.21         -1.25         8.30 o                         
   4  -9   3          7.69         18.68        10.50 o                         
  -9  -8   3         42.53         30.35        12.88 o                         
  -8  -8   3        235.57        272.58        23.98 o                         
  -7  -8   3        275.87        266.06        11.87 o                         
  -6  -8   3          9.68          9.69         5.01 o                         
  -5  -8   3         83.05         75.61         6.48 o                         
  -4  -8   3         22.22         14.22         5.00 o                         
  -3  -8   3          2.54         -1.66         4.38 o                         
  -2  -8   3         21.16         23.91         7.02 o                         
  -1  -8   3        408.39        396.84        14.45 o                         
   0  -8   3        184.44        200.87        20.50 o                         
   1  -8   3          3.74         11.34         5.76 o                         
   2  -8   3        136.02        149.85        32.74 o                         
   3  -8   3        121.52        116.85        14.24 o                         
   4  -8   3         78.15         72.40        12.59 o                         
   5  -8   3          9.35         11.79        10.54 o                         
  -9  -7   3         56.56         65.05        10.32 o                         
  -8  -7   3        101.55         96.21        16.04 o                         
  -7  -7   3          3.62         -3.71         4.34 o                         
  -6  -7   3        212.07        222.36         8.83 o                         
  -5  -7   3        312.87        303.96         8.69 o                         
  -4  -7   3          7.81          8.11         3.45 o                         
  -3  -7   3       1240.50       1296.09        28.05 o                         
  -2  -7   3        365.09        332.30        12.56 o                         
  -1  -7   3        108.67         91.01         8.37 o                         
   0  -7   3        754.98        710.50        19.48 o                         
   1  -7   3          0.62          7.21         6.12 o                         
   2  -7   3         25.91         36.67         8.72 o                         
   3  -7   3        197.44        241.64        42.12 o                         
   4  -7   3         19.43         23.62         8.76 o                         
   5  -7   3         49.83         64.01        12.78 o                         
   6  -7   3          4.63         13.03         6.79 o                         
 -10  -6   3          1.16         12.24         7.80 o                         
  -9  -6   3        120.12        146.56        25.20 o                         
  -8  -6   3         28.09         19.26         5.62 o                         
  -7  -6   3        152.23        148.66         8.95 o                         
  -6  -6   3        561.22        562.47        17.75 o                         
  -5  -6   3         67.96         70.98         4.95 o                         
  -4  -6   3        685.14        688.37        13.40 o                         
  -3  -6   3        665.47        684.27        14.91 o                         
  -2  -6   3         98.00        105.18        16.16 o                         
  -1  -6   3          7.38          6.13         3.75 o                         
   0  -6   3        374.73        400.36        13.11 o                         
   1  -6   3        129.84        129.10         9.54 o                         
   2  -6   3         11.94          7.48         4.90 o                         
   3  -6   3        214.38        229.09        56.74 o                         
   4  -6   3         95.01         98.21        15.08 o                         
   5  -6   3        186.96        208.88        21.31 o                         
   6  -6   3         21.25         34.76         7.06 o                         
   7  -6   3         12.80         20.22         8.46 o                         
 -10  -5   3         80.39         86.02        12.02 o                         
  -9  -5   3         30.82         28.73        13.43 o                         
  -8  -5   3         21.50         24.66         5.73 o                         
  -7  -5   3        181.58        188.24         9.38 o                         
  -6  -5   3        246.27        237.61         8.46 o                         
  -5  -5   3        252.14        242.39         6.43 o                         
  -4  -5   3        604.00        604.81        10.86 o                         
  -3  -5   3        791.34        780.84        14.13 o                         
  -2  -5   3          0.43          1.57         3.21 o                         
  -1  -5   3       1309.91       1254.39        25.45 o                         
   0  -5   3        853.97        835.64        19.35 o                         
   1  -5   3        165.37        163.87         8.88 o                         
   2  -5   3        200.54        205.43        11.71 o                         
   3  -5   3         25.74         31.83         6.07 o                         
   4  -5   3         64.66         64.55         9.23 o                         
   5  -5   3          8.11          6.45         5.29 o                         
   6  -5   3        277.49        223.20        22.56 o                         
   7  -5   3         43.90         49.15         7.35 o                         
   8  -5   3          0.57          0.59         6.66 o                         
 -10  -4   3         13.23         12.96         8.04 o                         
  -9  -4   3          2.41          9.05         6.81 o                         
  -8  -4   3         75.46         60.76         8.97 o                         
  -7  -4   3        243.34        221.12         9.58 o                         
  -6  -4   3         40.59         50.40         5.51 o                         
  -5  -4   3          0.02         -0.33         2.34 o                         
  -4  -4   3        469.07        526.94         9.36 o                         
  -3  -4   3          7.36          4.31         2.20 o                         
  -2  -4   3          1.52          0.03         1.93 o                         
  -1  -4   3       1447.63       1518.16        28.32 o                         
   0  -4   3        511.63        479.33        12.78 o                         
   1  -4   3        103.92        129.12         8.07 o                         
   2  -4   3         33.31         38.19         5.02 o                         
   3  -4   3          0.12         -0.14         3.48 o                         
   4  -4   3         10.60          6.88         4.16 o                         
   5  -4   3         10.52         11.35         4.07 o                         
   6  -4   3         27.09         35.92         5.89 o                         
   7  -4   3          4.51         11.17         4.98 o                         
   8  -4   3         22.40          6.50        11.04 o                         
   9  -4   3          0.08         -2.86         7.73 o                         
 -10  -3   3         48.78         61.98        11.59 o                         
  -9  -3   3         20.23         13.52        14.26 o                         
  -8  -3   3        355.08        405.46        18.48 o                         
  -7  -3   3        137.42        133.46         6.86 o                         
  -6  -3   3        440.55        416.76         8.96 o                         
  -5  -3   3         80.56         76.22         4.38 o                         
  -4  -3   3         12.26         15.10         2.68 o                         
  -3  -3   3         63.39         94.42         4.13 o                         
  -2  -3   3       2012.39       2096.57        27.63 o                         
  -1  -3   3        616.53        590.12        11.30 o                         
   0  -3   3         43.62         34.75         2.95 o                         
   1  -3   3         33.79         13.21         3.16 o                         
   2  -3   3        166.09        161.39         7.43 o                         
   3  -3   3          4.25          2.68         3.18 o                         
   4  -3   3          2.42          3.51         2.40 o                         
   5  -3   3         11.63         10.81         3.11 o                         
   6  -3   3       1659.70       1783.87        30.41 o                         
   7  -3   3        546.33        542.81        20.60 o                         
   8  -3   3          7.13         11.47         9.10 o                         
   9  -3   3         56.01         57.90         9.66 o                         
 -10  -2   3         10.01         16.05         8.82 o                         
  -9  -2   3         24.98         21.48         7.72 o                         
  -8  -2   3         89.79         88.99        10.57 o                         
  -7  -2   3         38.03         26.24         6.62 o                         
  -6  -2   3        208.81        191.14         4.95 o                         
  -5  -2   3         17.55         24.47         2.42 o                         
  -4  -2   3        474.73        511.39        11.04 o                         
  -3  -2   3        236.18        304.11         9.10 o                         
  -2  -2   3      10644.98      12268.68       139.49 o                         
  -1  -2   3        408.08        377.74         5.91 o                         
   0  -2   3        445.70        405.31         8.09 o                         
   1  -2   3         77.30         93.89         4.81 o                         
   2  -2   3       1756.25       1824.19        31.96 o                         
   3  -2   3         32.85         24.37         3.33 o                         
   4  -2   3        420.13        394.61        13.69 o                         
   5  -2   3        179.69        177.11         6.67 o                         
   6  -2   3        235.61        225.29         8.04 o                         
   7  -2   3          0.08          2.10         3.30 o                         
   8  -2   3         49.15         58.17         6.67 o                         
   9  -2   3          0.45         -1.83         5.84 o                         
  10  -2   3         57.80         78.56        11.31 o                         
 -10  -1   3          6.75          5.78         7.60 o                         
  -9  -1   3        188.85        184.26        22.81 o                         
  -8  -1   3         44.80         28.26         7.33 o                         
  -7  -1   3        478.56        484.89        21.80 o                         
  -6  -1   3         98.77         88.12        13.49 o                         
  -5  -1   3        188.94        166.72         3.83 o                         
  -4  -1   3         33.21         27.53         2.62 o                         
  -3  -1   3        429.99        412.70         6.97 o                         
  -2  -1   3        706.23        751.14        10.30 o                         
  -1  -1   3       2567.28       2685.97        27.45 o                         
   0  -1   3        892.91        971.27        16.34 o                         
   1  -1   3       1063.15       1107.92        26.03 o                         
   2  -1   3       1793.86       1898.10        27.82 o                         
   3  -1   3        148.01        131.87         4.15 o                         
   4  -1   3         54.58         48.03         3.28 o                         
   5  -1   3        767.95        773.20        13.58 o                         
   6  -1   3       1449.21       1501.55        26.97 o                         
   7  -1   3          0.03         -1.63         3.11 o                         
   8  -1   3        834.24        866.48        18.56 o                         
   9  -1   3         21.62         19.10         6.94 o                         
  10  -1   3         28.11         24.92        13.06 o                         
 -10   0   3          0.00          7.72        12.69 o                         
  -9   0   3         22.78         19.66        13.34 o                         
  -8   0   3          0.02         -1.79         7.27 o                         
  -7   0   3         20.40         15.74         8.09 o                         
  -6   0   3        467.34        455.27        12.34 o                         
  -5   0   3          1.59          0.75         2.47 o                         
  -4   0   3        629.81        680.40         8.42 o                         
  -3   0   3       6960.08       7771.11        81.40 o                         
  -2   0   3         77.07         52.51         2.47 o                         
  -1   0   3        420.93        484.40         5.77 o                         
   0   0   3        467.87        481.15         6.77 o                         
   1   0   3       1418.77       1368.40        15.26 o                         
   2   0   3        741.64        777.75        10.05 o                         
   3   0   3       1266.11       1457.59        20.75 o                         
   4   0   3       2339.54       2332.45        27.07 o                         
   5   0   3          9.47          7.57         2.14 o                         
   6   0   3          0.42          0.27         2.11 o                         
   7   0   3        208.06        193.46        13.94 o                         
   8   0   3         55.95         62.14         5.63 o                         
   9   0   3        530.75        552.29        21.56 o                         
  10   0   3        118.10        116.60        11.98 o                         
  11   0   3         81.19         83.40        12.14 o                         
 -10   1   3        102.96         90.31        19.31 o                         
  -9   1   3         10.35          8.02         7.79 o                         
  -8   1   3         12.60         18.53         7.51 o                         
  -7   1   3          0.31          5.71         8.74 o                         
  -6   1   3         99.40         92.32         6.75 o                         
  -5   1   3        396.81        345.69        10.09 o                         
  -4   1   3        189.55        158.07         6.37 o                         
  -3   1   3       1430.90       1596.04        17.01 o                         
  -2   1   3          2.36          1.16         0.95 o                         
  -1   1   3       1597.23       1743.20        16.80 o                         
   0   1   3       1588.64       1642.06        14.88 o                         
   1   1   3       3173.73       3238.12        32.18 o                         
   2   1   3       1713.15       1744.04        17.21 o                         
   3   1   3        226.94        193.21         3.39 o                         
   4   1   3        467.90        473.67         7.03 o                         
   5   1   3        759.71        783.86        11.78 o                         
   6   1   3        434.78        487.68        10.08 o                         
   7   1   3        642.47        670.22        17.40 o                         
   8   1   3          6.75         10.56         3.30 o                         
   9   1   3          0.34         -1.71         3.37 o                         
  10   1   3         14.52         18.90        16.92 o                         
  11   1   3        129.95         98.71        27.13 o                         
  -9   2   3         31.58         35.80         9.56 o                         
  -8   2   3         29.52         39.55         9.10 o                         
  -7   2   3        139.29        139.63        17.01 o                         
  -6   2   3        156.80        145.99        10.55 o                         
  -5   2   3         17.20         20.95         3.74 o                         
  -4   2   3       3267.14       3622.80        51.08 o                         
  -3   2   3        259.50        256.98         4.69 o                         
  -2   2   3         62.87         77.03         2.21 o                         
  -1   2   3        327.91        178.60         7.54 o                         
   0   2   3        612.84        693.54         8.26 o                         
   1   2   3        141.23        156.03         2.73 o                         
   2   2   3      10672.72      11767.75        93.72 o                         
   3   2   3       7732.95       8159.27        65.84 o                         
   4   2   3        128.01        164.08         3.55 o                         
   5   2   3          0.08          1.13         1.38 o                         
   6   2   3        452.05        483.64         9.99 o                         
   7   2   3        291.72        308.74        11.02 o                         
   8   2   3        320.07        329.83        18.53 o                         
   9   2   3         26.24         28.23         4.48 o                         
  10   2   3        224.15        227.57        23.54 o                         
  11   2   3        306.24        307.24        28.42 o                         
  -9   3   3          6.54          6.71         9.10 o                         
  -8   3   3          0.42          4.88         7.47 o                         
  -7   3   3         31.94         38.80         8.76 o                         
  -6   3   3        190.78        135.63        12.14 o                         
  -5   3   3          5.53          1.43         3.21 o                         
  -4   3   3        613.31        616.89         8.32 o                         
  -3   3   3         33.22         57.74         2.72 o                         
  -2   3   3        258.30        294.26         5.88 o                         
  -1   3   3        434.69        447.96         8.84 o                         
   0   3   3       2118.26       2003.36        23.55 o                         
   1   3   3       4868.54       5069.30        43.85 o                         
   2   3   3       2309.39       2243.26        19.65 o                         
   3   3   3        582.12        669.71         8.24 o                         
   4   3   3         37.03         35.38         2.19 o                         
   5   3   3        929.22       1085.45        14.95 o                         
   6   3   3        515.12        558.98        10.78 o                         
   7   3   3        256.05        275.77         8.98 o                         
   8   3   3         49.51         64.01         6.91 o                         
   9   3   3         15.15         10.29         3.63 o                         
  10   3   3         24.52         25.95         8.32 o                         
  11   3   3         13.78         24.95         8.25 o                         
  12   3   3         10.05         10.98         8.49 o                         
  -8   4   3          5.35          2.74         7.66 o                         
  -7   4   3        109.03        103.54        12.45 o                         
  -6   4   3         53.44         57.07         9.09 o                         
  -5   4   3        614.66        622.17        11.61 o                         
  -4   4   3         84.53         94.84         3.56 o                         
  -3   4   3        300.83        295.77         7.39 o                         
  -2   4   3        188.38        174.56         4.97 o                         
  -1   4   3        358.19        407.84         7.71 o                         
   0   4   3         51.85         63.33         3.14 o                         
   1   4   3       2183.01       2068.82        21.97 o                         
   2   4   3          4.63          0.39         0.90 o                         
   3   4   3         38.49         33.32         2.70 o                         
   4   4   3        268.29        313.85         5.61 o                         
   5   4   3        137.29        127.99         4.97 o                         
   6   4   3        432.35        476.24        10.01 o                         
   7   4   3        605.04        636.34        12.48 o                         
   8   4   3          0.02          1.75         2.97 o                         
   9   4   3          0.55         -0.35         2.58 o                         
  10   4   3         99.79         97.75         7.89 o                         
  11   4   3          0.28          6.44         7.31 o                         
  12   4   3          0.72          5.45        10.02 o                         
  -8   5   3         32.86         46.09        13.34 o                         
  -7   5   3          0.19          4.32         7.77 o                         
  -6   5   3         36.67         44.42         9.03 o                         
  -5   5   3        225.53        174.56        13.67 o                         
  -4   5   3        364.98        389.91         9.21 o                         
  -3   5   3         42.69         41.27         4.09 o                         
  -2   5   3        207.50        176.11        22.01 o                         
  -1   5   3        677.72        660.84        12.74 o                         
   0   5   3        187.38        146.03         5.62 o                         
   1   5   3        141.69        148.57         3.93 o                         
   2   5   3        571.66        563.87         8.18 o                         
   3   5   3       1617.26       1503.56        18.18 o                         
   4   5   3        506.47        539.13         8.68 o                         
   5   5   3        562.05        593.53        10.92 o                         
   6   5   3         83.86        102.77         5.41 o                         
   7   5   3        117.19        145.05         9.24 o                         
   8   5   3        227.95        199.77         8.88 o                         
   9   5   3        255.77        267.01         9.36 o                         
  10   5   3         23.04         28.23         5.31 o                         
  11   5   3         72.87         78.84        10.38 o                         
  12   5   3          1.27         11.52        10.76 o                         
  -7   6   3          1.56         14.11         8.48 o                         
  -6   6   3         27.71         36.46         9.34 o                         
  -5   6   3          5.11          4.87         6.37 o                         
  -4   6   3         26.59         22.34         4.31 o                         
  -3   6   3        165.10        141.45        17.28 o                         
  -2   6   3        105.58        114.45        11.16 o                         
  -1   6   3         45.33         50.60         4.50 o                         
   0   6   3        657.66        655.17        15.17 o                         
   1   6   3        430.22        444.21         7.73 o                         
   2   6   3         40.91         44.17         4.22 o                         
   3   6   3        268.80        264.06         9.48 o                         
   4   6   3        263.20        262.15         5.94 o                         
   5   6   3        220.39        232.33         8.11 o                         
   6   6   3        102.93         97.66         5.34 o                         
   7   6   3         12.50         15.84         3.42 o                         
   8   6   3        161.60        140.22         7.28 o                         
   9   6   3        101.04        116.89         7.21 o                         
  10   6   3         50.87         57.69         5.94 o                         
  11   6   3         43.30         44.40         9.04 o                         
  12   6   3        344.64        364.77        20.42 o                         
  -6   7   3         39.43         42.73        14.26 o                         
  -5   7   3        184.70        186.74        15.01 o                         
  -4   7   3        147.01        147.60         8.50 o                         
  -3   7   3          1.77         -2.46         6.69 o                         
  -2   7   3        319.61        322.48        10.33 o                         
  -1   7   3        180.90        181.72         7.94 o                         
   0   7   3          1.45         -0.23         3.14 o                         
   1   7   3         27.27         25.36         2.57 o                         
   2   7   3        781.93        782.86        16.47 o                         
   3   7   3        633.96        694.53        15.50 o                         
   4   7   3        225.02        252.88        12.08 o                         
   5   7   3         23.75         15.87         1.62 o                         
   6   7   3        146.11        148.00         9.93 o                         
   7   7   3        183.21        154.78         7.02 o                         
   8   7   3        698.03        724.29        14.98 o                         
   9   7   3          1.11          6.39         4.18 o                         
  10   7   3        703.73        791.56        17.31 o                         
  11   7   3         64.22         82.36        10.67 o                         
  12   7   3         21.00         31.95        19.22 o                         
  -5   8   3          2.61          8.43         8.46 o                         
  -4   8   3          7.25         11.40         9.20 o                         
  -3   8   3         47.34         47.81         8.41 o                         
  -2   8   3         11.53         15.52         5.42 o                         
  -1   8   3        445.40        435.48        12.59 o                         
   0   8   3         87.38         79.17         7.53 o                         
   1   8   3        350.10        341.49         8.06 o                         
   2   8   3        182.78        177.62         8.87 o                         
   3   8   3         12.32         10.36         4.17 o                         
   4   8   3        302.92        325.11        11.33 o                         
   5   8   3         88.85         73.81         7.48 o                         
   6   8   3        144.82        145.08        10.53 o                         
   7   8   3          1.14          4.16         3.27 o                         
   8   8   3         68.75         70.67         5.74 o                         
   9   8   3          4.49         11.72         4.39 o                         
  10   8   3         14.11         16.95         6.14 o                         
  11   8   3        147.20        178.19        13.34 o                         
  -4   9   3         35.81         43.04        12.51 o                         
  -3   9   3        156.43        159.62        11.87 o                         
  -2   9   3         12.36         17.91         5.77 o                         
  -1   9   3         48.54         39.69         6.62 o                         
   0   9   3        768.73        848.22        18.26 o                         
   1   9   3          4.91          0.38         3.27 o                         
   2   9   3          3.23          6.37         4.62 o                         
   3   9   3        132.16        141.21         9.15 o                         
   4   9   3        182.86        172.05        18.29 o                         
   5   9   3        130.09        113.12         8.73 o                         
   6   9   3         77.36         52.33         7.18 o                         
   7   9   3        299.05        249.82        12.96 o                         
   8   9   3         51.22         55.40        15.43 o                         
   9   9   3        416.60        470.60        16.19 o                         
  10   9   3         14.19         -0.74         6.50 o                         
  11   9   3          2.25          7.61         7.35 o                         
  -3  10   3         11.80         -5.04         9.45 o                         
  -2  10   3         76.48         85.48        23.18 o                         
  -1  10   3          3.38          2.81        13.89 o                         
   0  10   3          4.68          0.43         5.18 o                         
   1  10   3        164.08        160.36        10.71 o                         
   2  10   3        125.81        116.04         9.40 o                         
   3  10   3         26.68         27.66         6.35 o                         
   4  10   3        244.12        269.48        13.52 o                         
   5  10   3         53.87         46.33         7.57 o                         
   6  10   3          6.20          0.61         5.32 o                         
   7  10   3         54.86         57.22         8.08 o                         
   8  10   3         57.16         42.47         9.93 o                         
   9  10   3         30.09         33.19         9.81 o                         
  10  10   3         77.69         97.71        16.08 o                         
  -2  11   3          1.58        -17.76        19.41 o                         
  -1  11   3          5.02         -0.15         6.26 o                         
   0  11   3         12.12         10.83         6.37 o                         
   1  11   3         12.30          3.87         5.88 o                         
   2  11   3        115.77        132.63        10.50 o                         
   3  11   3          2.33         -1.96         5.60 o                         
   4  11   3         28.68         29.09         7.17 o                         
   5  11   3         17.94         12.77         6.52 o                         
   6  11   3         17.87          8.99         6.72 o                         
   7  11   3          0.56         -2.08         6.55 o                         
   8  11   3        260.91        257.47        35.00 o                         
   9  11   3         40.13         31.31        10.18 o                         
  10  11   3         11.66         17.12        10.78 o                         
   0  12   3        109.79        105.46        11.86 o                         
   1  12   3         10.37          5.72         7.04 o                         
   2  12   3         32.47         45.88         8.64 o                         
   3  12   3          3.04         -6.11         6.11 o                         
   4  12   3        141.96        116.28        10.95 o                         
   5  12   3          1.12          3.58         7.09 o                         
   6  12   3         20.37         40.81         8.52 o                         
   7  12   3          4.58          3.42         7.33 o                         
   8  12   3        253.30        258.24        15.61 o                         
   3  13   3         55.14         75.78        10.70 o                         
   4  13   3          5.63          4.01         7.92 o                         
   5  13   3         92.02         94.48        11.19 o                         
   6  13   3         12.03         15.00         8.61 o                         
  -6 -10   4         23.92          2.77        12.79 o                         
  -5 -10   4         17.19         10.27        14.16 o                         
  -4 -10   4          2.64         -7.76         9.52 o                         
  -3 -10   4         19.69         45.43        19.87 o                         
  -2 -10   4         11.31         25.38        17.66 o                         
  -1 -10   4         32.33         16.55        17.84 o                         
   0 -10   4          7.41          7.91        18.58 o                         
   1 -10   4         53.17         66.77        22.44 o                         
  -7  -9   4         12.34         -0.68         7.29 o                         
  -6  -9   4         53.24         40.16        12.94 o                         
  -5  -9   4        209.03        219.58        43.59 o                         
  -4  -9   4         77.63         82.63        12.37 o                         
  -3  -9   4        171.10        177.87        25.93 o                         
  -2  -9   4         10.34         10.80         8.79 o                         
  -1  -9   4        147.44        154.86        16.47 o                         
   0  -9   4          5.40         -5.96         5.96 o                         
   1  -9   4          4.66          5.57         6.38 o                         
   2  -9   4         84.01         64.12         9.82 o                         
   3  -9   4          7.95         17.69        10.89 o                         
  -8  -8   4          0.73         -7.41         7.41 o                         
  -7  -8   4        213.10        182.65        19.41 o                         
  -6  -8   4         52.41         56.27         7.57 o                         
  -5  -8   4         37.44         35.85         7.88 o                         
  -4  -8   4        112.55        118.91         9.27 o                         
  -3  -8   4        125.95         96.57         9.20 o                         
  -2  -8   4         59.11         50.29         7.58 o                         
  -1  -8   4        224.11        228.36        14.98 o                         
   0  -8   4          0.18          0.64         5.34 o                         
   1  -8   4          3.41         -1.67         5.58 o                         
   2  -8   4          5.98         12.68         8.68 o                         
   3  -8   4        387.43        377.94        21.12 o                         
   4  -8   4          6.98         -7.13         8.43 o                         
   5  -8   4          4.73         10.77        10.60 o                         
  -9  -7   4          0.81          5.47         7.34 o                         
  -8  -7   4        121.00        109.22         9.32 o                         
  -7  -7   4         36.17         45.65         6.68 o                         
  -6  -7   4        618.96        617.66        16.29 o                         
  -5  -7   4        402.52        386.02        11.65 o                         
  -4  -7   4          2.62          5.34         3.84 o                         
  -3  -7   4        256.36        254.70        12.81 o                         
  -2  -7   4        939.30        966.49        23.86 o                         
  -1  -7   4        181.42        183.26        11.93 o                         
   0  -7   4         40.31         23.60         6.04 o                         
   1  -7   4       1089.88       1085.72        26.78 o                         
   2  -7   4        159.58        142.73        24.46 o                         
   3  -7   4         27.82         18.57         8.92 o                         
   4  -7   4          2.85         -1.26         7.65 o                         
   5  -7   4          2.91         -4.92         8.84 o                         
   6  -7   4        136.66        171.47        18.47 o                         
  -9  -6   4          1.05          3.85         7.22 o                         
  -8  -6   4         21.09         32.74         8.71 o                         
  -7  -6   4         81.59         94.34         7.92 o                         
  -6  -6   4        101.69        104.16         7.76 o                         
  -5  -6   4          0.13         -2.93         2.93 o                         
  -4  -6   4        116.08        120.55         7.99 o                         
  -3  -6   4        490.00        482.71        12.70 o                         
  -2  -6   4        671.77        699.26        18.65 o                         
  -1  -6   4         44.13         36.77         5.93 o                         
   0  -6   4          8.23          1.62         4.06 o                         
   1  -6   4        218.71        202.85        14.69 o                         
   2  -6   4        573.84        580.72        21.83 o                         
   3  -6   4          0.17         -5.73         5.73 o                         
   4  -6   4          8.14         -2.13         6.81 o                         
   5  -6   4         21.81         31.25        10.06 o                         
   6  -6   4          5.29          6.87         5.76 o                         
   7  -6   4         14.83         23.96        14.99 o                         
  -9  -5   4         15.77         30.93         8.89 o                         
  -8  -5   4         43.03         37.50        12.23 o                         
  -7  -5   4         61.63         54.17         6.36 o                         
  -6  -5   4        498.82        487.77        13.21 o                         
  -5  -5   4        255.87        263.32        16.78 o                         
  -4  -5   4         46.34         46.55         3.91 o                         
  -3  -5   4        140.93        132.31         6.59 o                         
  -2  -5   4        272.89        244.38         8.21 o                         
  -1  -5   4         22.07         18.80         4.59 o                         
   0  -5   4        670.28        668.93        17.50 o                         
   1  -5   4         55.49         51.48         8.00 o                         
   2  -5   4        447.94        475.25        33.38 o                         
   3  -5   4          5.93         10.21         6.37 o                         
   4  -5   4          0.14          6.16         6.50 o                         
   5  -5   4         44.43         23.88        10.40 o                         
   6  -5   4        241.55        273.97        26.90 o                         
   7  -5   4          6.35          4.20         5.34 o                         
   8  -5   4         94.84        101.53        21.34 o                         
 -10  -4   4         63.66         79.79        11.96 o                         
  -9  -4   4        233.30        237.62        18.20 o                         
  -8  -4   4         36.97         48.40         9.08 o                         
  -7  -4   4         45.55         37.68         5.28 o                         
  -6  -4   4        309.18        308.43         9.64 o                         
  -5  -4   4         37.71         36.44         4.15 o                         
  -4  -4   4         66.68         71.57         5.49 o                         
  -3  -4   4        666.13        668.72        12.68 o                         
  -2  -4   4         13.58         19.57         3.02 o                         
  -1  -4   4         20.38         18.21         4.07 o                         
   0  -4   4        463.96        444.89        12.90 o                         
   1  -4   4         44.64         42.12         6.76 o                         
   2  -4   4        124.28        133.12        17.20 o                         
   3  -4   4         74.78        101.91        10.25 o                         
   4  -4   4        971.79        982.98        28.71 o                         
   5  -4   4         70.37         60.23         7.40 o                         
   6  -4   4          4.04         -4.01         4.01 o                         
   7  -4   4          1.85          6.00         5.53 o                         
   8  -4   4          0.04          1.88         6.57 o                         
   9  -4   4          0.33         -1.10        12.69 o                         
 -10  -3   4          3.07         -0.75         7.51 o                         
  -9  -3   4         36.54         36.53         8.95 o                         
  -8  -3   4          2.72          8.65         6.73 o                         
  -7  -3   4          3.13         -4.43         4.43 o                         
  -6  -3   4        224.20        214.50         7.78 o                         
  -5  -3   4         32.99         35.34         3.99 o                         
  -4  -3   4       1371.41       1487.89        22.27 o                         
  -3  -3   4          0.44          1.48         1.96 o                         
  -2  -3   4        793.85        791.18        18.39 o                         
  -1  -3   4        241.94        231.10         6.64 o                         
   0  -3   4        110.14        150.76        11.26 o                         
   1  -3   4        156.75        203.97         6.17 o                         
   2  -3   4        660.69        714.52        17.13 o                         
   3  -3   4        179.04        155.53         9.38 o                         
   4  -3   4        149.76        179.75        12.86 o                         
   5  -3   4        714.84        751.72        19.09 o                         
   6  -3   4        355.26        365.24        11.46 o                         
   7  -3   4        242.29        214.17        13.70 o                         
   8  -3   4        317.19        281.69        16.58 o                         
   9  -3   4          6.82         15.45         6.96 o                         
 -10  -2   4         13.15         16.57         8.76 o                         
  -9  -2   4        280.76        337.53        19.88 o                         
  -8  -2   4         36.42         43.22         9.01 o                         
  -7  -2   4         12.15         15.67         8.37 o                         
  -6  -2   4         12.49         12.72         2.98 o                         
  -5  -2   4         13.95         12.73         2.88 o                         
  -4  -2   4        232.94        209.98         6.34 o                         
  -3  -2   4        399.10        421.59         8.76 o                         
  -2  -2   4        450.98        537.35         9.83 o                         
  -1  -2   4       4107.33       4375.51        47.83 o                         
   0  -2   4        584.54        489.60         9.96 o                         
   1  -2   4        193.16        175.14         5.11 o                         
   2  -2   4       1505.45       1810.55        44.28 o                         
   3  -2   4       1773.41       2011.71        31.53 o                         
   4  -2   4        296.15        303.70         7.75 o                         
   5  -2   4          2.49          2.46         2.62 o                         
   6  -2   4       1054.93       1039.51        20.13 o                         
   7  -2   4         17.85         22.90         4.48 o                         
   8  -2   4        113.43        110.78        10.53 o                         
   9  -2   4          2.73          4.10         6.08 o                         
  10  -2   4          3.30         -0.44        11.68 o                         
 -10  -1   4          0.02         -3.77        11.22 o                         
  -9  -1   4        287.63        272.18        65.76 o                         
  -8  -1   4        154.54        168.97        24.10 o                         
  -7  -1   4        218.91        201.01        30.26 o                         
  -6  -1   4        366.18        320.94         6.46 o                         
  -5  -1   4        173.07        172.06         7.43 o                         
  -4  -1   4        105.63        109.02         4.79 o                         
  -3  -1   4        480.19        505.97         8.40 o                         
  -2  -1   4        356.60        317.11         5.17 o                         
  -1  -1   4         29.91         17.98         1.72 o                         
   0  -1   4        539.03        563.22         8.77 o                         
   1  -1   4       1592.90       1677.26        24.20 o                         
   2  -1   4        421.51        407.87         7.38 o                         
   3  -1   4        428.66        420.62         8.02 o                         
   4  -1   4        462.27        452.48         9.04 o                         
   5  -1   4        242.33        220.50         7.13 o                         
   6  -1   4          0.53          1.01         2.65 o                         
   7  -1   4        412.90        422.28        11.77 o                         
   8  -1   4         52.94         58.15         7.62 o                         
   9  -1   4          4.34         -4.69         8.83 o                         
  10  -1   4          8.22         -0.96        12.51 o                         
  -9   0   4          1.92          6.27        14.26 o                         
  -8   0   4         29.03         40.99         8.87 o                         
  -7   0   4       1193.48       1147.39        44.70 o                         
  -6   0   4        251.58        223.98        11.73 o                         
  -5   0   4       1831.58       1888.58        26.05 o                         
  -4   0   4        386.68        405.29         5.60 o                         
  -3   0   4        106.73        100.02         3.47 o                         
  -2   0   4       4600.77       5101.39        54.57 o                         
  -1   0   4        159.15        197.88         3.57 o                         
   0   0   4       2451.45       2594.07        29.00 o                         
   1   0   4         47.68         29.85         1.75 o                         
   2   0   4       1907.69       1879.76        30.77 o                         
   3   0   4        795.39        751.06        11.48 o                         
   4   0   4        721.26        681.25        11.38 o                         
   5   0   4         70.16         59.06         3.89 o                         
   6   0   4        118.63        105.82         8.84 o                         
   7   0   4        231.84        234.56         8.37 o                         
   8   0   4        218.80        200.53        18.29 o                         
   9   0   4          1.25          0.29         3.95 o                         
  10   0   4         88.74         95.21        32.83 o                         
  11   0   4         44.06         40.93         9.90 o                         
  -9   1   4        188.52        211.53        23.36 o                         
  -8   1   4         32.99         34.11         8.77 o                         
  -7   1   4          7.56          0.68         5.78 o                         
  -6   1   4        742.15        761.85        24.85 o                         
  -5   1   4         39.71         33.80         4.25 o                         
  -4   1   4         82.51         60.45         6.59 o                         
  -3   1   4        534.19        591.21         7.31 o                         
  -2   1   4         33.11         27.21         1.63 o                         
  -1   1   4       1683.04       1717.38        17.04 o                         
   0   1   4        525.60        452.24         5.02 o                         
   1   1   4        554.36        555.41         7.41 o                         
   2   1   4        104.01         86.14         2.71 o                         
   3   1   4       5291.09       5817.07        56.98 o                         
   4   1   4        495.84        518.82         9.08 o                         
   5   1   4        122.15         95.84         5.32 o                         
   6   1   4        639.05        649.74        13.39 o                         
   7   1   4         11.14          7.28         2.93 o                         
   8   1   4        233.93        205.33        11.81 o                         
   9   1   4          0.02         -3.34         3.34 o                         
  10   1   4          2.02          5.44         6.39 o                         
  11   1   4         24.97         14.19         7.82 o                         
  -9   2   4          0.82          2.48        16.28 o                         
  -8   2   4        142.67        149.52        30.90 o                         
  -7   2   4          0.09          2.47         5.52 o                         
  -6   2   4        197.53        172.54        12.99 o                         
  -5   2   4        482.20        461.72        12.19 o                         
  -4   2   4        332.81        356.58         9.52 o                         
  -3   2   4        668.76        743.12        10.37 o                         
  -2   2   4        225.68        216.15         3.74 o                         
  -1   2   4          7.51          0.75         0.67 o                         
   0   2   4         36.75         23.80         1.40 o                         
   1   2   4       1583.24       1911.04        20.45 o                         
   2   2   4       2395.57       2621.44        29.34 o                         
   3   2   4          3.11         14.81         1.45 o                         
   4   2   4       1736.69       1955.30        21.33 o                         
   5   2   4        124.53        129.64         4.19 o                         
   6   2   4         15.95         14.93         2.80 o                         
   7   2   4        895.06        920.25        17.71 o                         
   8   2   4        755.15        754.68        17.76 o                         
   9   2   4        135.50        121.68         7.56 o                         
  10   2   4          2.32          3.38         5.60 o                         
  11   2   4        108.52        111.09        12.39 o                         
  -8   3   4         12.87         12.14         7.73 o                         
  -7   3   4         27.21         27.41         8.45 o                         
  -6   3   4          0.72         -2.83         4.99 o                         
  -5   3   4        147.68        117.98        11.57 o                         
  -4   3   4        195.58        203.22         7.10 o                         
  -3   3   4         50.81         56.89         3.51 o                         
  -2   3   4        431.39        392.90         5.82 o                         
  -1   3   4         10.09          6.58         1.90 o                         
   0   3   4        401.16        428.15         7.21 o                         
   1   3   4         35.03         44.22         1.85 o                         
   2   3   4       5367.19       5753.79        52.79 o                         
   3   3   4        229.14        275.17         5.23 o                         
   4   3   4         23.06         11.69         1.99 o                         
   5   3   4       2192.68       2276.17        29.89 o                         
   6   3   4          9.55          6.19         2.43 o                         
   7   3   4        227.65        216.31        13.91 o                         
   8   3   4         22.42         22.64         4.03 o                         
   9   3   4        108.09        101.44         8.57 o                         
  10   3   4         76.29         84.83         6.89 o                         
  11   3   4         15.39         24.75         8.13 o                         
  12   3   4          6.37         13.02         8.64 o                         
  -8   4   4         33.78         44.96        10.89 o                         
  -7   4   4         49.73         49.44         9.69 o                         
  -6   4   4          2.30         -5.14         6.25 o                         
  -5   4   4          4.55         10.77         5.68 o                         
  -4   4   4        102.07        107.30         3.95 o                         
  -3   4   4         16.68         13.60         2.17 o                         
  -2   4   4         13.28         16.60         2.26 o                         
  -1   4   4       1038.57       1168.88        15.26 o                         
   0   4   4          4.78          8.02         2.08 o                         
   1   4   4        649.48        766.29        10.58 o                         
   2   4   4       1488.24       1616.68        19.43 o                         
   3   4   4        494.39        494.22         7.37 o                         
   4   4   4       2747.67       2866.09        40.64 o                         
   5   4   4       1270.59       1296.99        18.99 o                         
   6   4   4         87.88         81.78         4.84 o                         
   7   4   4         16.07         10.13         3.12 o                         
   8   4   4         14.24         14.35         3.72 o                         
   9   4   4          0.29         -3.16         3.16 o                         
  10   4   4        105.50         84.03        10.66 o                         
  11   4   4         86.49         81.79        10.78 o                         
  12   4   4         30.26         15.21         7.87 o                         
  -7   5   4          0.68         -3.02         8.00 o                         
  -6   5   4         83.66         64.80        10.38 o                         
  -5   5   4        237.07        203.92        36.33 o                         
  -4   5   4        641.21        613.76        11.92 o                         
  -3   5   4        187.03        192.99         7.53 o                         
  -2   5   4        379.25        351.75        12.94 o                         
  -1   5   4        160.12        172.04         5.48 o                         
   0   5   4       1529.81       1664.28        25.93 o                         
   1   5   4        363.82        348.04         6.42 o                         
   2   5   4        570.55        529.59         8.29 o                         
   3   5   4       1188.76       1350.16        17.08 o                         
   4   5   4        175.42        187.92         5.93 o                         
   5   5   4         34.74         38.95         3.37 o                         
   6   5   4          6.18          8.88         2.80 o                         
   7   5   4        156.59        150.54         6.96 o                         
   8   5   4          2.50         -1.61         3.04 o                         
   9   5   4          0.01          2.17         3.66 o                         
  10   5   4        539.21        550.97        13.49 o                         
  11   5   4         24.54         25.50         9.38 o                         
  12   5   4        280.71        292.72        19.77 o                         
  -7   6   4        105.13        116.09        14.09 o                         
  -6   6   4          0.05         10.89         7.36 o                         
  -5   6   4         13.18          5.35         6.70 o                         
  -4   6   4         23.82         17.74         4.01 o                         
  -3   6   4        184.55        167.16         7.82 o                         
  -2   6   4          0.32         -2.54         2.54 o                         
  -1   6   4        291.48        290.35         8.42 o                         
   0   6   4          7.45          5.28         2.75 o                         
   1   6   4       1513.75       1454.97        18.72 o                         
   2   6   4        212.61        195.64         5.14 o                         
   3   6   4         31.36         33.76         2.05 o                         
   4   6   4       1033.15       1073.36        14.57 o                         
   5   6   4        309.82        294.67         8.81 o                         
   6   6   4        346.97        317.34         9.39 o                         
   7   6   4        693.45        678.20        13.70 o                         
   8   6   4         66.93         58.47         5.33 o                         
   9   6   4        261.18        266.54         9.73 o                         
  10   6   4         11.37         18.22         4.95 o                         
  11   6   4         19.21         30.15         7.21 o                         
  12   6   4          5.71         28.02         9.03 o                         
  -6   7   4         67.44         79.87        12.47 o                         
  -5   7   4         86.06         76.65        14.81 o                         
  -4   7   4          2.48         -5.68        14.62 o                         
  -3   7   4        148.09        107.09        15.01 o                         
  -2   7   4         10.62         11.64         3.92 o                         
  -1   7   4       1062.58       1149.35        20.90 o                         
   0   7   4         78.69         68.21         5.46 o                         
   1   7   4         57.99         60.63         3.83 o                         
   2   7   4        392.96        384.84        10.62 o                         
   3   7   4          8.43          3.05         3.17 o                         
   4   7   4        174.73        152.64         8.17 o                         
   5   7   4        197.85        177.59         8.42 o                         
   6   7   4        253.61        222.54         6.78 o                         
   7   7   4        502.68        517.28        11.66 o                         
   8   7   4        136.01        144.97         8.24 o                         
   9   7   4        534.93        512.17        12.95 o                         
  10   7   4        136.84        128.92         8.52 o                         
  11   7   4         57.57         72.75         6.95 o                         
  12   7   4         44.83         48.28        13.61 o                         
  -5   8   4          7.01          4.99         8.26 o                         
  -4   8   4         22.32         24.83         8.45 o                         
  -3   8   4         51.65         32.89         6.97 o                         
  -2   8   4        259.47        272.67        11.77 o                         
  -1   8   4         78.79         77.90         6.41 o                         
   0   8   4       1071.51       1136.43        21.92 o                         
   1   8   4          0.34         -1.64         2.90 o                         
   2   8   4        128.54        110.63         5.12 o                         
   3   8   4         43.04         33.29         5.10 o                         
   4   8   4       1202.63       1208.87        23.44 o                         
   5   8   4        155.65        118.87        12.24 o                         
   6   8   4          0.86          1.59         3.24 o                         
   7   8   4        266.32        268.66        24.13 o                         
   8   8   4         25.66         22.75         4.22 o                         
   9   8   4        111.71         93.62         6.79 o                         
  10   8   4          9.96         19.74         5.68 o                         
  11   8   4         71.46         92.54        13.35 o                         
  -4   9   4         54.53         85.98        11.64 o                         
  -3   9   4         30.99         39.77         7.18 o                         
  -2   9   4         16.49         27.73         6.45 o                         
  -1   9   4        301.33        334.29        12.00 o                         
   0   9   4        223.88        237.19         9.02 o                         
   1   9   4        695.91        742.63        14.84 o                         
   2   9   4          1.40          2.31         4.17 o                         
   3   9   4          5.06         -3.99         4.00 o                         
   4   9   4          9.63          8.22         4.67 o                         
   5   9   4          5.57          3.72         4.88 o                         
   6   9   4          0.05         -0.48         4.86 o                         
   7   9   4         35.83         42.46         7.81 o                         
   8   9   4        797.77        763.05        23.52 o                         
   9   9   4        293.58        255.65        24.85 o                         
  10   9   4         34.54         40.45         7.60 o                         
  11   9   4        103.54        114.86        10.91 o                         
  -2  10   4         18.55         16.98         7.78 o                         
  -1  10   4        340.27        359.95        16.79 o                         
   0  10   4        303.40        332.76        13.62 o                         
   1  10   4        103.84         96.15         8.54 o                         
   2  10   4         35.44         32.84         6.39 o                         
   3  10   4        258.98        241.05        15.48 o                         
   4  10   4         63.61         46.16         6.92 o                         
   5  10   4          3.53          4.09         5.53 o                         
   6  10   4          1.64         -4.35         5.23 o                         
   7  10   4         46.36         43.02         7.35 o                         
   8  10   4         57.03         61.63         9.96 o                         
   9  10   4         12.93         22.58        11.09 o                         
  10  10   4          4.69          9.94         9.16 o                         
  11  10   4         74.53        110.15        13.61 o                         
  -2  11   4         30.02         27.89         9.60 o                         
  -1  11   4          4.92         -3.13         9.32 o                         
   0  11   4         25.38         35.35         7.75 o                         
   1  11   4          1.92         -3.76         5.92 o                         
   2  11   4          8.26          0.39         5.60 o                         
   3  11   4          0.54         -5.19         5.48 o                         
   4  11   4         10.53          1.88         6.88 o                         
   5  11   4          8.67          9.07         6.00 o                         
   6  11   4          5.19          1.77         6.33 o                         
   7  11   4        322.25        264.13        23.28 o                         
   8  11   4         75.68         67.53        10.59 o                         
   9  11   4         34.66         29.70        10.02 o                         
  10  11   4         41.05         56.27        11.54 o                         
   0  12   4         42.55         38.37         8.30 o                         
   1  12   4         17.21         31.73        10.41 o                         
   2  12   4          0.56         -3.08         6.34 o                         
   3  12   4          4.43         10.44         9.56 o                         
   4  12   4         96.75         93.35        12.48 o                         
   5  12   4          0.18         -0.94         6.47 o                         
   6  12   4          1.81          1.51         6.64 o                         
   7  12   4         55.34         55.71         9.26 o                         
   8  12   4          2.93          4.69         8.10 o                         
   9  12   4         37.09         24.82        11.10 o                         
   3  13   4         43.52         40.51        10.17 o                         
   4  13   4          9.27          6.85         7.26 o                         
   5  13   4          5.28         15.69         7.90 o                         
   6  13   4        153.18        148.28        12.74 o                         
   7  13   4        115.26        134.91        16.94 o                         
  -4 -10   5          0.65          5.81        12.91 o                         
  -3 -10   5         82.82        110.73        25.38 o                         
  -2 -10   5         19.67         32.56        20.05 o                         
  -1 -10   5         23.12         25.20        18.95 o                         
   0 -10   5          0.90         -7.17        16.92 o                         
  -6  -9   5        337.00        373.57        25.88 o                         
  -5  -9   5          3.34        -11.48        11.48 o                         
  -4  -9   5          3.26          8.28        16.37 o                         
  -3  -9   5        129.74        127.47        24.10 o                         
  -2  -9   5         11.66         29.25        18.39 o                         
  -1  -9   5        159.20        197.18        27.77 o                         
   0  -9   5          0.80         -1.57        15.36 o                         
   1  -9   5        409.65        405.90        27.04 o                         
   2  -9   5         28.58         31.24        11.23 o                         
  -7  -8   5        348.57        369.38        21.43 o                         
  -6  -8   5         13.78          9.37         6.07 o                         
  -5  -8   5        149.88        168.90        17.66 o                         
  -4  -8   5        346.18        322.30        18.47 o                         
  -3  -8   5          5.03          1.61         7.17 o                         
  -2  -8   5          0.06         -4.01         6.49 o                         
  -1  -8   5         16.49         18.30         8.53 o                         
   0  -8   5         75.06         70.05         9.90 o                         
   1  -8   5          3.59          0.26         6.10 o                         
   2  -8   5         24.11         26.79         8.97 o                         
   3  -8   5         40.95         62.21        21.43 o                         
   4  -8   5         26.51         35.65        12.15 o                         
  -8  -7   5         20.68         39.76         9.03 o                         
  -7  -7   5         82.36         93.38         8.93 o                         
  -6  -7   5         82.05         73.17         7.65 o                         
  -5  -7   5         60.67         55.17         7.44 o                         
  -4  -7   5       1428.24       1504.72        30.35 o                         
  -3  -7   5         41.59         45.58         8.44 o                         
  -2  -7   5         24.43         22.37         6.31 o                         
  -1  -7   5         20.54         14.65         5.76 o                         
   0  -7   5        309.38        298.20        26.39 o                         
   1  -7   5        111.83        163.11        12.53 o                         
   2  -7   5        472.25        389.67        20.17 o                         
   3  -7   5        185.59        187.37        17.56 o                         
   4  -7   5         39.12         44.16        11.80 o                         
   5  -7   5         26.56         48.73        12.92 o                         
  -8  -6   5        114.93         94.90        12.09 o                         
  -7  -6   5         26.57         28.16         6.14 o                         
  -6  -6   5        115.24        119.64         8.65 o                         
  -5  -6   5         49.01         47.33         5.94 o                         
  -4  -6   5         30.63         24.70         4.52 o                         
  -3  -6   5         13.29          9.83         4.34 o                         
  -2  -6   5        814.39        784.45        21.14 o                         
  -1  -6   5         59.61         77.92         8.99 o                         
   0  -6   5         41.57         45.29         6.70 o                         
   1  -6   5          0.50          4.29         5.02 o                         
   2  -6   5        202.63        225.03        17.23 o                         
   3  -6   5        188.57        241.89        18.53 o                         
   4  -6   5        255.41        303.17        33.84 o                         
   5  -6   5         21.74         33.56         7.10 o                         
   6  -6   5         98.82        145.22        16.36 o                         
   7  -6   5         22.02         45.21        13.13 o                         
  -9  -5   5          0.80          4.04         7.70 o                         
  -8  -5   5         54.68         53.31        11.68 o                         
  -7  -5   5          2.56          4.32         4.83 o                         
  -6  -5   5         79.05         66.74         8.00 o                         
  -5  -5   5        613.37        648.92        24.89 o                         
  -4  -5   5         28.22         24.82         3.53 o                         
  -3  -5   5        341.40        345.28        10.69 o                         
  -2  -5   5          9.27         10.19         3.57 o                         
  -1  -5   5       1386.69       1407.40        29.64 o                         
   0  -5   5         77.29         83.89         8.08 o                         
   1  -5   5         89.91         86.85         8.25 o                         
   2  -5   5         74.36         87.17        11.05 o                         
   3  -5   5         11.90         10.42         6.78 o                         
   4  -5   5         51.48         83.93        21.70 o                         
   5  -5   5          0.79         -4.18         4.18 o                         
   6  -5   5         57.84         69.94        13.15 o                         
   7  -5   5          0.13         -4.13         7.87 o                         
   8  -5   5          0.99         19.87        15.45 o                         
  -9  -4   5        120.27        160.70        32.46 o                         
  -8  -4   5         72.51         84.72        11.26 o                         
  -7  -4   5        453.96        481.48        20.19 o                         
  -6  -4   5        359.15        334.31        13.59 o                         
  -5  -4   5         67.67         62.34         6.51 o                         
  -4  -4   5        678.49        692.41        11.70 o                         
  -3  -4   5         14.98         15.11         2.86 o                         
  -2  -4   5          3.66          3.16         2.66 o                         
  -1  -4   5         23.14         11.64         3.32 o                         
   0  -4   5        115.87        117.39         8.52 o                         
   1  -4   5         14.08         20.77         5.78 o                         
   2  -4   5          0.02         -0.60         4.27 o                         
   3  -4   5        434.67        411.41        17.66 o                         
   4  -4   5         94.68         85.15        10.67 o                         
   5  -4   5        180.67        181.54        19.60 o                         
   6  -4   5         24.07         18.20         5.30 o                         
   7  -4   5         88.88         72.41         7.80 o                         
   8  -4   5         91.02        104.63        14.68 o                         
  -9  -3   5         22.76         19.24         8.41 o                         
  -8  -3   5         51.62         45.53         9.49 o                         
  -7  -3   5         97.09         80.84        10.58 o                         
  -6  -3   5        630.51        640.12        14.61 o                         
  -5  -3   5         80.31         81.46         7.22 o                         
  -4  -3   5        198.30        184.65         6.94 o                         
  -3  -3   5          9.74          8.50         2.60 o                         
  -2  -3   5        310.82        278.08         7.43 o                         
  -1  -3   5        495.53        551.43        11.83 o                         
   0  -3   5        229.35        211.54         8.67 o                         
   1  -3   5          2.29          4.73         2.15 o                         
   2  -3   5          1.30          4.75         2.38 o                         
   3  -3   5        108.78        127.26        11.09 o                         
   4  -3   5         34.24         30.88         6.76 o                         
   5  -3   5        635.08        623.12        16.11 o                         
   6  -3   5         12.91         21.94         4.56 o                         
   7  -3   5         26.36         26.22         5.15 o                         
   8  -3   5          1.33          7.69         5.45 o                         
   9  -3   5         25.17         34.21        17.11 o                         
  -9  -2   5          1.39         -0.99         7.21 o                         
  -8  -2   5        260.48        275.80        18.92 o                         
  -7  -2   5          4.21          7.09         6.13 o                         
  -6  -2   5         75.62         65.95         5.50 o                         
  -5  -2   5        465.07        467.77        11.92 o                         
  -4  -2   5          5.57          4.41         2.52 o                         
  -3  -2   5        298.46        319.96         7.89 o                         
  -2  -2   5        476.30        537.28        12.67 o                         
  -1  -2   5        128.49        133.90         6.85 o                         
   0  -2   5        928.06        944.20        18.52 o                         
   1  -2   5        229.37        242.86        14.46 o                         
   2  -2   5        210.31        189.79         6.14 o                         
   3  -2   5        268.50        244.51        22.26 o                         
   4  -2   5         76.39         70.68         7.14 o                         
   5  -2   5          0.36         -2.36         2.36 o                         
   6  -2   5          0.39         -2.48         2.94 o                         
   7  -2   5        926.97        946.43        19.93 o                         
   8  -2   5        112.45        108.56         8.41 o                         
   9  -2   5          1.04         -5.76         7.36 o                         
  10  -2   5         31.62         37.34        16.00 o                         
  -9  -1   5        109.51         97.14        21.24 o                         
  -8  -1   5         46.06         47.75         9.60 o                         
  -7  -1   5        236.87        248.18        30.72 o                         
  -6  -1   5         11.81          4.26         8.19 o                         
  -5  -1   5         26.20         25.24         3.15 o                         
  -4  -1   5        198.68        174.89         6.00 o                         
  -3  -1   5        207.55        209.46         7.10 o                         
  -2  -1   5        164.67        163.05         4.03 o                         
  -1  -1   5        208.88        220.39         7.88 o                         
   0  -1   5         11.77         11.14         1.60 o                         
   1  -1   5         95.46        102.42         4.41 o                         
   2  -1   5        113.21        107.91         6.56 o                         
   3  -1   5          0.89          4.25         1.40 o                         
   4  -1   5        281.37        233.90         7.13 o                         
   5  -1   5       1789.74       1880.92        29.72 o                         
   6  -1   5        182.31        180.97        11.24 o                         
   7  -1   5        151.05        153.66         7.94 o                         
   8  -1   5        568.18        602.90        18.49 o                         
   9  -1   5         60.17         47.39         6.40 o                         
  10  -1   5          0.71          9.20        12.51 o                         
  -9   0   5          0.85          8.74        25.48 o                         
  -8   0   5          7.88          3.98         7.25 o                         
  -7   0   5        306.67        291.28        44.05 o                         
  -6   0   5         14.98         14.17         6.45 o                         
  -5   0   5        165.73        170.62         4.97 o                         
  -4   0   5        473.88        446.84         8.12 o                         
  -3   0   5       2141.88       2323.67        27.38 o                         
  -2   0   5          0.99          3.75         1.62 o                         
  -1   0   5        690.63        708.51        10.02 o                         
   0   0   5       2672.43       3064.58        37.08 o                         
   1   0   5        297.89        272.39         7.17 o                         
   2   0   5        202.86        155.18         7.12 o                         
   3   0   5       1175.52       1315.60        25.23 o                         
   4   0   5       1801.06       1868.36        27.87 o                         
   5   0   5        953.16        957.38        17.16 o                         
   6   0   5        172.51        161.39         6.90 o                         
   7   0   5         15.18          9.06         4.22 o                         
   8   0   5        227.14        232.78        14.15 o                         
   9   0   5         42.21         39.95         5.41 o                         
  10   0   5         29.96         27.00         7.85 o                         
  11   0   5         90.49         82.77        20.78 o                         
  -9   1   5          2.62          0.84         8.43 o                         
  -8   1   5        364.45        380.75        26.67 o                         
  -7   1   5         23.75         14.21         8.83 o                         
  -6   1   5        225.12        204.39        23.82 o                         
  -5   1   5       1769.63       1741.63        27.75 o                         
  -4   1   5        704.38        693.11         8.60 o                         
  -3   1   5        141.83        133.98         4.08 o                         
  -2   1   5        230.13        231.62         4.60 o                         
  -1   1   5         39.80         42.48         2.15 o                         
   0   1   5          0.06          0.41         1.05 o                         
   1   1   5        411.99        376.67         6.43 o                         
   2   1   5       1372.75       1672.25        21.45 o                         
   3   1   5       2174.17       2025.46        56.45 o                         
   4   1   5       2746.72       2927.67        35.86 o                         
   5   1   5        135.14        144.98        11.33 o                         
   6   1   5         33.77         34.82         3.62 o                         
   7   1   5        417.65        432.87        11.24 o                         
   8   1   5          2.95         -1.90         3.08 o                         
   9   1   5          3.33         -0.08         3.61 o                         
  10   1   5         76.01         65.17         9.12 o                         
  11   1   5         62.76         76.94        12.88 o                         
  -8   2   5        127.79        125.32        24.56 o                         
  -7   2   5        173.74        165.11        15.54 o                         
  -6   2   5          8.17          3.16        12.97 o                         
  -5   2   5          4.21          5.91         3.11 o                         
  -4   2   5        764.93        756.11        12.59 o                         
  -3   2   5         85.86         83.76         3.31 o                         
  -2   2   5        193.33        168.17         3.48 o                         
  -1   2   5         98.56         92.93         3.85 o                         
   0   2   5        479.45        474.72         7.29 o                         
   1   2   5        449.14        506.57         9.46 o                         
   2   2   5       1493.45       1611.93        23.47 o                         
   3   2   5        271.51        219.66         5.68 o                         
   4   2   5        483.01        448.98         9.14 o                         
   5   2   5        350.57        347.95         7.06 o                         
   6   2   5         25.91         21.35         3.17 o                         
   7   2   5          0.05          0.78         2.46 o                         
   8   2   5         93.58         89.85         6.41 o                         
   9   2   5          5.55          3.78         6.56 o                         
  10   2   5         30.19         18.37         4.57 o                         
  11   2   5        141.64        146.01        13.54 o                         
  -8   3   5          1.39          1.02        15.54 o                         
  -7   3   5         24.80         25.30        12.60 o                         
  -6   3   5        404.25        387.04        18.54 o                         
  -5   3   5        113.00        100.62        11.75 o                         
  -4   3   5         37.10         26.87         2.14 o                         
  -3   3   5        117.46        106.00         3.51 o                         
  -2   3   5         12.67         12.71         1.76 o                         
  -1   3   5        105.88        107.26         3.22 o                         
   0   3   5         18.30          6.96         1.84 o                         
   1   3   5       1248.56       1426.13        17.79 o                         
   2   3   5       3148.66       3377.83        40.60 o                         
   3   3   5        334.07        346.49         6.95 o                         
   4   3   5         24.51         14.57         2.10 o                         
   5   3   5         43.09         33.23         2.38 o                         
   6   3   5        470.98        488.43        11.87 o                         
   7   3   5          0.08         -2.36         2.36 o                         
   8   3   5          1.32         -0.86         3.03 o                         
   9   3   5         13.98          6.74         3.77 o                         
  10   3   5         52.57         53.97         5.91 o                         
  11   3   5         82.99         74.73         9.89 o                         
  12   3   5         84.75         79.75        12.88 o                         
  -8   4   5         61.38        101.52        13.57 o                         
  -7   4   5         81.20         71.76        11.71 o                         
  -6   4   5        213.56        179.38        14.48 o                         
  -5   4   5        105.89         97.17        10.65 o                         
  -4   4   5         10.83          8.37         2.77 o                         
  -3   4   5        159.60        149.35         4.47 o                         
  -2   4   5        476.28        527.28         8.85 o                         
  -1   4   5        247.50        230.89         6.43 o                         
   0   4   5        196.76        215.44         5.13 o                         
   1   4   5        858.67        861.12        12.94 o                         
   2   4   5       1462.52       1604.08        21.81 o                         
   3   4   5        109.56        137.84         5.34 o                         
   4   4   5       2988.89       3117.17        44.14 o                         
   5   4   5        865.79        913.25        17.16 o                         
   6   4   5        568.73        609.15        15.38 o                         
   7   4   5        153.90        134.10        14.02 o                         
   8   4   5         32.95         43.50         4.61 o                         
   9   4   5         27.75         35.14         4.91 o                         
  10   4   5         46.22         69.00         6.66 o                         
  11   4   5         46.02         39.43         7.91 o                         
  12   4   5         15.44         14.66         7.91 o                         
  -7   5   5          2.59          7.91        12.42 o                         
  -6   5   5         57.55         51.75        10.85 o                         
  -5   5   5          6.77         -6.16         6.90 o                         
  -4   5   5        324.25        301.01         8.35 o                         
  -3   5   5         91.27         82.98         4.61 o                         
  -2   5   5         52.62         46.81         3.85 o                         
  -1   5   5          3.13          0.22         2.08 o                         
   0   5   5        566.09        618.33        15.24 o                         
   1   5   5       1178.39       1307.64        18.70 o                         
   2   5   5        168.16        178.12         5.15 o                         
   3   5   5         39.75         27.23         2.43 o                         
   4   5   5       1493.79       1530.51        24.35 o                         
   5   5   5         45.16         42.64         4.38 o                         
   6   5   5         88.27         90.24         6.23 o                         
   7   5   5        236.03        208.26         7.66 o                         
   8   5   5          1.56          0.52         3.25 o                         
   9   5   5        163.39        142.88        11.12 o                         
  10   5   5        296.21        292.09        14.00 o                         
  11   5   5         26.05         26.42         5.91 o                         
  12   5   5         13.94         20.87         9.84 o                         
  -6   6   5         32.10         41.49        15.17 o                         
  -5   6   5         55.53         58.27        10.06 o                         
  -4   6   5         11.86         20.09         7.21 o                         
  -3   6   5        771.77        876.00        18.77 o                         
  -2   6   5          0.73         -1.96         1.96 o                         
  -1   6   5          6.48          7.39         2.70 o                         
   0   6   5         49.65         44.55         4.44 o                         
   1   6   5       1259.20       1333.55        19.65 o                         
   2   6   5          1.89          2.18         1.70 o                         
   3   6   5         16.77         13.38         2.03 o                         
   4   6   5        218.76        202.28         5.20 o                         
   5   6   5       1449.23       1476.55        24.56 o                         
   6   6   5         63.01         54.21         5.30 o                         
   7   6   5         10.96         12.05         3.52 o                         
   8   6   5        194.85        214.15         9.88 o                         
   9   6   5        244.14        265.81         9.48 o                         
  10   6   5         76.53         72.24         6.72 o                         
  11   6   5         77.74         67.58         8.52 o                         
  12   6   5         16.90         40.84         9.40 o                         
  -6   7   5          6.69         25.86        15.08 o                         
  -5   7   5         46.29         49.90        13.24 o                         
  -4   7   5        135.70        124.27        12.48 o                         
  -3   7   5        273.03        265.57        11.24 o                         
  -2   7   5         77.63         80.78         5.74 o                         
  -1   7   5          1.67          2.96         3.09 o                         
   0   7   5        127.72        137.85         7.46 o                         
   1   7   5         10.35          8.96         2.64 o                         
   2   7   5         12.72          7.25         2.05 o                         
   3   7   5        316.13        307.22         8.02 o                         
   4   7   5          6.81          7.85         1.77 o                         
   5   7   5        192.64        150.17         5.16 o                         
   6   7   5        220.91        208.29         8.31 o                         
   7   7   5        148.47        141.89         8.60 o                         
   8   7   5         59.93         53.62         5.25 o                         
   9   7   5        251.11        261.33        10.73 o                         
  10   7   5        270.28        252.87        11.19 o                         
  11   7   5         40.73         51.17         6.35 o                         
  12   7   5        111.57        127.03        13.11 o                         
  -5   8   5          0.05         11.06         8.39 o                         
  -4   8   5         52.21         62.41        10.33 o                         
  -3   8   5          5.84          4.81         5.92 o                         
  -2   8   5          1.51         -4.00         4.10 o                         
  -1   8   5        185.00        196.18         8.27 o                         
   0   8   5        154.43        157.90         7.23 o                         
   1   8   5        278.82        266.58         8.17 o                         
   2   8   5          1.18          0.39         2.69 o                         
   3   8   5         46.49         39.33         5.02 o                         
   4   8   5        666.18        722.61        16.85 o                         
   5   8   5         64.87         56.75         6.34 o                         
   6   8   5        239.56        248.06        12.74 o                         
   7   8   5        113.85        102.20         6.72 o                         
   8   8   5        363.36        400.01        12.59 o                         
   9   8   5         83.75         81.84         6.59 o                         
  10   8   5          2.85          8.67         4.87 o                         
  11   8   5        157.76        157.93        13.04 o                         
  -4   9   5         71.02         77.50        10.19 o                         
  -3   9   5          0.57          4.73         9.93 o                         
  -2   9   5         32.23         32.61         6.13 o                         
  -1   9   5         14.42         14.90         5.38 o                         
   0   9   5          1.35          4.78         3.53 o                         
   1   9   5        276.01        273.62         8.87 o                         
   2   9   5        466.84        484.12        14.07 o                         
   3   9   5         33.85         30.75         5.35 o                         
   4   9   5        106.00         84.10         7.94 o                         
   5   9   5        249.88        222.84        11.17 o                         
   6   9   5        150.04        108.22        13.27 o                         
   7   9   5        151.12        139.72        12.43 o                         
   8   9   5          0.12         -0.50         6.87 o                         
   9   9   5        419.65        420.42        20.93 o                         
  10   9   5        137.96        126.53        13.10 o                         
  11   9   5          1.47          5.69         7.70 o                         
  -3  10   5         14.43         20.78        16.55 o                         
  -2  10   5         21.13         24.29         8.28 o                         
  -1  10   5         23.12         25.80         8.21 o                         
   0  10   5        157.65        150.91        10.21 o                         
   1  10   5        110.74        117.40        10.87 o                         
   2  10   5         61.15         70.38         7.62 o                         
   3  10   5        141.04        128.05         9.24 o                         
   4  10   5         45.08         42.27         6.65 o                         
   5  10   5         28.81         19.81         5.69 o                         
   6  10   5         80.44         76.66         8.42 o                         
   7  10   5        175.74        187.36        16.78 o                         
   8  10   5          2.17         14.60         7.50 o                         
   9  10   5         20.71         18.29         9.07 o                         
  10  10   5          0.60         -0.72         8.32 o                         
  11  10   5          7.10          8.98         9.81 o                         
  -2  11   5         31.55         21.70        16.19 o                         
  -1  11   5         82.27         90.70         9.50 o                         
   0  11   5         10.61         11.28         6.45 o                         
   1  11   5        171.36        145.39        10.65 o                         
   2  11   5        117.52        121.72        10.13 o                         
   3  11   5          0.76         -4.83         4.83 o                         
   4  11   5          0.42          2.24         5.52 o                         
   5  11   5        276.10        232.25        21.78 o                         
   6  11   5          2.08         -4.46         5.65 o                         
   7  11   5         85.19         99.35        14.79 o                         
   8  11   5         59.11         49.08        10.50 o                         
   9  11   5         34.83         51.31        14.57 o                         
  10  11   5          2.41          8.62         9.54 o                         
   0  12   5          1.53          5.09         6.78 o                         
   1  12   5         68.46         68.66         9.10 o                         
   2  12   5          0.80         -0.95         6.29 o                         
   3  12   5          1.85         -0.55         6.23 o                         
   4  12   5          4.77         -3.47         6.20 o                         
   5  12   5         48.87         50.70         8.22 o                         
   6  12   5         27.17         42.85         8.33 o                         
   7  12   5          3.48         -1.95         6.91 o                         
   8  12   5         87.62         76.78        12.13 o                         
   9  12   5          7.05          5.85         9.62 o                         
   3  13   5          0.98          0.61         7.48 o                         
   4  13   5         16.32          2.32         7.53 o                         
   5  13   5          5.32          0.10         7.23 o                         
   6  13   5         88.49        112.62        11.78 o                         
   7  13   5          0.22         -7.41         7.41 o                         
  -5  -9   6         58.46         96.93        24.10 o                         
  -4  -9   6         15.56         21.52        20.60 o                         
  -3  -9   6          0.63         -2.58        17.11 o                         
  -2  -9   6        141.05        143.29        26.85 o                         
  -1  -9   6        169.17        210.42        29.61 o                         
   0  -9   6        235.29        324.46        37.16 o                         
   1  -9   6         97.86        103.74        25.57 o                         
  -6  -8   6         48.86         61.05        11.26 o                         
  -5  -8   6        120.86        124.86        14.44 o                         
  -4  -8   6        308.82        286.14        19.59 o                         
  -3  -8   6          1.19         -4.80         7.41 o                         
  -2  -8   6         10.98         11.27         8.49 o                         
  -1  -8   6         12.66         18.10         9.00 o                         
   0  -8   6         60.02         55.50        11.84 o                         
   1  -8   6          8.48         15.84         9.45 o                         
   2  -8   6         10.81          7.85         9.94 o                         
   3  -8   6        161.66        158.69        39.45 o                         
  -7  -7   6          2.77         -5.19         5.19 o                         
  -6  -7   6        327.08        341.22        15.23 o                         
  -5  -7   6         90.29         93.72         9.75 o                         
  -4  -7   6         10.73         16.00         6.12 o                         
  -3  -7   6        142.27        172.47        16.10 o                         
  -2  -7   6         77.83         76.95        13.52 o                         
  -1  -7   6        100.33         94.60        12.64 o                         
   0  -7   6        173.86        171.39        30.44 o                         
   1  -7   6         55.92         76.84        13.34 o                         
   2  -7   6         23.94         29.40        10.12 o                         
   3  -7   6         34.15         26.33        13.15 o                         
   4  -7   6         49.63         53.35        13.15 o                         
   5  -7   6          6.90          7.86        10.60 o                         
  -8  -6   6         35.16         36.29        10.18 o                         
  -7  -6   6        205.60        261.70        15.80 o                         
  -6  -6   6          0.48          4.41         5.90 o                         
  -5  -6   6        513.63        473.13        16.78 o                         
  -4  -6   6         74.67         60.30         7.31 o                         
  -3  -6   6         47.40         52.14         7.17 o                         
  -2  -6   6         59.41         53.28         9.72 o                         
  -1  -6   6         36.17         37.43         7.17 o                         
   0  -6   6        155.91        142.71        11.16 o                         
   1  -6   6         20.46         26.94         6.99 o                         
   2  -6   6        490.74        513.66        22.29 o                         
   3  -6   6        149.01        158.27        16.74 o                         
   4  -6   6          1.81          5.49         8.50 o                         
   5  -6   6         62.06         69.30        31.55 o                         
   6  -6   6          1.89          0.06        19.31 o                         
  -8  -5   6          6.52          2.14         6.62 o                         
  -7  -5   6         38.63         44.66         9.34 o                         
  -6  -5   6        317.44        295.55        13.17 o                         
  -5  -5   6        223.96        222.37        15.96 o                         
  -4  -5   6        234.85        214.30        11.66 o                         
  -3  -5   6        343.52        313.73        12.01 o                         
  -2  -5   6         98.30        111.55        11.28 o                         
  -1  -5   6        202.20        186.46        21.01 o                         
   0  -5   6        613.57        597.04        18.12 o                         
   1  -5   6        205.41        262.75        15.41 o                         
   2  -5   6          0.87          1.27         5.92 o                         
   3  -5   6         94.20         88.84        11.56 o                         
   4  -5   6          8.79         17.69         8.04 o                         
   5  -5   6          0.07          1.24         9.75 o                         
   6  -5   6          0.10         -7.88         7.88 o                         
   7  -5   6          6.43          8.12        12.51 o                         
  -8  -4   6        133.11        148.97        14.21 o                         
  -7  -4   6         44.46         49.85         9.68 o                         
  -6  -4   6        122.51         95.76         9.69 o                         
  -5  -4   6        165.46        127.03        15.88 o                         
  -4  -4   6         13.85         20.25         4.69 o                         
  -3  -4   6        886.66        974.26        19.64 o                         
  -2  -4   6        182.39        166.47         7.97 o                         
  -1  -4   6        576.38        490.97        12.18 o                         
   0  -4   6       1377.64       1396.44        29.59 o                         
   1  -4   6         13.94          4.40         4.21 o                         
   2  -4   6         80.72         82.55        10.33 o                         
   3  -4   6         67.57         72.01        31.09 o                         
   4  -4   6        350.26        356.20        33.57 o                         
   5  -4   6          8.21          5.91         4.11 o                         
   6  -4   6         62.01         51.53        10.79 o                         
   7  -4   6          0.75          8.69         9.93 o                         
   8  -4   6         17.97         28.49        10.27 o                         
  -9  -3   6         78.71         91.10        13.33 o                         
  -8  -3   6         55.10         63.06        10.40 o                         
  -7  -3   6         39.67         33.41        13.06 o                         
  -6  -3   6          0.02         -4.22         4.22 o                         
  -5  -3   6        493.19        463.18        14.73 o                         
  -4  -3   6        109.49        104.61         7.01 o                         
  -3  -3   6          5.49          3.52         2.90 o                         
  -2  -3   6         62.17         56.34         4.67 o                         
  -1  -3   6        244.70        219.60         7.42 o                         
   0  -3   6         38.37         39.44         5.41 o                         
   1  -3   6        122.33        120.29         8.97 o                         
   2  -3   6         13.57         12.71         2.68 o                         
   3  -3   6         70.22         58.97         8.61 o                         
   4  -3   6         63.06         53.78         5.00 o                         
   5  -3   6         84.42         82.76         6.37 o                         
   6  -3   6         85.31         75.45         6.78 o                         
   7  -3   6         55.78         73.79        10.28 o                         
   8  -3   6         26.85         21.22         9.56 o                         
   9  -3   6          1.19          8.09        13.43 o                         
  -9  -2   6         58.12         61.98        11.77 o                         
  -8  -2   6        136.52        144.74        14.51 o                         
  -7  -2   6         16.13         24.54        13.15 o                         
  -6  -2   6         10.50         -4.88         4.88 o                         
  -5  -2   6        582.70        603.20        20.32 o                         
  -4  -2   6        292.20        298.59         9.48 o                         
  -3  -2   6        546.36        585.60        11.79 o                         
  -2  -2   6         20.83         16.83         2.75 o                         
  -1  -2   6       1018.61        950.04        17.16 o                         
   0  -2   6        311.15        261.01         6.17 o                         
   1  -2   6          0.12         -0.27         1.64 o                         
   2  -2   6         26.82         20.04         2.99 o                         
   3  -2   6        660.95        662.93        25.80 o                         
   4  -2   6         11.29          9.62         2.41 o                         
   5  -2   6          0.98          2.38         3.24 o                         
   6  -2   6          1.26         -1.06         2.98 o                         
   7  -2   6         66.31         64.65         5.93 o                         
   8  -2   6         33.54         37.31         8.66 o                         
   9  -2   6          9.87         16.13         8.59 o                         
  10  -2   6         17.52         19.50        16.74 o                         
  -9  -1   6         59.36         94.78        21.43 o                         
  -8  -1   6        153.67        163.24        15.47 o                         
  -7  -1   6        103.08        101.53        11.87 o                         
  -6  -1   6       1654.27       1742.92        44.46 o                         
  -5  -1   6         32.73         31.86         4.87 o                         
  -4  -1   6          6.28          9.15         2.90 o                         
  -3  -1   6         67.76         69.02         4.54 o                         
  -2  -1   6        435.70        481.33         8.30 o                         
  -1  -1   6         43.15         36.53         4.83 o                         
   0  -1   6        409.94        404.78         7.69 o                         
   1  -1   6        403.45        448.33         7.78 o                         
   2  -1   6        719.08        722.76        14.18 o                         
   3  -1   6       1167.53       1236.99        32.65 o                         
   4  -1   6         13.84         15.11         1.83 o                         
   5  -1   6        487.82        458.15        10.69 o                         
   6  -1   6         15.04         16.02         3.23 o                         
   7  -1   6         10.37          5.97         3.49 o                         
   8  -1   6        144.68        126.40         8.56 o                         
   9  -1   6        345.35        320.43        43.04 o                         
  10  -1   6         14.46          8.09        13.61 o                         
  -8   0   6          2.22          9.49         7.47 o                         
  -7   0   6        353.49        320.88        17.52 o                         
  -6   0   6       1542.86       1526.30        54.45 o                         
  -5   0   6        116.41        129.66         6.82 o                         
  -4   0   6        189.32        146.18         7.27 o                         
  -3   0   6          2.13          0.17         1.93 o                         
  -2   0   6         74.15         59.90         3.77 o                         
  -1   0   6        619.12        608.37         9.50 o                         
   0   0   6       2110.77       2455.81        30.92 o                         
   1   0   6        599.26        535.07        14.07 o                         
   2   0   6       1927.02       1901.66        42.14 o                         
   3   0   6        403.38        400.92        12.03 o                         
   4   0   6        657.91        725.04        22.51 o                         
   5   0   6          4.57          5.14         1.75 o                         
   6   0   6        746.30        775.21        18.05 o                         
   7   0   6         96.27         91.68         6.05 o                         
   8   0   6        473.34        523.54        17.29 o                         
   9   0   6         86.04         83.23         9.00 o                         
  10   0   6          5.90         -2.94        13.43 o                         
  11   0   6          1.35         21.34        16.92 o                         
  -8   1   6         33.82         33.19         9.56 o                         
  -7   1   6         76.32         69.45        10.94 o                         
  -6   1   6         21.40         20.08         8.28 o                         
  -5   1   6        148.56        126.52         9.31 o                         
  -4   1   6       1090.66       1070.06        13.65 o                         
  -3   1   6         30.96         27.80         2.58 o                         
  -2   1   6        267.38        268.87         5.99 o                         
  -1   1   6        990.12       1058.67        13.82 o                         
   0   1   6        194.31        196.46         5.10 o                         
   1   1   6        801.33        773.37        13.08 o                         
   2   1   6       2674.68       2975.30        40.88 o                         
   3   1   6        331.92        328.26        16.16 o                         
   4   1   6        962.00       1037.10        27.04 o                         
   5   1   6          0.02          0.70         1.59 o                         
   6   1   6          0.04         -1.97         1.97 o                         
   7   1   6        223.21        213.16         8.15 o                         
   8   1   6         83.27         75.32         6.12 o                         
   9   1   6         34.14         35.49         5.21 o                         
  10   1   6          0.50          3.73         4.68 o                         
  11   1   6          1.24          1.84        14.16 o                         
  -8   2   6          5.17         -0.12        14.16 o                         
  -7   2   6        141.83        163.92        14.91 o                         
  -6   2   6          1.19         -0.67         6.81 o                         
  -5   2   6         97.51         92.10         6.48 o                         
  -4   2   6        347.21        324.09         6.57 o                         
  -3   2   6       1832.46       1863.20        22.90 o                         
  -2   2   6        613.20        590.39         9.79 o                         
  -1   2   6         55.29         55.15         3.68 o                         
   0   2   6        562.61        557.47        14.31 o                         
   1   2   6          2.68          3.70         1.27 o                         
   2   2   6         75.58         72.27         4.94 o                         
   3   2   6        508.36        587.57        10.71 o                         
   4   2   6         91.66        102.18         7.67 o                         
   5   2   6         65.19         70.52         3.03 o                         
   6   2   6         86.77         94.31         4.06 o                         
   7   2   6         47.01         40.22         4.22 o                         
   8   2   6        245.37        263.74         9.40 o                         
   9   2   6        377.87        400.77        14.23 o                         
  10   2   6         14.67         14.18         4.70 o                         
  11   2   6         49.16         60.88        18.76 o                         
  -8   3   6        161.20        181.45        17.06 o                         
  -7   3   6          1.81          3.13         7.15 o                         
  -6   3   6         11.68         13.99        15.17 o                         
  -5   3   6         28.71         17.31         5.25 o                         
  -4   3   6        400.02        375.95        11.29 o                         
  -3   3   6        119.30        110.25         4.98 o                         
  -2   3   6        108.31         93.11         4.01 o                         
  -1   3   6        324.87        303.68         6.59 o                         
   0   3   6       1940.84       2067.43        24.42 o                         
   1   3   6       1398.57       1508.81        24.14 o                         
   2   3   6          6.49          5.46         1.97 o                         
   3   3   6       1983.28       2178.69        32.32 o                         
   4   3   6        211.54        186.05         5.24 o                         
   5   3   6        935.80        933.43        21.66 o                         
   6   3   6        196.79        171.16         6.37 o                         
   7   3   6        248.79        250.74        11.03 o                         
   8   3   6         15.18         12.17         3.60 o                         
   9   3   6        251.34        263.72        10.35 o                         
  10   3   6         43.17         51.79         6.00 o                         
  11   3   6         66.29         61.13         9.19 o                         
  12   3   6          0.00         -1.66        12.51 o                         
  -7   4   6         17.59          6.87         8.37 o                         
  -6   4   6          0.16          8.72         6.96 o                         
  -5   4   6         52.19         59.32         7.22 o                         
  -4   4   6        253.23        246.35        11.69 o                         
  -3   4   6        327.31        298.26         6.93 o                         
  -2   4   6         46.30         36.47         3.55 o                         
  -1   4   6         47.67         45.99         3.66 o                         
   0   4   6        105.87         98.38         5.74 o                         
   1   4   6        598.49        545.14        11.91 o                         
   2   4   6         82.05         42.92         4.04 o                         
   3   4   6         52.09         49.42         3.97 o                         
   4   4   6        656.24        659.85        13.63 o                         
   5   4   6        154.51        140.56         7.01 o                         
   6   4   6        115.28        135.31         5.85 o                         
   7   4   6          2.75          1.18         2.70 o                         
   8   4   6        156.35        161.19         8.02 o                         
   9   4   6         81.87         79.28         6.58 o                         
  10   4   6        111.41        101.25         7.59 o                         
  11   4   6        385.20        451.84        21.01 o                         
  12   4   6         64.43         62.74        20.32 o                         
  -7   5   6          6.97         13.94         8.93 o                         
  -6   5   6         23.27         32.17         8.84 o                         
  -5   5   6          1.55         -3.99         5.10 o                         
  -4   5   6        273.49        267.64        10.56 o                         
  -3   5   6         38.10         39.99         3.63 o                         
  -2   5   6          8.99          5.28         2.51 o                         
  -1   5   6         68.36         80.22         4.43 o                         
   0   5   6        232.66        211.13         7.38 o                         
   1   5   6        213.45        206.09         5.35 o                         
   2   5   6        124.76        115.94         4.53 o                         
   3   5   6         24.12         14.53         2.56 o                         
   4   5   6        734.15        723.51        14.36 o                         
   5   5   6       2321.22       2466.29        37.35 o                         
   6   5   6        351.91        348.59        10.48 o                         
   7   5   6          9.04          3.07         3.02 o                         
   8   5   6        111.37        116.63         6.97 o                         
   9   5   6         16.64         11.66         4.28 o                         
  10   5   6         49.69         35.38         5.61 o                         
  11   5   6         47.99         46.89         7.78 o                         
  12   5   6        194.96        223.17        39.45 o                         
  -6   6   6         42.37         60.48        11.39 o                         
  -5   6   6         10.33         12.15         6.30 o                         
  -4   6   6         18.20         14.97         5.90 o                         
  -3   6   6        592.27        609.91        11.67 o                         
  -2   6   6        176.47        163.14        13.69 o                         
  -1   6   6        132.11        131.90         6.44 o                         
   0   6   6         26.84         18.23         2.61 o                         
   1   6   6         24.09         21.13         3.07 o                         
   2   6   6          3.76         10.03         2.39 o                         
   3   6   6        691.33        688.99        12.49 o                         
   4   6   6        971.28        997.80        16.57 o                         
   5   6   6         54.46         47.61         4.71 o                         
   6   6   6        256.74        237.96        14.42 o                         
   7   6   6         14.52         23.26         4.92 o                         
   8   6   6          0.24          0.61         3.38 o                         
   9   6   6         61.66         71.56         6.21 o                         
  10   6   6         41.66         49.72         6.22 o                         
  11   6   6          3.38          6.56         5.04 o                         
  12   6   6         14.39         18.18         7.95 o                         
  -5   7   6         57.21         79.29         9.66 o                         
  -4   7   6        135.28        140.62        11.41 o                         
  -3   7   6          0.99         -0.08         3.61 o                         
  -2   7   6         94.59         91.29         7.90 o                         
  -1   7   6        963.33       1068.65        18.54 o                         
   0   7   6          9.74          8.71         3.81 o                         
   1   7   6        484.25        459.88        10.09 o                         
   2   7   6        330.42        361.82        13.19 o                         
   3   7   6         61.62         66.01         5.00 o                         
   4   7   6         69.01         68.13         3.93 o                         
   5   7   6         13.82         22.57         3.90 o                         
   6   7   6        307.67        287.34        16.46 o                         
   7   7   6        478.83        506.44        15.80 o                         
   8   7   6        137.77        134.02         8.95 o                         
   9   7   6          0.18         -4.29         4.87 o                         
  10   7   6         17.73         20.63         5.09 o                         
  11   7   6         81.06        112.85        10.86 o                         
  12   7   6         60.22         58.56         8.48 o                         
  -5   8   6         15.53         34.21         8.71 o                         
  -4   8   6        117.08        102.78        10.74 o                         
  -3   8   6         84.41        114.29        10.44 o                         
  -2   8   6         48.22         40.03         7.12 o                         
  -1   8   6        140.07        152.10         7.75 o                         
   0   8   6         28.66         25.27         4.11 o                         
   1   8   6          2.00          0.83         4.04 o                         
   2   8   6        215.29        212.54         9.00 o                         
   3   8   6         16.79         15.85         3.01 o                         
   4   8   6         25.33         22.28         3.14 o                         
   5   8   6          1.19         -1.54         2.68 o                         
   6   8   6          4.96         -1.84         3.40 o                         
   7   8   6         29.26         29.72         4.88 o                         
   8   8   6        366.74        360.38        12.56 o                         
   9   8   6         85.52         61.21         7.16 o                         
  10   8   6          3.29          3.53         4.46 o                         
  11   8   6         11.65         17.36         6.57 o                         
  12   8   6          0.93         -3.56         9.77 o                         
  -4   9   6          7.84         14.76         9.83 o                         
  -3   9   6          0.54          2.37         9.01 o                         
  -2   9   6        135.29        171.38        17.81 o                         
  -1   9   6          0.65         -1.24         4.45 o                         
   0   9   6          4.42          2.81         3.45 o                         
   1   9   6        187.76        188.93         7.90 o                         
   2   9   6         12.17         21.40         4.97 o                         
   3   9   6        160.18        128.43         8.68 o                         
   4   9   6          5.18         -3.65         4.09 o                         
   5   9   6        715.08        688.35        25.22 o                         
   6   9   6        731.50        808.99        19.93 o                         
   7   9   6         25.28         18.31         7.09 o                         
   8   9   6          2.83          6.90         6.80 o                         
   9   9   6        144.95        146.90        15.62 o                         
  10   9   6        300.34        355.48        20.01 o                         
  11   9   6          9.32         14.63        10.21 o                         
  -3  10   6         54.12         83.69        20.97 o                         
  -2  10   6         11.97          6.13        10.69 o                         
  -1  10   6          2.20         -0.68         7.19 o                         
   0  10   6         24.17         18.92         5.92 o                         
   1  10   6          6.79          2.09         4.91 o                         
   2  10   6         28.07         24.66         5.87 o                         
   3  10   6         69.61         58.38         9.24 o                         
   4  10   6         14.93          4.26         5.05 o                         
   5  10   6         25.93         21.08         6.80 o                         
   6  10   6        139.92        132.42         9.99 o                         
   7  10   6         26.27         22.50         7.36 o                         
   8  10   6          2.27         -6.59         7.14 o                         
   9  10   6         15.97         13.95         8.30 o                         
  10  10   6         70.61         85.65        12.45 o                         
  11  10   6         72.27         83.69        12.97 o                         
  -1  11   6          6.65         12.49         6.54 o                         
   0  11   6          3.39          5.22         5.84 o                         
   1  11   6          0.00          4.70         5.79 o                         
   2  11   6         74.52         69.33         8.12 o                         
   3  11   6        276.48        328.39        15.88 o                         
   4  11   6          0.02         -0.89         5.20 o                         
   5  11   6        220.33        195.83        12.17 o                         
   6  11   6          7.17         10.84         8.53 o                         
   7  11   6         30.24         28.58         7.29 o                         
   8  11   6         19.32         26.50         9.54 o                         
   9  11   6         15.67         14.87         9.44 o                         
  10  11   6         14.36         -0.10         8.63 o                         
   0  12   6          0.30         -6.26         6.26 o                         
   1  12   6         40.88         44.46         8.21 o                         
   2  12   6        108.41        103.83        10.00 o                         
   3  12   6        115.38        110.40        10.23 o                         
   4  12   6         39.87         56.07         8.46 o                         
   5  12   6         73.29         63.74         8.94 o                         
   6  12   6         17.60         18.03         7.34 o                         
   7  12   6         20.05         15.55         7.59 o                         
   8  12   6         13.66         22.72         9.55 o                         
   9  12   6         88.36        106.79        13.85 o                         
   3  13   6          7.55         16.48         7.89 o                         
   4  13   6         23.27         17.69         7.92 o                         
   5  13   6          1.31          2.11         7.29 o                         
   6  13   6         10.19          7.54         7.67 o                         
   7  13   6         42.45         55.81         9.63 o                         
  -5  -8   7        213.44        248.00        36.24 o                         
  -4  -8   7          9.34         -3.43         9.15 o                         
  -3  -8   7        211.55        243.31        20.14 o                         
  -2  -8   7          1.70          0.68         9.44 o                         
  -1  -8   7         87.72        109.74        17.66 o                         
   0  -8   7        610.52        657.75        28.33 o                         
   1  -8   7          8.25          8.85         9.90 o                         
   2  -8   7        105.80        121.43        26.03 o                         
  -6  -7   7          0.12         13.60         7.29 o                         
  -5  -7   7         67.08         73.74         9.24 o                         
  -4  -7   7        116.07        141.30        15.55 o                         
  -3  -7   7         16.48          0.84         8.69 o                         
  -2  -7   7        188.62        221.30        23.08 o                         
  -1  -7   7         16.18          5.74         8.18 o                         
   0  -7   7          0.28         12.42         8.56 o                         
   1  -7   7         77.40         63.34        12.55 o                         
   2  -7   7         16.47         24.74        10.14 o                         
   3  -7   7         25.32         23.64        10.50 o                         
   4  -7   7          0.19         -9.61         9.61 o                         
  -7  -6   7          0.07         -6.00         7.02 o                         
  -6  -6   7        107.10        128.65        10.93 o                         
  -5  -6   7         44.54         55.04         8.37 o                         
  -4  -6   7        163.18        158.68        11.30 o                         
  -3  -6   7         28.17         33.97         6.61 o                         
  -2  -6   7        148.03        151.44        17.84 o                         
  -1  -6   7        238.06        228.45        18.30 o                         
   0  -6   7         84.65         92.73        16.65 o                         
   1  -6   7         74.68         75.74        13.80 o                         
   2  -6   7        269.01        307.05        33.66 o                         
   3  -6   7        108.71        102.96        14.06 o                         
   4  -6   7         30.34         31.35        12.23 o                         
   5  -6   7         10.02          6.72         9.06 o                         
   6  -6   7         35.62         55.89        17.84 o                         
  -7  -5   7          8.99         14.93         8.12 o                         
  -6  -5   7         79.61         76.61        10.73 o                         
  -5  -5   7        111.22        111.01         8.71 o                         
  -4  -5   7         30.60         32.23         6.45 o                         
  -3  -5   7        573.01        520.39        16.35 o                         
  -2  -5   7        145.23        143.46        18.12 o                         
  -1  -5   7          5.56         -1.54         6.34 o                         
   0  -5   7        162.85        155.12        32.74 o                         
   1  -5   7        108.12        115.23        14.16 o                         
   2  -5   7         11.83         27.80         8.54 o                         
   3  -5   7         32.80         53.89        11.50 o                         
   4  -5   7        445.92        410.38        21.92 o                         
   5  -5   7         33.74         37.75        11.18 o                         
   6  -5   7          0.20         -8.21         8.58 o                         
   7  -5   7          7.65          4.97        10.06 o                         
  -8  -4   7          1.53         -3.80         7.42 o                         
  -7  -4   7        258.22        268.67        19.77 o                         
  -6  -4   7         54.27         56.04         8.00 o                         
  -5  -4   7          0.02          2.12         5.08 o                         
  -4  -4   7        100.34         72.75        12.08 o                         
  -3  -4   7        159.14        179.22        25.81 o                         
  -2  -4   7          0.65         -3.63         3.63 o                         
  -1  -4   7        649.64        668.16        17.23 o                         
   0  -4   7       1207.10       1229.99        28.03 o                         
   1  -4   7        242.42        234.33        14.26 o                         
   2  -4   7         70.35         99.63        11.76 o                         
   3  -4   7          0.39         -2.14         6.43 o                         
   4  -4   7        488.12        413.85        19.90 o                         
   5  -4   7         16.68         12.64         8.87 o                         
   6  -4   7         16.67         18.30         9.68 o                         
   7  -4   7          5.65          1.89         8.78 o                         
   8  -4   7         25.94         44.34        13.52 o                         
  -8  -3   7         38.18         20.04         9.10 o                         
  -7  -3   7          4.49          4.21        18.49 o                         
  -6  -3   7        191.42        171.66        13.88 o                         
  -5  -3   7         49.08         44.45         6.86 o                         
  -4  -3   7          3.44          1.27         4.35 o                         
  -3  -3   7         28.39         26.88         4.41 o                         
  -2  -3   7         90.50         95.86         6.74 o                         
  -1  -3   7        438.62        464.73        11.73 o                         
   0  -3   7          5.33          7.27         4.83 o                         
   1  -3   7        169.97        165.55         9.90 o                         
   2  -3   7        445.00        465.42        18.73 o                         
   3  -3   7          6.59          7.28         6.26 o                         
   4  -3   7          0.39         -0.54         2.97 o                         
   5  -3   7        461.45        489.12        21.45 o                         
   6  -3   7         13.75          7.80        13.24 o                         
   7  -3   7          4.10          9.73         7.82 o                         
   8  -3   7         30.52         41.50        11.91 o                         
  -8  -2   7        282.54        323.72        21.39 o                         
  -7  -2   7        118.33        142.37        14.45 o                         
  -6  -2   7          0.00         -2.32         6.26 o                         
  -5  -2   7         21.85         17.93         5.13 o                         
  -4  -2   7          1.09          2.67         3.99 o                         
  -3  -2   7         17.11         14.74         3.34 o                         
  -2  -2   7         19.94         19.58         2.92 o                         
  -1  -2   7         23.15         19.50         4.28 o                         
   0  -2   7       1347.41       1289.42        21.98 o                         
   1  -2   7         67.85         69.59         4.42 o                         
   2  -2   7         16.33         17.16         2.48 o                         
   3  -2   7        229.43        212.91         7.31 o                         
   4  -2   7         22.13         20.50         2.79 o                         
   5  -2   7         13.62         16.09         6.89 o                         
   6  -2   7          0.03         -5.13         5.25 o                         
   7  -2   7        188.40        223.39        17.41 o                         
   8  -2   7         19.05         24.36         8.37 o                         
   9  -2   7        111.93        169.04        29.80 o                         
  -8  -1   7        163.54        167.69        16.40 o                         
  -7  -1   7         58.83         51.69        10.21 o                         
  -6  -1   7        330.82        327.14        18.67 o                         
  -5  -1   7         84.50         76.33         7.20 o                         
  -4  -1   7         13.18          6.01         3.89 o                         
  -3  -1   7         76.11         89.28         5.29 o                         
  -2  -1   7        173.02        177.20         5.19 o                         
  -1  -1   7        615.49        599.31        13.17 o                         
   0  -1   7         62.08         67.07         6.50 o                         
   1  -1   7       3588.82       3727.05        45.60 o                         
   2  -1   7         14.14         10.69         4.77 o                         
   3  -1   7         53.25         45.66         7.20 o                         
   4  -1   7        379.82        355.36        15.72 o                         
   5  -1   7          9.98         13.44         5.25 o                         
   6  -1   7        296.08        269.00        11.55 o                         
   7  -1   7        125.66        119.45        16.79 o                         
   8  -1   7          0.33         -2.49         6.26 o                         
   9  -1   7         19.77         17.03         9.01 o                         
  10  -1   7         47.61         41.20        17.84 o                         
  -8   0   7        121.85        144.26        22.99 o                         
  -7   0   7          6.23         11.70         7.56 o                         
  -6   0   7         31.09         36.37         8.48 o                         
  -5   0   7         24.25         32.71         7.46 o                         
  -4   0   7        195.40        168.40        12.51 o                         
  -3   0   7        481.06        522.58        10.72 o                         
  -2   0   7         54.03         56.17         3.29 o                         
  -1   0   7          4.12         -1.65         1.65 o                         
   0   0   7        155.10        164.16         6.85 o                         
   1   0   7          1.57          3.46         1.76 o                         
   2   0   7       2064.91       2127.94        51.69 o                         
   3   0   7        538.90        529.17        30.26 o                         
   4   0   7        228.73        197.17        12.27 o                         
   5   0   7          0.05         -2.40         3.70 o                         
   6   0   7        172.08        200.96         9.80 o                         
   7   0   7         74.86         70.05         5.13 o                         
   8   0   7        317.73        314.50        22.85 o                         
   9   0   7        688.56        676.78        31.50 o                         
  10   0   7        107.09         88.16        12.37 o                         
  -8   1   7          2.45         -0.24         9.03 o                         
  -7   1   7        188.01        153.00        18.30 o                         
  -6   1   7         41.20         54.61         9.92 o                         
  -5   1   7        115.65         77.21         9.34 o                         
  -4   1   7        222.67        224.50         7.88 o                         
  -3   1   7         82.63         61.95         4.78 o                         
  -2   1   7        276.13        276.19         6.82 o                         
  -1   1   7         21.51         20.71         2.16 o                         
   0   1   7       2753.25       2911.80        33.77 o                         
   1   1   7         15.13         10.88         2.53 o                         
   2   1   7          0.73          0.24         1.21 o                         
   3   1   7        507.97        526.50        21.13 o                         
   4   1   7        743.72        690.57        17.38 o                         
   5   1   7         93.41         82.19         7.38 o                         
   6   1   7        111.63        125.52         9.37 o                         
   7   1   7          2.57          4.62         2.68 o                         
   8   1   7         26.41         27.93         4.36 o                         
   9   1   7         34.14         32.93         7.90 o                         
  10   1   7          2.97          1.20         6.66 o                         
  11   1   7          0.13         -1.84        12.69 o                         
  -7   2   7          0.33          2.29         7.11 o                         
  -6   2   7         48.94         42.14         8.77 o                         
  -5   2   7         61.25         54.80         8.91 o                         
  -4   2   7          1.58          0.65         2.65 o                         
  -3   2   7         74.76         66.89         7.55 o                         
  -2   2   7        167.13        165.86         6.18 o                         
  -1   2   7          0.10          1.11         2.52 o                         
   0   2   7         13.41         22.57         3.36 o                         
   1   2   7       1594.74       1626.01        24.11 o                         
   2   2   7        179.94        193.90         4.86 o                         
   3   2   7       1220.97       1279.45        20.14 o                         
   4   2   7        784.85        774.30        13.61 o                         
   5   2   7         21.53         25.24         2.40 o                         
   6   2   7         62.70         52.30         4.51 o                         
   7   2   7          9.38         11.69         3.24 o                         
   8   2   7        198.09        201.18        11.07 o                         
   9   2   7          0.96          5.95         3.60 o                         
  10   2   7         43.10         28.88         7.45 o                         
  11   2   7          4.75         -4.97        11.59 o                         
  -7   3   7          7.26         10.22         8.83 o                         
  -6   3   7        477.31        475.20        38.99 o                         
  -5   3   7        431.16        482.40        21.24 o                         
  -4   3   7        191.96        168.67         8.28 o                         
  -3   3   7        311.47        310.80         7.79 o                         
  -2   3   7         69.48         76.23         5.53 o                         
  -1   3   7       1663.20       1761.88        27.64 o                         
   0   3   7        220.78        223.30         8.12 o                         
   1   3   7         43.69         36.81         3.90 o                         
   2   3   7         17.86         10.10         2.79 o                         
   3   3   7         22.83          8.74         2.88 o                         
   4   3   7        366.32        335.87         7.93 o                         
   5   3   7          6.38          9.51         2.24 o                         
   6   3   7          2.35          4.29         2.31 o                         
   7   3   7          0.49          0.94         2.81 o                         
   8   3   7         71.05         56.46         5.21 o                         
   9   3   7          6.20          4.65         3.77 o                         
  10   3   7         11.89          8.52         4.73 o                         
  11   3   7         41.67         48.54         8.59 o                         
  -7   4   7          9.24         13.45        11.04 o                         
  -6   4   7         54.08         71.87        11.17 o                         
  -5   4   7          9.94          3.75         7.18 o                         
  -4   4   7          5.27         10.59         3.80 o                         
  -3   4   7          1.36         -1.86         2.43 o                         
  -2   4   7         29.08         25.50         3.81 o                         
  -1   4   7        853.76        862.72        13.97 o                         
   0   4   7        183.96        159.17         7.04 o                         
   1   4   7         32.83         38.89         5.05 o                         
   2   4   7         12.12         15.60         2.67 o                         
   3   4   7        431.94        453.44        15.66 o                         
   4   4   7         57.36         53.60         3.49 o                         
   5   4   7          3.27          0.77         3.13 o                         
   6   4   7         11.66         15.41         4.50 o                         
   7   4   7        279.90        268.54        16.43 o                         
   8   4   7          7.59         10.20         3.73 o                         
   9   4   7         50.38         38.36         5.19 o                         
  10   4   7          5.62         -0.27         5.07 o                         
  11   4   7        196.61        175.54        20.99 o                         
  12   4   7          0.40         20.42        14.35 o                         
  -6   5   7        152.35        150.06        15.32 o                         
  -5   5   7         29.34         23.21         8.12 o                         
  -4   5   7        183.73        175.26        11.25 o                         
  -3   5   7          1.48          5.35         3.07 o                         
  -2   5   7       1065.57       1163.15        19.13 o                         
  -1   5   7         65.92         67.29         3.93 o                         
   0   5   7         74.05         72.51         5.66 o                         
   1   5   7        149.06        140.31         7.53 o                         
   2   5   7          0.59          5.19         2.04 o                         
   3   5   7        283.92        281.28         9.33 o                         
   4   5   7         22.73         25.47         3.83 o                         
   5   5   7          6.84          4.62         3.38 o                         
   6   5   7        415.37        423.65        12.10 o                         
   7   5   7       1169.99       1239.79        24.00 o                         
   8   5   7          8.73         11.88         3.38 o                         
   9   5   7        395.52        411.79        12.43 o                         
  10   5   7         26.12         38.46         5.87 o                         
  11   5   7          0.01         10.89         4.88 o                         
  12   5   7          4.51          3.31        13.43 o                         
  -6   6   7         12.65         25.24         9.30 o                         
  -5   6   7          3.83         12.94         9.10 o                         
  -4   6   7         92.33         86.05         8.96 o                         
  -3   6   7          4.47          9.68         3.58 o                         
  -2   6   7        696.14        698.44        12.57 o                         
  -1   6   7         16.33         15.92         3.24 o                         
   0   6   7          2.54          3.76         2.36 o                         
   1   6   7        418.81        411.98        10.29 o                         
   2   6   7        210.70        188.21         6.06 o                         
   3   6   7        102.87         95.52         5.34 o                         
   4   6   7         79.90         54.59         4.74 o                         
   5   6   7         40.55         31.36         4.53 o                         
   6   6   7        451.35        426.90        12.13 o                         
   7   6   7         97.12         72.15         7.25 o                         
   8   6   7        151.08        142.29         9.33 o                         
   9   6   7         45.63         32.12         5.27 o                         
  10   6   7        130.88        135.85         8.86 o                         
  11   6   7          1.46         -0.16         4.89 o                         
  12   6   7          3.88          2.53         5.66 o                         
  -5   7   7         79.36         87.91        12.74 o                         
  -4   7   7          2.35          4.47         6.31 o                         
  -3   7   7        321.28        353.49        22.58 o                         
  -2   7   7         55.08         46.52         6.65 o                         
  -1   7   7        103.76        107.19         7.75 o                         
   0   7   7         16.40         14.70         3.25 o                         
   1   7   7          0.20         -2.30         2.30 o                         
   2   7   7         49.40         52.76         8.07 o                         
   3   7   7       1261.44       1359.30        24.53 o                         
   4   7   7        273.78        263.02         7.86 o                         
   5   7   7        429.74        435.12        17.04 o                         
   6   7   7       3861.16       4042.47        58.66 o                         
   7   7   7        248.66        207.38        11.50 o                         
   8   7   7        168.96        159.46         9.90 o                         
   9   7   7         86.98         82.69         8.52 o                         
  10   7   7         39.36         46.10         7.52 o                         
  11   7   7         18.95         21.91         5.48 o                         
  12   7   7        145.86        141.73        10.17 o                         
  -4   8   7          1.25          8.76         7.20 o                         
  -3   8   7        526.35        546.56        19.39 o                         
  -2   8   7         91.97         74.03        29.59 o                         
  -1   8   7         61.06         67.66         5.70 o                         
   0   8   7         47.90         62.05         5.36 o                         
   1   8   7        577.31        591.06        12.65 o                         
   2   8   7          7.40          6.46         3.09 o                         
   3   8   7         25.59         18.66         3.63 o                         
   4   8   7         90.86         68.92         5.29 o                         
   5   8   7         95.88         74.85         5.36 o                         
   6   8   7         44.61         48.24         5.48 o                         
   7   8   7          2.97         -4.25         4.25 o                         
   8   8   7          9.21         13.10         5.00 o                         
   9   8   7         21.40         23.39         6.29 o                         
  10   8   7         12.84          5.80         6.18 o                         
  11   8   7          6.91         18.07         9.16 o                         
  -3   9   7         16.27         19.70         7.30 o                         
  -2   9   7         52.01         62.17         9.51 o                         
  -1   9   7          0.10         -3.13         6.19 o                         
   0   9   7         26.53         28.88         4.10 o                         
   1   9   7          0.85          3.85         3.47 o                         
   2   9   7        181.83        206.43         8.57 o                         
   3   9   7         15.91         16.31         4.70 o                         
   4   9   7         60.29         55.05         6.41 o                         
   5   9   7        932.83        960.84        21.70 o                         
   6   9   7          4.78         -5.25         5.25 o                         
   7   9   7        336.65        340.89        19.96 o                         
   8   9   7         31.40         34.54         8.32 o                         
   9   9   7        108.60         96.91        11.41 o                         
  10   9   7         33.17         36.34         9.96 o                         
  11   9   7         26.70         23.93         9.67 o                         
  -2  10   7          1.63        -11.40        14.16 o                         
  -1  10   7         29.33         41.48         9.08 o                         
   0  10   7        247.33        267.84        12.24 o                         
   1  10   7         59.10         56.80         6.97 o                         
   2  10   7          9.99          4.52         4.59 o                         
   3  10   7        152.67        149.96         9.79 o                         
   4  10   7         51.82         45.07         7.78 o                         
   5  10   7         52.22         57.00         7.40 o                         
   6  10   7         25.15         25.13         6.37 o                         
   7  10   7          2.00          3.66         6.72 o                         
   8  10   7        136.64        156.83        13.45 o                         
   9  10   7         23.29         36.49         9.72 o                         
  10  10   7          1.19          2.45         8.58 o                         
  11  10   7          0.10          6.30         9.62 o                         
  -1  11   7          6.14          2.19         5.68 o                         
   0  11   7         51.59         57.54         7.73 o                         
   1  11   7         12.90         13.79         6.13 o                         
   2  11   7         34.72         34.42         7.06 o                         
   3  11   7        142.03        118.72        12.77 o                         
   4  11   7        314.72        302.68        17.84 o                         
   5  11   7         38.97         49.49         7.68 o                         
   6  11   7        125.58        107.35         9.89 o                         
   7  11   7         33.41         39.04         9.17 o                         
   8  11   7         29.34         20.95         9.16 o                         
   9  11   7         12.94         23.87         9.20 o                         
  10  11   7         51.53         53.96        11.39 o                         
   1  12   7          6.22         15.24         7.07 o                         
   2  12   7        244.16        253.50        13.90 o                         
   3  12   7        102.82        102.45        10.11 o                         
   4  12   7         89.21         88.18         9.44 o                         
   5  12   7          0.07          2.52         6.42 o                         
   6  12   7         59.60         71.85         9.19 o                         
   7  12   7          1.33          8.08         7.15 o                         
   8  12   7        100.58        114.39        14.96 o                         
   9  12   7         32.38         28.15        10.93 o                         
   3  13   7         68.76         82.77        23.73 o                         
   4  13   7          0.10         14.56         7.55 o                         
   5  13   7          7.53          8.22         7.80 o                         
   6  13   7          3.76         -2.94         7.24 o                         
   7  13   7          8.71          4.73         8.13 o                         
  -2  -8   8         21.05         23.07        11.30 o                         
  -1  -8   8          6.40          6.42        10.33 o                         
   0  -8   8          7.46          7.28        12.78 o                         
  -4  -7   8         62.60         83.98        17.57 o                         
  -3  -7   8        152.40        204.95        19.03 o                         
  -2  -7   8          0.05         -2.56         9.47 o                         
  -1  -7   8        152.35        175.91        31.36 o                         
   0  -7   8         29.74         24.36        10.56 o                         
   1  -7   8        124.73        160.31        21.70 o                         
   2  -7   8         77.80         84.26        14.76 o                         
   3  -7   8         14.50          3.27        11.17 o                         
  -6  -6   8         23.13         31.69        12.87 o                         
  -5  -6   8        279.67        250.94        14.67 o                         
  -4  -6   8          4.43          5.60         6.37 o                         
  -3  -6   8         85.64         92.40        26.85 o                         
  -2  -6   8         16.12         33.43        10.42 o                         
  -1  -6   8         10.01         13.80         8.63 o                         
   0  -6   8         39.42         38.87        10.51 o                         
   1  -6   8         43.10         43.69        11.22 o                         
   2  -6   8         60.09         64.70        12.62 o                         
   3  -6   8        175.39        209.38        20.14 o                         
   4  -6   8          6.76         12.14        23.08 o                         
   5  -6   8         13.39         44.46        13.71 o                         
  -6  -5   8         49.83         42.66         8.24 o                         
  -5  -5   8        136.29        145.22        13.25 o                         
  -4  -5   8        129.53        132.18        15.98 o                         
  -3  -5   8          0.10          2.85         5.03 o                         
  -2  -5   8        333.61        344.18        13.43 o                         
  -1  -5   8        126.03        134.62        24.46 o                         
   0  -5   8         14.89          5.47         7.66 o                         
   1  -5   8        157.44        178.78        16.78 o                         
   2  -5   8         35.00         23.08         9.03 o                         
   3  -5   8         51.28         70.04        12.48 o                         
   4  -5   8          1.72          5.03         9.84 o                         
   5  -5   8        183.56        168.52        18.53 o                         
   6  -5   8         14.82         21.47        10.66 o                         
  -7  -4   8         23.94         28.44         9.29 o                         
  -6  -4   8          6.20          7.72         7.28 o                         
  -5  -4   8         21.01         27.08         6.71 o                         
  -4  -4   8          8.06          4.34         5.18 o                         
  -3  -4   8        393.16        408.11        21.15 o                         
  -2  -4   8          0.12         -4.40         4.40 o                         
  -1  -4   8         12.18          6.81         6.99 o                         
   0  -4   8         16.31         26.44         7.98 o                         
   1  -4   8         50.60         47.89         9.22 o                         
   2  -4   8        271.28        279.36        19.57 o                         
   3  -4   8         25.97         19.72         8.11 o                         
   4  -4   8         81.83        101.81        14.03 o                         
   5  -4   8        147.94        168.75        17.27 o                         
   6  -4   8         43.36         79.76        13.81 o                         
   7  -4   8          2.05         17.20        10.59 o                         
  -7  -3   8         23.48         23.88        13.98 o                         
  -6  -3   8         65.43         70.68        10.44 o                         
  -5  -3   8          0.03         -3.36         4.55 o                         
  -4  -3   8        272.99        271.38        12.69 o                         
  -3  -3   8         83.14         53.76         6.69 o                         
  -2  -3   8        248.03        225.37        15.71 o                         
  -1  -3   8         85.84         73.78         6.60 o                         
   0  -3   8         11.05          9.52         6.62 o                         
   1  -3   8         34.12         36.68         7.96 o                         
   2  -3   8        130.91        128.55        28.79 o                         
   3  -3   8        356.16        324.00        16.94 o                         
   4  -3   8         69.56         64.11        10.70 o                         
   5  -3   8         13.72         12.39         7.75 o                         
   6  -3   8         79.50         74.91        12.15 o                         
   7  -3   8          0.01          3.54         8.65 o                         
   8  -3   8          6.76          2.94         9.50 o                         
  -7  -2   8         82.18         95.97        13.03 o                         
  -6  -2   8          2.19         -3.40         6.76 o                         
  -5  -2   8          4.46         -0.23         5.63 o                         
  -4  -2   8         23.36         44.84         7.16 o                         
  -3  -2   8          0.04          2.51         3.76 o                         
  -2  -2   8        242.22        195.29         9.90 o                         
  -1  -2   8        702.54        686.85        15.08 o                         
   0  -2   8        606.81        585.39        22.06 o                         
   1  -2   8        676.64        681.07        18.66 o                         
   2  -2   8        121.08        123.17        18.83 o                         
   3  -2   8         37.83         39.69         8.21 o                         
   4  -2   8        895.96        932.04        29.71 o                         
   5  -2   8          4.91         -5.21         5.87 o                         
   6  -2   8         12.08         14.94         8.05 o                         
   7  -2   8         20.32         15.63         9.27 o                         
   8  -2   8         69.94         72.08        11.57 o                         
   9  -2   8         20.40         25.96        10.42 o                         
  -7  -1   8        150.16        186.53        19.41 o                         
  -6  -1   8        199.80        190.76        15.99 o                         
  -5  -1   8        202.71        200.38        15.57 o                         
  -4  -1   8        103.06        105.16        15.75 o                         
  -3  -1   8          4.44         -2.62         4.41 o                         
  -2  -1   8        340.08        331.82         8.92 o                         
  -1  -1   8         22.40         24.78         4.25 o                         
   0  -1   8        228.99        227.47         9.31 o                         
   1  -1   8          5.98          4.43         1.66 o                         
   2  -1   8        389.52        326.34        11.91 o                         
   3  -1   8          2.09         -4.02         4.02 o                         
   4  -1   8        156.91        170.57        20.14 o                         
   5  -1   8        213.47        229.71        16.88 o                         
   6  -1   8          0.02          7.80         5.87 o                         
   7  -1   8         16.48         12.95         6.75 o                         
   8  -1   8          7.09          7.93         6.64 o                         
   9  -1   8          1.48         11.63         8.38 o                         
  -7   0   8        181.35        187.38        17.10 o                         
  -6   0   8        227.59        206.86        31.27 o                         
  -5   0   8        251.86        194.32        26.03 o                         
  -4   0   8          4.20         -0.96         3.94 o                         
  -3   0   8          0.09         -1.15         2.91 o                         
  -2   0   8         82.17         73.71         4.08 o                         
  -1   0   8          5.46          5.81         2.23 o                         
   0   0   8        922.91        920.89        16.79 o                         
   1   0   8         42.20         35.96         3.98 o                         
   2   0   8         13.91         14.03         4.04 o                         
   3   0   8        555.24        547.09        27.68 o                         
   4   0   8        312.96        315.61        22.58 o                         
   5   0   8          9.95          7.14         5.00 o                         
   6   0   8        220.99        207.61        21.91 o                         
   7   0   8        276.09        276.76        14.67 o                         
   8   0   8        179.93        182.43        21.67 o                         
   9   0   8          1.13          5.29         7.12 o                         
  10   0   8        410.65        456.76        26.39 o                         
  -7   1   8         13.04         21.31         9.21 o                         
  -6   1   8         95.05         75.95        11.12 o                         
  -5   1   8        166.75        145.61        12.85 o                         
  -4   1   8         75.47         70.47         6.40 o                         
  -3   1   8         39.88         36.31         4.47 o                         
  -2   1   8         32.47         22.36         3.58 o                         
  -1   1   8        485.01        488.30        12.48 o                         
   0   1   8        745.03        719.69        13.68 o                         
   1   1   8       1936.04       1913.50        28.92 o                         
   2   1   8         49.10         51.19         3.01 o                         
   3   1   8         16.79         16.33         7.17 o                         
   4   1   8         43.41         37.36         5.63 o                         
   5   1   8          1.49          6.12         4.40 o                         
   6   1   8         34.84         24.67         5.82 o                         
   7   1   8         12.02          2.87         5.40 o                         
   8   1   8         59.68         73.56         9.28 o                         
   9   1   8          5.72         22.00         7.55 o                         
  10   1   8          1.25         14.82         7.76 o                         
  -7   2   8        139.33        165.15        16.74 o                         
  -6   2   8          0.53          4.02         6.81 o                         
  -5   2   8         24.62         19.91         8.37 o                         
  -4   2   8        232.57        223.62        15.31 o                         
  -3   2   8         26.65         22.90         3.75 o                         
  -2   2   8        808.72        789.44        15.68 o                         
  -1   2   8        109.49        106.43         5.92 o                         
   0   2   8        362.49        411.74        10.51 o                         
   1   2   8        205.02        195.33         7.97 o                         
   2   2   8       1407.89       1576.73        24.20 o                         
   3   2   8        392.78        393.47         7.02 o                         
   4   2   8          4.14          5.17         3.49 o                         
   5   2   8         30.64         17.10         4.86 o                         
   6   2   8        920.12        906.44        22.54 o                         
   7   2   8        712.63        717.02        20.34 o                         
   8   2   8        380.85        376.72        15.35 o                         
   9   2   8        327.43        317.88        33.30 o                         
  10   2   8        140.86        137.37        12.61 o                         
  11   2   8         17.56         31.33        10.02 o                         
  -7   3   8         24.63         52.97        18.21 o                         
  -6   3   8          6.78         18.88         7.88 o                         
  -5   3   8          4.85         10.14         6.98 o                         
  -4   3   8          5.95          4.12         6.31 o                         
  -3   3   8        301.62        279.81         8.78 o                         
  -2   3   8       3013.03       3233.18        54.27 o                         
  -1   3   8        562.27        583.75        27.12 o                         
   0   3   8        174.38        155.65        14.17 o                         
   1   3   8         90.74        104.11        12.18 o                         
   2   3   8        319.83        296.57         9.18 o                         
   3   3   8        709.28        712.06        16.85 o                         
   4   3   8         57.52         56.34         4.91 o                         
   5   3   8        104.77         96.31         7.51 o                         
   6   3   8        306.45        267.96        11.20 o                         
   7   3   8        201.74        146.80        10.59 o                         
   8   3   8        308.29        309.05        12.40 o                         
   9   3   8        104.94         87.78        10.42 o                         
  10   3   8         53.19         60.35         9.03 o                         
  11   3   8         81.93         89.40        11.13 o                         
  -6   4   8          0.79         -6.73         7.06 o                         
  -5   4   8         35.75         25.55         8.12 o                         
  -4   4   8         15.73         10.09         6.56 o                         
  -3   4   8         23.76         28.74         3.65 o                         
  -2   4   8         37.03         34.79         5.02 o                         
  -1   4   8        162.94        155.61         5.61 o                         
   0   4   8          4.76         -1.61         3.11 o                         
   1   4   8          0.30         -1.33         4.08 o                         
   2   4   8        162.12        156.02         6.86 o                         
   3   4   8        654.33        670.52        15.78 o                         
   4   4   8        425.70        391.16         9.23 o                         
   5   4   8        220.39        214.11         6.86 o                         
   6   4   8         51.15         45.63         6.23 o                         
   7   4   8         11.09         16.14         5.60 o                         
   8   4   8        426.15        451.24        18.52 o                         
   9   4   8         14.43         10.03         3.92 o                         
  10   4   8          1.62          5.64         6.57 o                         
  11   4   8          5.80         16.24         7.66 o                         
  -6   5   8         11.05         15.54         9.75 o                         
  -5   5   8         17.85         18.38         8.17 o                         
  -4   5   8        202.34        219.07        16.18 o                         
  -3   5   8        130.78        130.24         8.86 o                         
  -2   5   8       1163.98       1235.86        19.64 o                         
  -1   5   8         69.17         67.86         4.13 o                         
   0   5   8        187.94        199.24         7.81 o                         
   1   5   8         52.47         45.30         5.14 o                         
   2   5   8          5.77          9.88         3.72 o                         
   3   5   8         10.40          9.97         3.11 o                         
   4   5   8         20.01         10.38         3.41 o                         
   5   5   8       1224.41       1231.21        22.87 o                         
   6   5   8        212.35        194.32        10.31 o                         
   7   5   8        173.16        183.06        14.39 o                         
   8   5   8        168.77        141.48        14.31 o                         
   9   5   8          0.54         -3.33         5.39 o                         
  10   5   8        158.71        157.42        10.70 o                         
  11   5   8         27.56         23.94         7.84 o                         
  12   5   8         86.52         75.60        20.60 o                         
  -5   6   8         47.90         81.85        12.19 o                         
  -4   6   8          0.01         -0.78         5.91 o                         
  -3   6   8        189.02        175.90        12.72 o                         
  -2   6   8        184.28        185.05        10.41 o                         
  -1   6   8        172.52        184.84         6.41 o                         
   0   6   8        481.87        521.82        13.82 o                         
   1   6   8        150.04        129.68         8.03 o                         
   2   6   8         32.28         38.37         3.42 o                         
   3   6   8         12.40         15.82         3.39 o                         
   4   6   8        160.45        157.95         7.29 o                         
   5   6   8        233.21        221.39         9.09 o                         
   6   6   8         25.88         29.12         5.56 o                         
   7   6   8       1753.15       1900.79        33.09 o                         
   8   6   8         94.04        102.34         7.48 o                         
   9   6   8          2.02         -1.32         4.90 o                         
  10   6   8          2.11          3.86         7.07 o                         
  11   6   8         34.64         23.96         8.32 o                         
  12   6   8         39.51         35.74         9.47 o                         
  -4   7   8          0.01          7.07         6.79 o                         
  -3   7   8          3.41         -4.76         5.58 o                         
  -2   7   8         35.22         30.12         4.94 o                         
  -1   7   8        367.03        374.68         9.76 o                         
   0   7   8        284.49        301.20         6.80 o                         
   1   7   8         66.26         62.96         3.38 o                         
   2   7   8         69.20         52.00         6.40 o                         
   3   7   8         10.14          9.25         3.14 o                         
   4   7   8        184.09        177.94         8.86 o                         
   5   7   8        177.89        158.29         7.87 o                         
   6   7   8          1.84          4.22         5.07 o                         
   7   7   8       1917.24       1911.27        33.18 o                         
   8   7   8        127.16        130.38        10.46 o                         
   9   7   8         55.21         56.72         7.75 o                         
  10   7   8         43.50         51.90         7.20 o                         
  11   7   8          1.26         -5.74         6.37 o                         
  -4   8   8         24.20         43.02         9.24 o                         
  -3   8   8          6.90         16.61         6.88 o                         
  -2   8   8         78.17         80.26         9.19 o                         
  -1   8   8          1.39          0.95         3.36 o                         
   0   8   8         67.96         68.62         4.44 o                         
   1   8   8        122.72        132.01         6.68 o                         
   2   8   8        442.13        463.82        10.93 o                         
   3   8   8         41.48         41.14         5.41 o                         
   4   8   8         49.88         49.83         4.74 o                         
   5   8   8        185.48        192.16         8.56 o                         
   6   8   8         41.42         40.17         5.54 o                         
   7   8   8         11.24         11.10         4.94 o                         
   8   8   8        117.35         92.72         8.14 o                         
   9   8   8          6.62          0.04         5.76 o                         
  10   8   8          0.20         -2.41         5.75 o                         
  11   8   8          1.89          5.90         8.68 o                         
  -3   9   8         19.90         22.72         8.05 o                         
  -2   9   8        149.51        160.14        12.43 o                         
  -1   9   8         41.16         44.91         6.94 o                         
   0   9   8         29.63         22.13         4.50 o                         
   1   9   8          4.00          1.14         3.72 o                         
   2   9   8          3.28          6.99         4.34 o                         
   3   9   8        347.12        319.54        12.29 o                         
   4   9   8          2.55          7.93         5.22 o                         
   5   9   8         63.89         58.35         6.77 o                         
   6   9   8        350.90        373.50        17.27 o                         
   7   9   8        110.04        106.98        10.94 o                         
   8   9   8          8.34         12.15         7.45 o                         
   9   9   8          3.39          7.63         8.41 o                         
  10   9   8         79.53         75.92        11.41 o                         
  11   9   8         10.70          2.35         9.59 o                         
  -2  10   8         44.26         68.42        20.78 o                         
  -1  10   8         32.62         31.47         7.23 o                         
   0  10   8          4.63          2.14         5.05 o                         
   1  10   8          0.11         -1.90         4.67 o                         
   2  10   8         27.69         23.22         5.62 o                         
   3  10   8         24.42         30.79         6.12 o                         
   4  10   8        186.91        174.28        10.63 o                         
   5  10   8          4.48         -4.08         4.68 o                         
   6  10   8         51.56         58.97         8.23 o                         
   7  10   8         52.75         50.88         9.12 o                         
   8  10   8         32.11         25.11         8.65 o                         
   9  10   8          3.76          2.17         8.29 o                         
  10  10   8          3.34          7.01         9.05 o                         
  11  10   8         49.85         69.46        15.14 o                         
   0  11   8          7.74         13.97         6.27 o                         
   1  11   8          0.03          2.90         6.80 o                         
   2  11   8         43.41         34.84         6.80 o                         
   3  11   8          2.09         -5.41         6.15 o                         
   4  11   8         13.38         18.66         6.56 o                         
   5  11   8        235.02        205.92        12.55 o                         
   6  11   8          0.43         -5.64         5.64 o                         
   7  11   8         26.49         17.41         8.36 o                         
   8  11   8         32.46         50.94        10.37 o                         
   9  11   8          4.02        -11.05        11.05 o                         
  10  11   8          4.48          9.21        10.11 o                         
   1  12   8          2.20         -0.63         6.21 o                         
   2  12   8          8.17          1.19         7.89 o                         
   3  12   8         12.25         18.20         7.89 o                         
   4  12   8         58.05         78.29        10.78 o                         
   5  12   8         90.50        105.92        10.31 o                         
   6  12   8         43.63         50.29         8.73 o                         
   7  12   8         32.65         34.83         9.49 o                         
   8  12   8         18.22          8.08         8.87 o                         
   9  12   8          0.10         -0.75         9.14 o                         
   5  13   8         90.81         92.27        12.66 o                         
   6  13   8          2.23          2.79         7.52 o                         
  -2  -7   9        206.73        253.35        66.03 o                         
  -1  -7   9          0.40         -8.00         9.81 o                         
   0  -7   9         22.03         11.22        11.51 o                         
   1  -7   9          1.44         -2.61        10.40 o                         
  -4  -6   9        364.77        430.32        17.81 o                         
  -3  -6   9        207.75        220.39        28.05 o                         
  -2  -6   9         60.16         73.65        15.91 o                         
  -1  -6   9        433.48        411.77        22.67 o                         
   0  -6   9          5.23          9.19        16.37 o                         
   1  -6   9         54.94         54.17        13.00 o                         
   2  -6   9        330.81        394.82        27.34 o                         
   3  -6   9         14.33         18.37        11.54 o                         
   4  -6   9         53.32         53.89        20.60 o                         
  -5  -5   9         18.14         20.43         7.79 o                         
  -4  -5   9          2.38         -1.03         6.78 o                         
  -3  -5   9        195.35        207.44        13.93 o                         
  -2  -5   9          4.65          8.60         8.83 o                         
  -1  -5   9         28.41         48.69        14.35 o                         
   0  -5   9          2.87         -7.06         7.51 o                         
   1  -5   9          0.16          8.55         9.01 o                         
   2  -5   9         86.49         60.69        15.63 o                         
   3  -5   9         35.43         44.63        11.83 o                         
   4  -5   9          1.04         -9.01         9.01 o                         
   5  -5   9        121.03        155.41        19.05 o                         
  -6  -4   9         31.10         45.46        10.47 o                         
  -5  -4   9         64.20         53.89         8.76 o                         
  -4  -4   9        199.95        192.02        19.94 o                         
  -3  -4   9        101.95         99.88        17.91 o                         
  -2  -4   9        325.36        313.48        38.60 o                         
  -1  -4   9          0.07         -6.04         6.04 o                         
   0  -4   9        210.05        211.19        17.95 o                         
   1  -4   9        277.68        286.51        22.44 o                         
   2  -4   9        159.25        169.35        21.89 o                         
   3  -4   9         95.13        102.73        13.91 o                         
   4  -4   9         12.68         16.67         9.08 o                         
   5  -4   9          0.05         -4.79         8.32 o                         
   6  -4   9         47.51         57.57        13.75 o                         
  -6  -3   9         33.75         27.37         9.28 o                         
  -5  -3   9          0.14          5.71         7.20 o                         
  -4  -3   9          5.78          3.54         4.55 o                         
  -3  -3   9         79.01         85.05         8.46 o                         
  -2  -3   9        173.12        179.20        18.48 o                         
  -1  -3   9         60.58         57.69         6.32 o                         
   0  -3   9        413.33        395.75        18.98 o                         
   1  -3   9        476.27        434.52        20.02 o                         
   2  -3   9         26.38         27.34         8.31 o                         
   3  -3   9         23.59         21.76         7.86 o                         
   4  -3   9         37.48         29.11         9.15 o                         
   5  -3   9          5.10         10.68         8.07 o                         
   6  -3   9         96.20         81.03        13.20 o                         
   7  -3   9         20.84         34.97        17.38 o                         
  -6  -2   9          0.03         -0.36         7.57 o                         
  -5  -2   9        144.50        151.90        31.64 o                         
  -4  -2   9        531.94        555.50        17.47 o                         
  -3  -2   9         24.27         31.45         5.35 o                         
  -2  -2   9         39.94         29.33         5.38 o                         
  -1  -2   9         16.72         16.86         4.66 o                         
   0  -2   9        594.10        537.47        18.43 o                         
   1  -2   9        447.77        421.54        18.98 o                         
   2  -2   9       1610.15       1625.59        43.17 o                         
   3  -2   9        219.98        227.93        17.84 o                         
   4  -2   9        332.09        311.01        50.86 o                         
   5  -2   9          6.55         14.77         7.77 o                         
   6  -2   9        111.07        115.07        22.35 o                         
   7  -2   9         76.99         60.62        31.64 o                         
   8  -2   9        344.65        427.88        25.67 o                         
  -6  -1   9         84.41        116.37        13.46 o                         
  -5  -1   9          5.65          3.09         7.15 o                         
  -4  -1   9        160.59        144.23        14.75 o                         
  -3  -1   9          1.01          1.92         4.14 o                         
  -2  -1   9        536.72        567.48        17.20 o                         
  -1  -1   9        448.67        416.02        17.85 o                         
   0  -1   9        863.82        908.43        20.48 o                         
   1  -1   9        833.91        830.64        29.00 o                         
   2  -1   9        743.15        720.57        24.81 o                         
   3  -1   9        459.29        440.68        19.13 o                         
   4  -1   9          0.01         -4.94         4.94 o                         
   5  -1   9        128.66        174.11        42.67 o                         
   6  -1   9         96.23         90.67        12.42 o                         
   7  -1   9          0.04         -6.08         6.08 o                         
   8  -1   9          0.86          3.96        10.51 o                         
   9  -1   9         18.81         16.41         9.72 o                         
  -6   0   9         54.49         66.58        11.93 o                         
  -5   0   9        413.52        468.20        20.93 o                         
  -4   0   9        290.41        274.46        11.91 o                         
  -3   0   9        174.19        188.06        21.57 o                         
  -2   0   9          1.99          5.83         3.95 o                         
  -1   0   9        648.74        624.44        14.59 o                         
   0   0   9        143.14        123.29         6.21 o                         
   1   0   9         89.74         85.31         4.85 o                         
   2   0   9        343.18        324.71        12.04 o                         
   3   0   9        266.88        240.37        14.80 o                         
   4   0   9         23.73         23.24         7.73 o                         
   5   0   9          5.22          6.64         5.65 o                         
   6   0   9         10.09          3.72         5.64 o                         
   7   0   9        338.70        326.73        15.53 o                         
   8   0   9          1.05          1.20         6.38 o                         
   9   0   9        156.19        144.18        13.69 o                         
  10   0   9         95.29        141.35        21.98 o                         
  -6   1   9         60.25         58.42        10.92 o                         
  -5   1   9          0.20         -0.81         7.82 o                         
  -4   1   9        183.88        141.73        12.41 o                         
  -3   1   9        259.00        252.87        14.30 o                         
  -2   1   9        161.76        131.96         7.14 o                         
  -1   1   9        374.45        376.63        10.99 o                         
   0   1   9        640.00        667.32        16.55 o                         
   1   1   9        664.73        656.73        16.22 o                         
   2   1   9        249.19        237.75         6.56 o                         
   3   1   9        670.62        631.29        22.20 o                         
   4   1   9        618.25        645.02        35.50 o                         
   5   1   9        451.36        412.05        17.05 o                         
   6   1   9          5.39          3.53         5.03 o                         
   7   1   9        170.13        166.03        12.50 o                         
   8   1   9          0.02          6.09         6.35 o                         
   9   1   9         30.81         31.44         8.25 o                         
  10   1   9         10.08          2.24         7.29 o                         
  -6   2   9        156.63        126.10        32.00 o                         
  -5   2   9        151.29        149.10        13.91 o                         
  -4   2   9        259.44        282.13        15.95 o                         
  -3   2   9         99.04         98.64         8.15 o                         
  -2   2   9        132.23        127.26         8.34 o                         
  -1   2   9        473.51        442.55        13.36 o                         
   0   2   9        302.83        317.61        10.87 o                         
   1   2   9         45.13         47.65         4.68 o                         
   2   2   9         17.85         23.86         4.15 o                         
   3   2   9         50.33         40.99         2.95 o                         
   4   2   9        288.70        278.12        11.33 o                         
   5   2   9         43.19         37.47         6.36 o                         
   6   2   9          7.58          3.74         4.75 o                         
   7   2   9        345.71        372.77        15.42 o                         
   8   2   9        119.11        140.34        17.82 o                         
   9   2   9        240.16        254.68        21.82 o                         
  10   2   9        413.87        469.37        24.62 o                         
  -6   3   9         15.85         16.15        10.67 o                         
  -5   3   9        260.74        220.00        16.66 o                         
  -4   3   9         10.43          8.92         8.00 o                         
  -3   3   9         63.84         63.68         5.51 o                         
  -2   3   9         16.77         20.91         3.83 o                         
  -1   3   9        737.51        729.90        18.09 o                         
   0   3   9        473.40        479.90        12.31 o                         
   1   3   9        252.76        247.82         9.37 o                         
   2   3   9        687.13        705.58        16.54 o                         
   3   3   9         45.55         34.72         4.35 o                         
   4   3   9          1.37          0.05         1.27 o                         
   5   3   9         19.53         11.28         4.64 o                         
   6   3   9          4.00         -3.17         4.26 o                         
   7   3   9          8.02          8.35         5.52 o                         
   8   3   9         16.03         18.52         8.73 o                         
   9   3   9         46.87         46.95         9.16 o                         
  10   3   9        318.32        342.84        22.81 o                         
  11   3   9         29.60         24.87         9.29 o                         
  -5   4   9         17.08         12.31         7.73 o                         
  -4   4   9         32.50         35.20         8.56 o                         
  -3   4   9        145.42        125.61         8.61 o                         
  -2   4   9        264.54        231.38        17.47 o                         
  -1   4   9        523.28        530.12        11.78 o                         
   0   4   9         60.73         59.96         6.08 o                         
   1   4   9         98.13        109.59         7.38 o                         
   2   4   9         10.90          5.57         3.53 o                         
   3   4   9        134.55        147.00        19.82 o                         
   4   4   9        304.49        272.29         8.07 o                         
   5   4   9         34.24         27.75         5.33 o                         
   6   4   9         30.72         40.66         6.43 o                         
   7   4   9        118.17        118.29         9.91 o                         
   8   4   9        389.72        389.45        23.51 o                         
   9   4   9         76.10         84.83         9.93 o                         
  10   4   9          6.56          3.90         7.20 o                         
  11   4   9          6.97         13.05         8.47 o                         
  -5   5   9         26.76         34.82         9.32 o                         
  -4   5   9          0.01          1.36         7.67 o                         
  -3   5   9        211.68        194.75        12.03 o                         
  -2   5   9        519.87        531.46        12.61 o                         
  -1   5   9        639.03        634.40        18.03 o                         
   0   5   9        357.86        382.99        13.60 o                         
   1   5   9          1.63          1.91         5.33 o                         
   2   5   9        270.85        278.35        13.72 o                         
   3   5   9        170.12        172.28        10.67 o                         
   4   5   9          2.97          1.17         3.50 o                         
   5   5   9        165.53        160.23        12.00 o                         
   6   5   9         10.36          5.95         4.68 o                         
   7   5   9          4.22         -0.08         5.70 o                         
   8   5   9         74.06         67.86         8.61 o                         
   9   5   9        281.02        331.57        15.29 o                         
  10   5   9         41.14         40.50         8.44 o                         
  11   5   9         23.09         43.58         9.49 o                         
  -4   6   9         14.06         16.87         9.22 o                         
  -3   6   9         12.07          8.00         3.97 o                         
  -2   6   9         20.63         27.66         3.96 o                         
  -1   6   9          7.44         25.43         5.07 o                         
   0   6   9         40.85         38.89         4.80 o                         
   1   6   9        309.36        285.35         9.42 o                         
   2   6   9         75.17         92.44        12.16 o                         
   3   6   9         94.10         80.44         5.69 o                         
   4   6   9        238.68        267.12         9.57 o                         
   5   6   9         37.52         37.25         5.43 o                         
   6   6   9         18.37          6.55         3.97 o                         
   7   6   9        479.43        477.75        28.96 o                         
   8   6   9          2.60          0.38         5.33 o                         
   9   6   9          4.51         -2.87         6.14 o                         
  10   6   9         10.04         16.87         7.59 o                         
  11   6   9        102.59        114.23        11.77 o                         
  -4   7   9         80.27         89.27        13.70 o                         
  -3   7   9          1.83          5.55         6.64 o                         
  -2   7   9        104.17         91.81         6.81 o                         
  -1   7   9        122.14        116.82         6.87 o                         
   0   7   9         53.88         54.27         6.68 o                         
   1   7   9         10.46         13.03         4.88 o                         
   2   7   9         16.26         19.59         8.18 o                         
   3   7   9        310.87        280.62         9.40 o                         
   4   7   9        216.07        215.81         8.87 o                         
   5   7   9        148.01        137.49         8.55 o                         
   6   7   9          4.91          0.10         4.14 o                         
   7   7   9         13.91         12.90         5.13 o                         
   8   7   9        454.66        482.83        16.83 o                         
   9   7   9         12.54          4.78         5.66 o                         
  10   7   9         48.86         39.65         8.31 o                         
  11   7   9        105.24        108.72        13.18 o                         
  -3   8   9         46.53         40.79         8.88 o                         
  -2   8   9         53.21         61.63         8.96 o                         
  -1   8   9         80.61         85.80         5.95 o                         
   0   8   9         98.80         96.46         4.38 o                         
   1   8   9        133.04        138.04         7.79 o                         
   2   8   9         12.09          5.71         3.03 o                         
   3   8   9          0.01         -1.78         4.17 o                         
   4   8   9         59.52         62.80         5.88 o                         
   5   8   9         27.65         22.06         4.74 o                         
   6   8   9        431.53        411.55        12.70 o                         
   7   8   9          5.53          3.90         4.82 o                         
   8   8   9          0.98          1.70         5.24 o                         
   9   8   9         82.35         65.82         9.87 o                         
  10   8   9          1.47          0.83         6.27 o                         
  11   8   9         40.87         72.43        10.92 o                         
  -2   9   9          5.13         11.98         7.58 o                         
  -1   9   9        107.85        111.79         9.26 o                         
   0   9   9        149.74        159.53         6.36 o                         
   1   9   9         26.83         24.26         3.38 o                         
   2   9   9        283.51        287.92         9.49 o                         
   3   9   9         50.99         63.01         5.55 o                         
   4   9   9        271.80        270.54         9.91 o                         
   5   9   9        272.17        287.91        14.05 o                         
   6   9   9         74.81         74.83        11.74 o                         
   7   9   9        170.55        182.18        13.36 o                         
   8   9   9          0.03          7.08         7.03 o                         
   9   9   9          0.84          4.39         7.81 o                         
  10   9   9         23.41         53.96        10.69 o                         
  11   9   9          5.87         16.18        10.01 o                         
  -1  10   9         72.36         87.53         9.69 o                         
   0  10   9          6.84         18.16         5.29 o                         
   1  10   9         18.72         13.70         4.67 o                         
   2  10   9         12.33          3.09         4.80 o                         
   3  10   9          2.87          4.54         4.82 o                         
   4  10   9         41.16         50.55         6.98 o                         
   5  10   9          0.12          5.38         5.37 o                         
   6  10   9         27.10         25.53         7.71 o                         
   7  10   9          3.13         -2.42         6.52 o                         
   8  10   9          0.65         -5.32         8.32 o                         
   9  10   9          3.24         -7.50         7.50 o                         
  10  10   9          5.50         -7.88         7.88 o                         
   0  11   9          8.58         18.12         6.28 o                         
   1  11   9          7.16          4.85         5.38 o                         
   2  11   9         53.97         53.79        13.19 o                         
   3  11   9         72.63         72.00         8.23 o                         
   4  11   9         32.33         36.44         6.98 o                         
   5  11   9         12.88         10.46         6.26 o                         
   6  11   9         65.19         72.74        10.42 o                         
   7  11   9          1.66          0.23         7.48 o                         
   8  11   9          0.18         -1.64         7.58 o                         
   9  11   9         69.95         93.70        12.57 o                         
   2  12   9          1.33         -0.54         5.93 o                         
   3  12   9         18.51         20.17         6.83 o                         
   4  12   9         10.12          7.87         6.45 o                         
   5  12   9          4.23          8.67         7.00 o                         
   6  12   9         22.51         29.63         7.90 o                         
   7  12   9          0.08         -7.37         7.37 o                         
   8  12   9         20.74         25.13        10.22 o                         
  -1  -6  10         45.94         60.74        13.85 o                         
   0  -6  10        227.93        258.52        22.43 o                         
   1  -6  10          1.85         -4.65         9.15 o                         
  -3  -5  10         34.00         47.62        12.78 o                         
  -2  -5  10        307.71        386.93        34.67 o                         
  -1  -5  10         23.96         25.83        10.78 o                         
   0  -5  10         54.25         55.94        12.09 o                         
   1  -5  10         12.61         30.28        22.26 o                         
   2  -5  10         35.74         30.49        17.84 o                         
   3  -5  10          0.21         -1.96         9.04 o                         
   4  -5  10          0.40          3.63        10.08 o                         
  -4  -4  10          0.02         -0.71         7.16 o                         
  -3  -4  10        275.56        290.08        58.66 o                         
  -2  -4  10        305.20        333.14        30.35 o                         
  -1  -4  10        272.57        249.22        19.67 o                         
   0  -4  10         24.76         14.15        24.65 o                         
   1  -4  10         39.07         55.57        11.68 o                         
   2  -4  10        221.64        255.41        20.79 o                         
   3  -4  10          2.72          2.25         8.14 o                         
   4  -4  10         29.42         15.71        11.50 o                         
   5  -4  10          0.18         -9.43        11.13 o                         
  -5  -3  10          9.07          4.48         6.99 o                         
  -4  -3  10          0.05          1.02         5.91 o                         
  -3  -3  10         66.01         61.41         8.05 o                         
  -2  -3  10         77.10         51.07         7.12 o                         
  -1  -3  10        118.58        137.35        34.40 o                         
   0  -3  10        128.95        169.03        16.05 o                         
   1  -3  10         18.23         21.07         8.17 o                         
   2  -3  10        255.10        273.33        20.15 o                         
   3  -3  10          4.64          9.39        10.30 o                         
   4  -3  10          2.25          3.87         7.69 o                         
   5  -3  10         22.06         39.88        20.60 o                         
   6  -3  10          2.44         10.89        10.48 o                         
   7  -3  10         55.45         78.96        22.16 o                         
  -5  -2  10          5.41          2.94         7.46 o                         
  -4  -2  10        102.78         95.63         8.70 o                         
  -3  -2  10        327.58        267.36        31.24 o                         
  -2  -2  10          2.51          4.38         4.74 o                         
  -1  -2  10         78.68         76.91         7.04 o                         
   0  -2  10        252.22        246.38        18.13 o                         
   1  -2  10         67.04         63.89        10.58 o                         
   2  -2  10        183.66        194.41        30.26 o                         
   3  -2  10         68.81         66.67        11.26 o                         
   4  -2  10         74.46         68.76        11.76 o                         
   5  -2  10          4.87          4.54        12.88 o                         
   6  -2  10         82.97         87.09        13.29 o                         
   7  -2  10        178.22        165.61        18.15 o                         
   8  -2  10         37.56         47.08        18.76 o                         
  -5  -1  10        172.11        177.30        17.20 o                         
  -4  -1  10          0.99          3.81         6.99 o                         
  -3  -1  10          0.08         -3.24         4.49 o                         
  -2  -1  10        519.24        555.42        16.89 o                         
  -1  -1  10          3.63          5.03         4.13 o                         
   0  -1  10         18.69         14.28         4.13 o                         
   1  -1  10         35.93         36.60         8.39 o                         
   2  -1  10        199.98        203.84        27.22 o                         
   3  -1  10          5.30          5.12         6.34 o                         
   4  -1  10          0.47          6.14        13.52 o                         
   5  -1  10        504.35        499.84        27.87 o                         
   6  -1  10          2.16         10.74         7.99 o                         
   7  -1  10         49.45         45.34        12.97 o                         
   8  -1  10          2.15          6.47        20.23 o                         
  -5   0  10        120.13        135.50        14.39 o                         
  -4   0  10         40.71         57.67        11.77 o                         
  -3   0  10         44.72         33.71         6.10 o                         
  -2   0  10        151.16        130.73         8.26 o                         
  -1   0  10         26.12         35.42         5.44 o                         
   0   0  10       1073.37       1088.37        23.86 o                         
   1   0  10        653.00        668.05        28.18 o                         
   2   0  10        192.09        189.80        26.67 o                         
   3   0  10        260.57        280.97        70.91 o                         
   4   0  10         46.16         23.11         8.00 o                         
   5   0  10         69.30         56.70        10.16 o                         
   6   0  10        266.76        273.18        23.91 o                         
   7   0  10          0.73         -5.67         5.67 o                         
   8   0  10        109.88        127.24        13.34 o                         
   9   0  10          0.54          2.35         7.94 o                         
  -5   1  10         81.76         78.49        11.80 o                         
  -4   1  10         61.76         56.28         9.99 o                         
  -3   1  10        403.47        436.06        18.70 o                         
  -2   1  10         62.38         61.54         6.91 o                         
  -1   1  10         11.30          4.73         4.01 o                         
   0   1  10       1043.33       1085.54        23.84 o                         
   1   1  10         81.98         70.59         8.83 o                         
   2   1  10        253.51        223.97        18.35 o                         
   3   1  10          0.15          7.31         6.08 o                         
   4   1  10        120.16        114.92        15.82 o                         
   5   1  10         15.47         13.43         6.09 o                         
   6   1  10         28.03         25.33         7.18 o                         
   7   1  10         16.16         20.22         7.37 o                         
   8   1  10        123.05        108.95        15.80 o                         
   9   1  10        200.14        232.51        16.91 o                         
  10   1  10          0.15         12.06         9.03 o                         
  -5   2  10         33.10         21.43        16.09 o                         
  -4   2  10          2.79         -0.27         6.41 o                         
  -3   2  10          1.42          7.69         4.66 o                         
  -2   2  10          0.12          7.50         3.44 o                         
  -1   2  10        711.88        715.52        21.61 o                         
   0   2  10        228.47        207.92         9.64 o                         
   1   2  10        316.66        324.00        10.88 o                         
   2   2  10        237.84        218.43        17.49 o                         
   3   2  10          3.74          2.83         8.55 o                         
   4   2  10        182.38        188.30        54.63 o                         
   5   2  10         45.98         37.01        13.62 o                         
   6   2  10         93.72         92.28         9.31 o                         
   7   2  10        202.77        202.50        13.61 o                         
   8   2  10         79.61         84.30        10.47 o                         
   9   2  10          2.31         -0.06         7.30 o                         
  10   2  10         39.93         52.88        10.92 o                         
  -5   3  10          2.15         16.26         8.33 o                         
  -4   3  10        341.43        426.48        21.30 o                         
  -3   3  10         62.57         48.33        18.21 o                         
  -2   3  10         62.05         57.81         5.44 o                         
  -1   3  10        177.82        175.25         9.86 o                         
   0   3  10          5.85          0.98         3.95 o                         
   1   3  10         21.92         26.20         4.66 o                         
   2   3  10        210.88        189.78        10.35 o                         
   3   3  10        592.05        594.76        21.95 o                         
   4   3  10         19.17         16.68         5.05 o                         
   5   3  10         20.58          9.20         4.98 o                         
   6   3  10         25.05         23.06         6.08 o                         
   7   3  10         10.23         14.61         6.07 o                         
   8   3  10         61.59         79.56         9.59 o                         
   9   3  10          2.84          4.74         6.80 o                         
  10   3  10          9.23         21.81        13.03 o                         
  -5   4  10         54.40         63.13        11.73 o                         
  -4   4  10         98.79        107.33        20.32 o                         
  -3   4  10        194.74        220.59        16.35 o                         
  -2   4  10          0.20          1.27         2.95 o                         
  -1   4  10          3.56          4.66         6.78 o                         
   0   4  10          0.47         -3.32         3.32 o                         
   1   4  10        188.44        210.04        10.44 o                         
   2   4  10          1.96         -0.29         3.58 o                         
   3   4  10          5.00          3.13         3.40 o                         
   4   4  10        788.09        794.69        21.01 o                         
   5   4  10        103.03         99.36        13.17 o                         
   6   4  10        165.94        157.03        11.30 o                         
   7   4  10          2.71         10.86         5.86 o                         
   8   4  10         20.14         20.54         6.98 o                         
   9   4  10        221.55        217.71        14.68 o                         
  10   4  10          6.21          7.59         7.43 o                         
  11   4  10         54.29         70.52        10.93 o                         
  -4   5  10         99.23        101.85        12.94 o                         
  -3   5  10         13.28         12.98        10.02 o                         
  -2   5  10         34.37         41.64         4.58 o                         
  -1   5  10        250.17        252.84        11.98 o                         
   0   5  10        318.69        335.53        12.83 o                         
   1   5  10         87.99         75.82         7.15 o                         
   2   5  10         80.02         78.26         7.07 o                         
   3   5  10         69.06         56.21         6.26 o                         
   4   5  10        746.64        698.43        20.51 o                         
   5   5  10        129.59        146.16        17.07 o                         
   6   5  10        129.54        104.62         9.17 o                         
   7   5  10         19.64         20.27         6.39 o                         
   8   5  10         29.34         31.02         7.60 o                         
   9   5  10         10.57          9.73         9.89 o                         
  10   5  10         37.62         50.66         9.43 o                         
  11   5  10          3.65          4.00         7.91 o                         
  -4   6  10         63.30         77.33        21.52 o                         
  -3   6  10        102.02         98.19        12.24 o                         
  -2   6  10         13.78         17.80         3.89 o                         
  -1   6  10        250.88        279.59        16.94 o                         
   0   6  10         61.74         69.62         7.58 o                         
   1   6  10        123.70        103.58         8.57 o                         
   2   6  10         60.60         71.70        12.05 o                         
   3   6  10         30.32         34.01         4.42 o                         
   4   6  10          0.09          4.82         3.70 o                         
   5   6  10        145.29        116.70         8.39 o                         
   6   6  10          4.91         -0.02         4.84 o                         
   7   6  10          1.04          3.26         5.38 o                         
   8   6  10         67.11         71.02         8.86 o                         
   9   6  10          0.75          0.26         6.41 o                         
  10   6  10          0.09          3.84         7.43 o                         
  11   6  10        141.50        142.27        13.51 o                         
  -3   7  10         45.59         56.51        11.48 o                         
  -2   7  10         10.87         14.72         4.03 o                         
  -1   7  10         63.74         61.48         7.15 o                         
   0   7  10        313.34        324.32        10.76 o                         
   1   7  10         49.60         60.35         5.57 o                         
   2   7  10         87.29        102.93        11.60 o                         
   3   7  10        154.75        135.31         7.49 o                         
   4   7  10         11.95         19.70         4.53 o                         
   5   7  10        173.41        148.62         9.01 o                         
   6   7  10         37.56         42.42         6.27 o                         
   7   7  10         90.60         85.32         8.94 o                         
   8   7  10         40.73         45.82         7.15 o                         
   9   7  10        294.41        283.72        38.04 o                         
  10   7  10         32.81         28.29         8.23 o                         
  11   7  10          4.92          7.88         7.85 o                         
  -2   8  10         26.63         30.38         7.73 o                         
  -1   8  10          7.77         12.15         5.15 o                         
   0   8  10          0.23          0.99         4.88 o                         
   1   8  10        242.42        272.01        14.12 o                         
   2   8  10        100.95        122.66         9.98 o                         
   3   8  10          0.07         -0.88         3.31 o                         
   4   8  10          0.96          2.33         4.57 o                         
   5   8  10         87.89         69.82         6.91 o                         
   6   8  10         19.49         19.68         5.45 o                         
   7   8  10          3.75          4.33         5.19 o                         
   8   8  10         51.29         60.32         8.10 o                         
   9   8  10         25.63         28.51         6.45 o                         
  10   8  10        183.23        192.23        21.64 o                         
  11   8  10         18.49          2.16        14.81 o                         
  -1   9  10         15.82         24.72         5.65 o                         
   0   9  10          1.51          3.67         5.79 o                         
   1   9  10         46.89         52.44         6.29 o                         
   2   9  10        454.65        545.61        16.24 o                         
   3   9  10         89.87         96.19         6.28 o                         
   4   9  10          7.75          5.54         4.17 o                         
   5   9  10        254.07        244.87        12.97 o                         
   6   9  10        123.86        100.93        15.40 o                         
   7   9  10         81.55         83.92        10.26 o                         
   8   9  10        294.57        286.63        21.73 o                         
   9   9  10        407.79        394.02        55.28 o                         
  10   9  10         42.67         44.75        10.54 o                         
   0  10  10         61.74         60.29         5.26 o                         
   1  10  10          3.40          8.80         3.28 o                         
   2  10  10          0.95          2.72         3.38 o                         
   3  10  10          0.43          5.54         4.95 o                         
   4  10  10        124.83        128.08        14.14 o                         
   5  10  10         44.30         45.30         7.71 o                         
   6  10  10          6.12         -0.22         8.92 o                         
   7  10  10          0.02         -4.39         6.71 o                         
   8  10  10         52.67         52.82         9.70 o                         
   9  10  10         10.21         25.21         9.40 o                         
  10  10  10          2.10          1.34         9.18 o                         
   1  11  10        103.56         96.44         8.23 o                         
   2  11  10          0.42          0.00         5.95 o                         
   3  11  10         25.28         25.66         6.36 o                         
   4  11  10         10.64         14.73         6.00 o                         
   5  11  10         44.14         49.13         7.96 o                         
   6  11  10         20.36         30.12         8.53 o                         
   7  11  10          1.34         10.98        13.24 o                         
   8  11  10          0.08          2.32         7.91 o                         
   9  11  10         16.96         22.22         9.78 o                         
   3  12  10          1.03          0.99         9.27 o                         
   4  12  10         70.84         77.17         9.69 o                         
   5  12  10          8.07          6.73         7.04 o                         
   6  12  10         19.68         34.63        10.29 o                         
   7  12  10          2.68          0.63         8.00 o                         
   0  -5  11         12.03         14.94        15.73 o                         
   1  -5  11         41.67         41.70        12.28 o                         
  -2  -4  11         83.95        104.34        21.24 o                         
  -1  -4  11        138.27        155.71        23.64 o                         
   0  -4  11         61.80         77.98        17.84 o                         
   1  -4  11         84.54         83.93        13.59 o                         
   2  -4  11        130.80        109.36        15.18 o                         
   3  -4  11         20.85         17.72        13.61 o                         
   4  -4  11         59.66         54.98        14.26 o                         
  -3  -3  11        100.72        106.04        15.57 o                         
  -2  -3  11        119.69        150.57        17.02 o                         
  -1  -3  11          5.23         18.77         9.00 o                         
   0  -3  11         99.95        117.90        15.78 o                         
   1  -3  11         53.21         58.70        11.84 o                         
   2  -3  11         61.06         74.15        12.65 o                         
   3  -3  11          0.81          1.61         8.17 o                         
   4  -3  11         14.62         19.80        10.03 o                         
   5  -3  11         92.11        106.76        16.37 o                         
  -4  -2  11         39.30         47.17        18.76 o                         
  -3  -2  11          1.18         16.39         6.59 o                         
  -2  -2  11         64.53         71.04        12.20 o                         
  -1  -2  11         24.18         35.50         9.84 o                         
   0  -2  11        256.69        273.45        30.90 o                         
   1  -2  11        409.54        391.71        21.07 o                         
   2  -2  11         13.67         18.40         8.66 o                         
   3  -2  11          0.13          1.01         7.49 o                         
   4  -2  11          8.82         -0.43        13.89 o                         
   5  -2  11         94.40         84.65        13.90 o                         
   6  -2  11          4.76         15.35         9.84 o                         
   7  -2  11         89.50        108.85        16.26 o                         
  -4  -1  11         47.01         45.78        10.70 o                         
  -3  -1  11         90.30         85.67         8.90 o                         
  -2  -1  11         19.24         13.30         5.56 o                         
  -1  -1  11        800.90        853.36        30.18 o                         
   0  -1  11         41.81         30.29         8.95 o                         
   1  -1  11          5.96          2.08         6.80 o                         
   2  -1  11        117.90        101.74        18.49 o                         
   3  -1  11          0.32          0.51         6.85 o                         
   4  -1  11          7.58         10.00         7.67 o                         
   5  -1  11         17.13         24.83         8.94 o                         
   6  -1  11         46.77         64.42        12.49 o                         
   7  -1  11          1.42         15.71         9.62 o                         
   8  -1  11         62.35         86.77        14.51 o                         
  -4   0  11        150.62        164.98        14.77 o                         
  -3   0  11        176.04        180.00        10.54 o                         
  -2   0  11          2.24          4.23         7.50 o                         
  -1   0  11          1.06         -2.53         4.64 o                         
   0   0  11        124.10        126.02        13.03 o                         
   1   0  11         49.81         54.59         9.31 o                         
   2   0  11         37.67         29.76         8.40 o                         
   3   0  11         78.22         62.50        10.50 o                         
   4   0  11       1546.00       1596.00        44.73 o                         
   5   0  11         38.53         36.77         9.81 o                         
   6   0  11         30.09         43.65        10.06 o                         
   7   0  11        397.24        430.88        30.07 o                         
   8   0  11         64.27         72.94        10.97 o                         
  -4   1  11        212.78        230.84        42.77 o                         
  -3   1  11         55.66         48.95         9.10 o                         
  -2   1  11        370.44        373.40        24.48 o                         
  -1   1  11          2.26          2.63         4.50 o                         
   0   1  11         41.89         56.24         8.38 o                         
   1   1  11        123.27        117.87        12.96 o                         
   2   1  11         10.26         10.19         6.69 o                         
   3   1  11         20.14         19.54         7.35 o                         
   4   1  11        145.78        155.00        22.07 o                         
   5   1  11         87.73         90.12        12.25 o                         
   6   1  11         30.89         29.99        13.52 o                         
   7   1  11         32.59         18.92         7.65 o                         
   8   1  11         32.66         25.33         8.84 o                         
   9   1  11         20.83         19.17        17.91 o                         
  -4   2  11        153.58        120.69        14.62 o                         
  -3   2  11         24.11         26.49         8.73 o                         
  -2   2  11          0.27         -0.01         7.20 o                         
  -1   2  11        116.81        107.65        14.34 o                         
   0   2  11          1.25          2.15         4.34 o                         
   1   2  11         96.22         85.64         6.79 o                         
   2   2  11         32.87         19.71         7.12 o                         
   3   2  11        317.59        288.79        17.44 o                         
   4   2  11         70.13         70.55        10.78 o                         
   5   2  11         45.49         75.16        10.82 o                         
   6   2  11        544.58        567.88        27.89 o                         
   7   2  11         14.75         18.43         7.22 o                         
   8   2  11          0.84         -4.48         6.67 o                         
   9   2  11          0.40         -3.05         7.35 o                         
  -4   3  11         24.05         15.58        12.97 o                         
  -3   3  11        115.42        106.06        12.23 o                         
  -2   3  11          0.45         -4.34         4.34 o                         
  -1   3  11         26.66         26.13         5.20 o                         
   0   3  11          3.91         11.19         4.95 o                         
   1   3  11        112.61        119.03        19.00 o                         
   2   3  11          5.68          6.41         3.74 o                         
   3   3  11         84.63         57.36         9.23 o                         
   4   3  11          3.32         -3.15         5.46 o                         
   5   3  11          2.24          9.68         5.45 o                         
   6   3  11         46.89         37.95         7.20 o                         
   7   3  11        120.20        106.60        10.54 o                         
   8   3  11          9.35          8.71         7.11 o                         
   9   3  11         34.15         29.90         8.98 o                         
  10   3  11         29.81         27.75         9.52 o                         
  -4   4  11          7.33          6.30         8.39 o                         
  -3   4  11         18.09         25.00         9.66 o                         
  -2   4  11         95.88         96.14         9.21 o                         
  -1   4  11         63.05         64.96         7.20 o                         
   0   4  11          0.14          4.23         4.50 o                         
   1   4  11        134.59        128.28         8.78 o                         
   2   4  11          3.30          2.10         8.61 o                         
   3   4  11         47.19         46.44         5.39 o                         
   4   4  11         84.49         97.74        10.85 o                         
   5   4  11        264.53        237.64        14.14 o                         
   6   4  11          9.51          6.91         7.05 o                         
   7   4  11          0.00         -5.22         5.22 o                         
   8   4  11          5.32          6.05         6.50 o                         
   9   4  11         54.85         42.37         9.02 o                         
  10   4  11         20.47         21.90         8.84 o                         
  -3   5  11         23.75         27.56         9.02 o                         
  -2   5  11          4.18          3.30         6.74 o                         
  -1   5  11          0.07         -2.38         4.77 o                         
   0   5  11        149.71        130.69         8.67 o                         
   1   5  11        152.82        139.44         9.47 o                         
   2   5  11        482.99        496.30        20.77 o                         
   3   5  11          1.56          9.00         4.30 o                         
   4   5  11          2.84         -0.61         4.35 o                         
   5   5  11        272.86        213.08        27.16 o                         
   6   5  11         56.17         54.71         7.71 o                         
   7   5  11         54.67         50.65         8.15 o                         
   8   5  11        259.37        228.63        14.73 o                         
   9   5  11        382.94        393.63        46.95 o                         
  10   5  11         32.41         40.03        16.80 o                         
  -3   6  11          2.56          0.37        13.70 o                         
  -2   6  11         20.20         22.83         8.70 o                         
  -1   6  11          8.63         13.07         5.94 o                         
   0   6  11        244.32        260.77        31.14 o                         
   1   6  11          6.52         20.01         5.88 o                         
   2   6  11         14.52         17.15         5.40 o                         
   3   6  11        206.94        254.44        17.52 o                         
   4   6  11        244.08        223.98        17.53 o                         
   5   6  11          1.04          8.60         7.21 o                         
   6   6  11         34.46         34.07         6.89 o                         
   7   6  11          7.17          6.96         6.29 o                         
   8   6  11         66.92         54.28         8.67 o                         
   9   6  11          0.66          0.84         8.83 o                         
  10   6  11         26.43         23.96         8.58 o                         
  -2   7  11         92.57         85.79        12.28 o                         
  -1   7  11        159.85        162.91        15.94 o                         
   0   7  11         52.11         52.36         8.03 o                         
   1   7  11        690.91        740.06        20.97 o                         
   2   7  11         27.66         20.52         7.77 o                         
   3   7  11          0.05         -4.85         4.85 o                         
   4   7  11        433.55        399.64        13.31 o                         
   5   7  11         25.87         26.45         5.33 o                         
   6   7  11         45.37         53.72         6.94 o                         
   7   7  11          5.96          2.93         5.67 o                         
   8   7  11        165.81        166.85        12.42 o                         
   9   7  11          2.59         -5.80         6.69 o                         
  10   7  11         35.82         24.17        13.25 o                         
  -1   8  11         37.82         33.27         8.14 o                         
   0   8  11          5.92         15.53         5.87 o                         
   1   8  11         17.51         38.60         7.71 o                         
   2   8  11         38.46         57.04         7.54 o                         
   3   8  11        167.88        171.27        12.88 o                         
   4   8  11          0.02         -1.15         3.95 o                         
   5   8  11         32.23         39.85         6.08 o                         
   6   8  11         83.01        100.42         8.58 o                         
   7   8  11         31.71         26.08         6.31 o                         
   8   8  11          0.78          2.76         5.70 o                         
   9   8  11         27.21         22.58         8.04 o                         
  10   8  11         14.55         21.25         8.60 o                         
   0   9  11        130.29        154.32         8.75 o                         
   1   9  11          4.16         14.42         6.31 o                         
   2   9  11         44.55         58.21         8.12 o                         
   3   9  11        159.17        143.52        11.96 o                         
   4   9  11          3.21          4.44         4.39 o                         
   5   9  11          1.23         -0.38         5.15 o                         
   6   9  11          8.02         14.84         6.76 o                         
   7   9  11         26.53         41.39         8.36 o                         
   8   9  11        100.27         83.77        11.15 o                         
   9   9  11        100.90         94.65        10.41 o                         
  10   9  11        183.75        198.95        21.97 o                         
   1  10  11        150.70        181.27        14.70 o                         
   2  10  11          0.00          3.52         8.18 o                         
   3  10  11          0.67          6.77         7.54 o                         
   4  10  11          0.44          0.87         5.10 o                         
   5  10  11         10.21         15.44         6.68 o                         
   6  10  11         20.35         27.34         9.60 o                         
   7  10  11          8.91          6.89         7.27 o                         
   8  10  11        308.03        288.22        19.34 o                         
   9  10  11         28.58         33.87        10.07 o                         
   2  11  11         90.10        123.73        14.23 o                         
   3  11  11         10.96         20.71         9.45 o                         
   4  11  11          0.31         -5.64         5.64 o                         
   5  11  11          3.66          0.75         6.32 o                         
   6  11  11          0.11          1.85         6.71 o                         
   7  11  11          0.19         -0.59         8.05 o                         
   8  11  11         32.72         36.05         9.81 o                         
  -1  -3  12        101.19         78.00        13.71 o                         
   0  -3  12          0.02         16.79        10.37 o                         
   1  -3  12         96.31         91.25        14.43 o                         
   2  -3  12          2.61          4.74         9.19 o                         
   3  -3  12         47.11         32.66        11.09 o                         
   4  -3  12          5.93          5.87        10.58 o                         
  -2  -2  12        172.95        209.02        30.53 o                         
  -1  -2  12        193.08        212.10        19.59 o                         
   0  -2  12         66.72         71.36        24.74 o                         
   1  -2  12         34.89         45.53        12.97 o                         
   2  -2  12          1.16         -6.88         8.28 o                         
   3  -2  12          3.81          5.03         8.51 o                         
   4  -2  12         56.86         67.34        18.39 o                         
   5  -2  12         58.05         60.87        13.57 o                         
  -3  -1  12         44.21         77.62        20.78 o                         
  -2  -1  12        308.20        288.90        44.79 o                         
  -1  -1  12        106.13        107.41        13.46 o                         
   0  -1  12         70.56         80.15        13.11 o                         
   1  -1  12          1.75         -1.82         8.26 o                         
   2  -1  12        372.39        387.76        21.24 o                         
   3  -1  12         37.96         37.07         9.87 o                         
   4  -1  12          0.81          2.91         7.54 o                         
   5  -1  12          9.20         -7.37         7.37 o                         
   6  -1  12          9.72         12.29        13.80 o                         
  -3   0  12         94.05        138.50        25.57 o                         
  -2   0  12        112.27        112.34        13.08 o                         
  -1   0  12        162.49        110.59        13.19 o                         
   0   0  12         49.59         49.27        10.24 o                         
   1   0  12         67.20         59.82        10.38 o                         
   2   0  12        173.47        163.75        16.26 o                         
   3   0  12          5.88         14.80         8.48 o                         
   4   0  12          5.11         -0.51         7.08 o                         
   5   0  12        412.18        443.71        32.92 o                         
   6   0  12        402.63        384.32        23.68 o                         
   7   0  12         57.59         68.44        12.96 o                         
  -3   1  12        334.28        380.86        18.21 o                         
  -2   1  12         86.68         71.44         8.31 o                         
  -1   1  12         30.32         39.91         9.32 o                         
   0   1  12          0.41         -3.83        11.68 o                         
   1   1  12        377.04        370.33        19.64 o                         
   2   1  12         87.80         78.82        25.20 o                         
   3   1  12        119.57        130.04        25.75 o                         
   4   1  12         62.85         78.45        14.07 o                         
   5   1  12          1.48          2.27         7.41 o                         
   6   1  12         37.71         43.11        11.18 o                         
   7   1  12          0.34         -7.54         7.54 o                         
   8   1  12          0.76         14.79         9.08 o                         
  -3   2  12        100.28         98.68        13.34 o                         
  -2   2  12          3.65         -2.73         4.85 o                         
  -1   2  12         15.95         21.69         5.67 o                         
   0   2  12         12.31         16.50         7.91 o                         
   1   2  12        235.05        211.39        29.15 o                         
   2   2  12          0.03          2.37         6.89 o                         
   3   2  12        262.89        257.18        18.70 o                         
   4   2  12        310.22        331.99        19.13 o                         
   5   2  12        222.06        195.62        17.48 o                         
   6   2  12         94.24         78.93        12.60 o                         
   7   2  12         81.37         91.32        11.33 o                         
   8   2  12         26.32         15.77         8.45 o                         
   9   2  12          4.23         -0.32         8.31 o                         
  -3   3  12         63.48         64.76        14.26 o                         
  -2   3  12        254.61        255.34        41.39 o                         
  -1   3  12        151.16        146.43        15.27 o                         
   0   3  12         52.57         42.64         6.42 o                         
   1   3  12          0.06         -4.21         5.96 o                         
   2   3  12         39.14         42.57         9.15 o                         
   3   3  12          1.01         -1.63         6.49 o                         
   4   3  12         63.74         61.66        13.61 o                         
   5   3  12        234.66        263.20        61.89 o                         
   6   3  12         39.19         37.28         7.75 o                         
   7   3  12         14.69         20.57         9.57 o                         
   8   3  12         48.38         51.61         9.43 o                         
   9   3  12        124.54        135.15        17.03 o                         
  -3   4  12         39.84         48.16        10.78 o                         
  -2   4  12          0.69         -1.67         6.96 o                         
  -1   4  12          4.64         -1.33         4.91 o                         
   0   4  12         44.17         37.63         7.35 o                         
   1   4  12          0.25          3.72         4.68 o                         
   2   4  12         13.43         15.74         7.77 o                         
   3   4  12          1.81          5.68         6.89 o                         
   4   4  12         17.74         12.88         7.73 o                         
   5   4  12         45.92         45.06         7.65 o                         
   6   4  12        394.33        425.98        16.77 o                         
   7   4  12          0.07         -5.68         5.68 o                         
   8   4  12         62.20         64.30        10.10 o                         
   9   4  12         38.97         53.05        10.10 o                         
  -2   5  12        331.81        404.66        21.02 o                         
  -1   5  12         23.05         20.22         6.32 o                         
   0   5  12         30.52         35.08         7.30 o                         
   1   5  12          4.43          9.55         6.07 o                         
   2   5  12          2.60          6.79         4.94 o                         
   3   5  12         34.99         23.94         8.35 o                         
   4   5  12          1.53          1.53        10.58 o                         
   5   5  12         71.08         81.20         8.80 o                         
   6   5  12        428.91        457.53        17.10 o                         
   7   5  12         16.21         31.16         8.00 o                         
   8   5  12          5.04          9.63         6.84 o                         
   9   5  12          0.03          0.24         7.36 o                         
  10   5  12        132.54        123.20        13.31 o                         
  -2   6  12         25.96         17.60        14.71 o                         
  -1   6  12         69.59         85.46        11.80 o                         
   0   6  12         76.21         94.88         9.46 o                         
   1   6  12         74.94         74.91         8.49 o                         
   2   6  12         47.96         61.79         9.45 o                         
   3   6  12          1.59          4.08         4.81 o                         
   4   6  12         96.45         85.47        11.56 o                         
   5   6  12          2.01          3.94         5.26 o                         
   6   6  12         57.15         54.76        10.03 o                         
   7   6  12          7.43          7.50         6.41 o                         
   8   6  12         56.63         49.69         8.91 o                         
   9   6  12          0.16          3.92        11.04 o                         
  10   6  12         48.72         62.39        10.62 o                         
  -1   7  12          0.41          3.67         7.53 o                         
   0   7  12         34.03         47.40         7.00 o                         
   1   7  12         29.91         26.04         7.65 o                         
   2   7  12        410.48        417.95        21.98 o                         
   3   7  12        130.75        135.52        16.83 o                         
   4   7  12         21.21         14.27         5.53 o                         
   5   7  12        375.42        436.65        15.27 o                         
   6   7  12         22.23          8.26         5.99 o                         
   7   7  12         25.16         27.59         7.47 o                         
   8   7  12          1.49         -6.34         6.34 o                         
   9   7  12        122.82        112.93        12.04 o                         
  10   7  12          0.16          3.84         8.43 o                         
   0   8  12        106.81        111.44         9.49 o                         
   1   8  12        126.12        142.86        11.42 o                         
   2   8  12         24.26         34.27         9.90 o                         
   3   8  12         80.24         90.93        11.89 o                         
   4   8  12          0.43         -1.33         4.63 o                         
   5   8  12          9.31         14.31         5.24 o                         
   6   8  12          9.62         13.83         5.50 o                         
   7   8  12         33.59         29.64         7.49 o                         
   8   8  12        203.85        202.46        13.89 o                         
   9   8  12         59.59         56.29         9.65 o                         
   1   9  12         29.87         31.21         8.08 o                         
   2   9  12         41.68         51.75         9.03 o                         
   3   9  12          0.38          4.60         8.63 o                         
   4   9  12         85.34        103.42         6.53 o                         
   5   9  12         80.48         93.23         7.80 o                         
   6   9  12          4.42          5.65         5.91 o                         
   7   9  12          0.31          6.19         6.95 o                         
   8   9  12         41.58         69.20        25.63 o                         
   9   9  12          4.41          9.44         8.79 o                         
   2  10  12         19.18         27.37        12.04 o                         
   3  10  12         11.75         18.70        11.44 o                         
   4  10  12          1.02          2.85         9.39 o                         
   5  10  12         37.20         43.81         9.36 o                         
   6  10  12          4.26         -3.86         6.35 o                         
   7  10  12         23.27         43.40         9.30 o                         
   8  10  12        117.71        135.13        13.40 o                         
   4  11  12          1.03        -12.32        16.92 o                         
   5  11  12          8.92         13.36         7.12 o                         
   6  11  12          5.18          4.20         7.30 o                         
   1  -2  13        146.22        147.02        16.52 o                         
   2  -2  13         10.20         22.89        10.86 o                         
  -1  -1  13        119.86        140.78        16.56 o                         
   0  -1  13         29.84         51.74        12.30 o                         
   1  -1  13         70.22         63.63        12.68 o                         
   2  -1  13         68.29         75.59        13.85 o                         
   3  -1  13        189.55        174.33        17.88 o                         
   4  -1  13          0.01          7.95        15.45 o                         
   5  -1  13         40.97         62.84        13.32 o                         
  -1   0  13          1.38         -2.42         9.05 o                         
   0   0  13        130.96        121.08        15.20 o                         
   1   0  13         23.84         42.60        11.31 o                         
   2   0  13         15.08         22.91         9.51 o                         
   3   0  13        146.88        135.03        15.84 o                         
   4   0  13         11.84         13.74         8.94 o                         
   5   0  13          3.14         -4.46         8.83 o                         
   6   0  13         22.44         24.85        11.68 o                         
  -2   1  13        296.00        231.39        29.25 o                         
  -1   1  13         15.86         24.73        10.02 o                         
   0   1  13          2.84         10.96         8.13 o                         
   1   1  13        213.26        212.63        21.43 o                         
   2   1  13         63.02         79.34        12.49 o                         
   3   1  13          2.56         12.92         9.04 o                         
   4   1  13         55.33         72.88        22.44 o                         
   5   1  13        134.31        136.59        15.90 o                         
   6   1  13         50.47         70.47        13.26 o                         
   7   1  13         18.08         10.64         9.74 o                         
  -2   2  13          0.10          0.55        13.61 o                         
  -1   2  13         36.63         33.92        12.23 o                         
   0   2  13          3.24          9.92         8.18 o                         
   1   2  13        104.33         92.37        12.75 o                         
   2   2  13          6.90         23.45        12.23 o                         
   3   2  13        287.62        320.46        63.37 o                         
   4   2  13         58.52         47.64        11.88 o                         
   5   2  13         92.97         82.97        13.62 o                         
   6   2  13        226.11        179.24        27.87 o                         
   7   2  13        120.31        103.84        23.73 o                         
   8   2  13          6.06         -0.92        14.35 o                         
  -2   3  13         41.37         67.32        19.50 o                         
  -1   3  13          0.01          9.33         7.54 o                         
   0   3  13         41.65         44.44        10.51 o                         
   1   3  13        130.07        145.04        29.06 o                         
   2   3  13         10.28         12.09         8.05 o                         
   3   3  13        115.39        105.28        18.21 o                         
   4   3  13          0.03         -3.44         7.67 o                         
   5   3  13        184.37        214.01        33.75 o                         
   6   3  13         46.99         43.72        10.86 o                         
   7   3  13          7.20          3.69         7.55 o                         
   8   3  13         38.08         40.78         9.64 o                         
  -1   4  13         26.13         29.01         7.85 o                         
   0   4  13          0.33          1.71         8.03 o                         
   1   4  13        154.01        140.94        18.12 o                         
   2   4  13         31.57         34.01         9.77 o                         
   3   4  13         49.41         51.09        11.02 o                         
   4   4  13          0.68         12.56        11.96 o                         
   5   4  13         23.85         26.87         9.56 o                         
   6   4  13         18.78          8.91         7.08 o                         
   7   4  13          9.47         -0.76         6.73 o                         
   8   4  13         18.54          5.12        11.57 o                         
  -1   5  13         28.11         34.53        13.34 o                         
   0   5  13          0.54         14.66         6.93 o                         
   1   5  13         78.43         86.25        12.01 o                         
   2   5  13         39.93         53.80        10.39 o                         
   3   5  13         65.31         69.09        11.80 o                         
   4   5  13         29.44         36.66         9.74 o                         
   5   5  13          0.02         -1.32         7.64 o                         
   6   5  13         21.71         24.73         7.65 o                         
   7   5  13        106.11         99.08        11.34 o                         
   8   5  13          3.99          2.66         7.57 o                         
   9   5  13         80.05         73.56        11.11 o                         
  -1   6  13          9.30         17.63         7.98 o                         
   0   6  13        449.79        569.10        38.81 o                         
   1   6  13         48.53         56.20        10.42 o                         
   2   6  13          1.62          7.81         8.24 o                         
   3   6  13          3.75         12.52         8.92 o                         
   4   6  13         43.28         46.24        21.98 o                         
   5   6  13         32.30         38.92        10.07 o                         
   6   6  13          4.25          4.29         6.43 o                         
   7   6  13         21.02         18.46         7.86 o                         
   8   6  13        203.74        211.32        21.29 o                         
   9   6  13         27.97         16.66         9.11 o                         
   0   7  13        203.54        244.45        29.25 o                         
   1   7  13         20.61         32.82         7.74 o                         
   2   7  13         77.39         85.24         9.24 o                         
   3   7  13        245.84        250.82        67.96 o                         
   4   7  13         60.07         54.04        10.76 o                         
   5   7  13         50.94         59.16        10.17 o                         
   6   7  13        173.85        168.44        21.77 o                         
   7   7  13          0.18         -2.99         6.43 o                         
   8   7  13         25.85         32.56         8.81 o                         
   9   7  13         10.40         19.46         9.79 o                         
   1   8  13         52.20         44.76        12.50 o                         
   2   8  13        128.10        137.19        11.35 o                         
   3   8  13          0.21          8.35         6.84 o                         
   4   8  13         18.02         18.98         9.85 o                         
   5   8  13         39.39         46.59         7.27 o                         
   6   8  13          2.09          0.01         6.07 o                         
   7   8  13        130.40        120.52        21.06 o                         
   8   8  13         79.55         76.80        10.47 o                         
   2   9  13         96.09        102.95        12.81 o                         
   3   9  13        175.95        201.59        24.65 o                         
   4   9  13          7.32         15.12         9.86 o                         
   5   9  13         15.36         18.00        20.14 o                         
   6   9  13          0.92          7.07         9.01 o                         
   7   9  13         17.85         22.50         8.98 o                         
   8   9  13         10.77          5.57        21.15 o                         
   4  10  13          2.61         -4.89        10.13 o                         
   5  10  13          9.70         13.08         8.12 o                         
   6  10  13          9.36         19.03         6.76 o                         
   1   1  14         41.93         52.62        11.36 o                         
   2   1  14        254.86        238.96        20.45 o                         
   3   1  14         40.34         55.04        11.70 o                         
   4   1  14         16.91         12.69         9.42 o                         
   5   1  14         65.01         81.75        14.23 o                         
   0   2  14        196.75        197.18        30.35 o                         
   1   2  14        107.29        110.75        14.76 o                         
   2   2  14         66.25         84.49        13.83 o                         
   3   2  14        114.67        146.40        18.67 o                         
   4   2  14         28.63         34.53        11.31 o                         
   5   2  14          0.10          9.90         9.69 o                         
   6   2  14        115.75         87.63        14.80 o                         
   0   3  14         33.52         33.08        10.00 o                         
   1   3  14          0.32          1.05         7.93 o                         
   2   3  14        188.25        173.57        27.68 o                         
   3   3  14         29.29         35.34        11.13 o                         
   4   3  14         22.45         19.67        10.29 o                         
   5   3  14         63.62         65.42        13.33 o                         
   6   3  14        116.95        134.32        23.64 o                         
   7   3  14         72.63         79.64        23.73 o                         
   0   4  14         25.69         25.62        10.55 o                         
   1   4  14        107.45        105.31        17.66 o                         
   2   4  14        143.60        151.34        27.41 o                         
   3   4  14          2.04          9.03         8.75 o                         
   4   4  14         36.49         49.56        11.63 o                         
   5   4  14         46.98         51.66        12.10 o                         
   6   4  14         57.63         57.22        12.59 o                         
   7   4  14         68.77         60.38        12.93 o                         
   1   5  14        138.85        180.26        28.14 o                         
   2   5  14          0.26         11.49         9.00 o                         
   3   5  14         11.46         17.20         9.20 o                         
   4   5  14          2.08         15.49         9.19 o                         
   5   5  14          8.68         17.73         9.53 o                         
   6   5  14        139.56        202.88        29.25 o                         
   7   5  14         18.11         27.92         8.42 o                         
   1   6  14        147.29        172.53        26.30 o                         
   2   6  14          5.34          5.12         8.43 o                         
   3   6  14          4.34          9.08         9.27 o                         
   4   6  14         54.91         73.86        12.80 o                         
   5   6  14         21.81         32.53        10.98 o                         
   6   6  14         13.32         21.78        10.33 o                         
   7   6  14        120.82        137.54        15.18 o                         
   2   7  14          4.50         17.88        11.04 o                         
   3   7  14         15.67         19.16         9.47 o                         
   4   7  14          8.53         13.49         9.48 o                         
   5   7  14         68.69         73.74        12.94 o                         
   6   7  14         19.97         21.31         7.62 o                         
   7   7  14        104.55         90.22        10.78 o                         
   3   8  14         70.64        106.77        14.61 o                         
   4   8  14          2.44          7.46         9.71 o                         
   5   8  14         17.44         18.12        14.90 o                         
   6   8  14         94.87         86.68         9.84 o                         
                                                                                
